# Supplementary material for: Unicellular Cyanobacteria Are Important Components of Phytoplankton Communities in Australia’s Northern Oceanic Ecoregions
Source: Front Microbiol. 2019 Jan 23;9:3356. doi: 10.3389/fmicb.2018.03356 (PMC6351784; doi:10.3389/fmicb.2018.03356)
Supplement: TABLE S1 — Metadata, OTU tables for the 18S rRNA gene, 16S rRNA gene, 16S–23S rRNA ITS, and chloroplast 16S rRNA gene, and abundance and biomass data presented in this study for all sample sites across the transect. Additional worksheets provide the list of non-photosynthetic cyanobacterial, non-photosynthetic eukaryotic, and indeterminant eukaryotic taxa removed from the OTU datasets, and the biomass calculations used in estimating the biomass contribution of each phytoplankton group. The first worksheet has a table of contents describing what is in each of the other worksheets. [file Table_1.XLSX]

## Sheet: Table of Contents
Worksheet Titles	Content
SS2012_t07 metadata	Metadata for each sample site, including all those used for envfit statistical analysis.
Biomass factors	Table of average and maximum cellular carbon content (QC) conversion factors used for phytoplankton biomass calculations. Also a table showing the source of the biomass values used to calculating the average and maximum values.
Abundance_Biomass	Flow cytometrically determined abundance of Synechococcus, Prochlorococcus and eukaryotic phytoplankton, their abundance ratios
18S_Phytoplankton	The 18S rRNA gene OTU IDs, taxonomy (PR2) and count data for each sample site in this study
16S_Chloroplasts	The 16S rRNA gene OTU IDs, Chloroplast taxonomy (Phytoref) and count data for each sample site in this study
16S_Phytoplankton	The 16S rRNA gene OTU IDs, taxonomy (Silva132) and count data for each sample site in this study
ITS_Cyanobacteria	The 16S-23S rRNA ITS taxonomy (based on phylogeny) and count data for each sample site in this study
18S difference w prev studies	The 18S rRNA gene OTU IDs, taxonomy (PR2) and count data of 18S taxa not previously reported for this region
photo&mixotrophic18S_criteria	List of taxa from the 18S rRNA gene OTUs dataset that were determined to be photosynthetic or mixotrophic eukaryote phytoplankton based on a literature referenced herein
heterotroph&indetm_18S_criteria	List of taxa from the 18S rRNA gene OTUs dataset that were removed because they were determined to be non-photosynthetic eukaryote or indeterminant based on the literature or due to the limited taxonomic calling from the PR2 database

## Sheet: SS2012_t07 metadata
Site	Province	Lat	Long	Distance	WaterDepth	Temp	Sal	Nit	NH4	TotN	PO4	SiO3	TotN_to_PO4	Chl_Oct2012	Chl_stdev	Cyanos	EukPhytos	Cyano_to_EukPhytos	Syn_to_Pro	Cyano/TotPhot	Cyano%Biomass	EukPhytos%Biomass	18S_Shannon	16S_Shannon	16S_Phototroph_clusters	18S_Phototroph_clusters	16S_Chloroplast_clusters
UW1	Arafura	-11.07	131.8	0	52.2	28.41	33.967							0.837369		42440	540	78.5926	14.8358	0.987436	0.850892	0.149108	2.33331	0.0933461	1	1	1
UW2	Arafura	-10.89	131.98	28.0791	42.8	27.938	33.834							0.630684	0.109067	54860	780	70.3333	4.04228	0.985981	0.820245	0.179755		0.296467	1		2
UW3	Arafura	-10.79	132.26	60.6535	48.2	27.945	33.842							0.313579	0.0098694	47980	620	77.3871	0.997502	0.987243	0.786453	0.213547		0.393698	2		1
CTD1d5	Arafura	-10.7941	130.6	72.1803	45	27.966	33.851	0.033	0.075	0.108	0.134	3.259	1.78465	0.149225		47520	1280	37.125	0.767857	0.97377	0.619582	0.380418	2.36295	0.405433	2	2	2
UW4	Arafura	-10.79	132.62	100.032	56.6	28.148	33.845							0.238836		36520	1180	30.9492	1.65022	0.9687	0.628404	0.371596	2.16705	0.184328	1	1	2
UW5	Arafura	-10.8	132.93	133.938	56.8	27.961	33.864							0.205974	0.0229637	31600	500	63.2	0.847953	0.984424	0.741015	0.258985	2.31827	0.266096	1	2	2
CTD2d5	Arafura	-11.216	134.748	337.99	26.6	27.798	33.895	0.111	0.249	0.36	0.16	3.304	4.98214	0.522092	0.047642	73210	800	91.5125	22.6161	0.989191	0.871027	0.128973	2.16742	0.227092	1	1	2
UW14	Arafura	-11.17	135.08	374.624	49.8	27.792	33.984							0.418925	0.0122769	137320	400	343.3	14.3259	0.997096	0.961368	0.0386316		0.168179	1		2
UW15	Arafura	-11.15	135.23	391.157	50.6	27.701	33.99							0.386769	0.00277404	121080	540	224.222	16.0535	0.99556	0.942325	0.0576753		0.197843	1		2
UW16	Arafura	-11.13	135.39	408.773	51.4	27.548	33.959							0.397175										0.18388	1		2
UW18	Arafura	-11.07	135.87	461.631	47	27.411	33.882							0.465877	0.0686493	100440	2200	45.6545	2.27807	0.978566	0.728505	0.271495		0.242666	1		1
UW20	Arafura	-10.97	136.8	550.877	46.4	26.949	33.662							0.448087	0.0204855	54180	2100	25.8	19.2164	0.962687	0.654399	0.345601		0.167466	1		2
UW22	Arafura	-10.8	136.88	580.309	59.4	27.201	33.661							0.347021		46260	1360	34.0147	2.70673	0.971441	0.674035	0.325965	2.39645	0.132014	1	1	1
UW23	Arafura	-10.68	136.95	594.751	12.2	27.427	33.825							0.172575	0.00177418	51820	1720	30.1279	2.55418	0.967874	0.644328	0.355672	2.46051	0.290927	1	1	2
UW24	Arafura	-10.7264	137.14	616.158	55	27.482	33.821							0.184378	0.00157413									0.406036	2		1
UW25	Arafura	-10.76	137.3	632.885	54.2	27.387	33.814							0.203071		57420	780	73.6154	1.00489	0.986598	0.778324	0.221676	2.40129	0.42951	2	2	2
UW26	Arafura	-10.796	137.441	650.036	52.4	27.37	33.821							0.252615	0.0174947									0.349394	1		2
CTD3d5	Arafura	-10.84	137.59	662.399	52.2	27.333	33.8	0.046	0.076	0.122	0.147	1.898	1.83771	0.250764	0.0150086	64220	880	72.9773	0.5999	0.986482	0.747072	0.252928	2.25899	0.564343	2	2	2
UW27	Arafura	-10.82	137.74	682.925	53.2	27.333	33.805							0.243382	0.0175571	73220	2800	26.15	0.523512	0.963168	0.502866	0.497134	2.34844	0.282724	1	2	2
UW29	Arafura	-10.8089	138.25	738.696	56.6	27.176	34.467							0.35076	0.0136305									0.235247	1		2
CTD4d5	Arafura	-10.83	138.71	758.932	57.6	27.129	34.52	0.191	0.072	0.263	0.164	3.334	3.55096	0.276221	0.0275013	69360	1680	41.2857	1.0545	0.976351	0.666396	0.333604	2.13388	0.431871	2	2	2
CTD5d5	Arafura	-10.81	139.63	862.915	53.8	27.252	34.05	0.022	0.108	0.13	0.117	1.865	2.46032	0.445849		56400	1240	45.4839	1.64292	0.978487	0.712856	0.287144	2.34163	0.49184	1	2	2
UW31	Arafura	-10.807	139.639	913.78	56	27.123	33.918							0.445849		40480	720	56.2222	5.44586	0.982524	0.791078	0.208922		0.149723	1		1
UW32	Arafura	-10.8007	139.855	914.314	60.8	27.15	33.935							0.296128		37900	740	51.2162	5.33779	0.980849	0.774855	0.225145	2.24352	0.186709	1	2	2
UW33	Arafura	-10.79	140.14	945.519	59	27.04	34.025							0.670694	0.0126998	36500	1060	34.434	12.0357	0.971778	0.712107	0.287893	1.92289	0.191102	1	1	1
UW34	Arafura	-10.81	140.22	954.546	59.8	27.222	34.059							0.691365	0.0165326	37880	760	49.8421	12.1528	0.980331	0.781768	0.218232		0.223468	1		1
CTD6d5	Arafura	-10.8015	140.27	960.123	59.6	27.508	34.05	0.456	0.06	0.516	0.186	4.769	6.14286	0.647237	0.0568884	44100	1680	26.25	14.4196	0.963303	0.65558	0.34442	2.12965	0.347575	1	1	1
UW35	Arafura	-10.81	140.41	975.416	57.2	27.532	34.043							0.530459	0.0968751	47440	920	51.5652	17.6772	0.980976	0.790464	0.209536		0.137879	1		1
CTD7d5	Arafura	-10.8039	141.001	1040.04	39.6	27.056	34.006	0.013	0.041	0.054	0.264	5.725	0.452922	0.334274	0.0193694	104520	1200	87.1	29.3837	0.988649	0.866219	0.133781	2.03991	0.1215	1	1	1
UW36	Arafura	-10.79	141.24	1065.79	27.4	27.033	33.957							0.408603	0.0125811	85000	860	98.8372	64.3846	0.989984	0.881615	0.118385	2.26688	0.105427	1	1	1
CTD8d5	Arafura	-10.7453	141.67	1113.41	15.6	27.131	35.702	0.028	0.028	0.056	0.055	2.888	2.25455	0.449309	0.0120725	28620	780	36.6923	8.66892	0.973469	0.720646	0.279354	2.19542	0.206127	1	1	1
UW37	TorresStrait	-10.61	141.85	1138.27	14.6	26.992	35.526							0.442073	0.00187461	102660	3000	34.22	17.0105	0.971607	0.714254	0.285746		0.235938	1		1
UW38	TorresStrait	-10.52	142.18	1175.75	15.8	26.918	35.476							1.04513	0.768027	60700	980	61.9388	7.7464	0.984112	0.811889	0.188111		0.210352	1		1
UW39	TorresStrait	-10.45	142.53	1214.84	18.8	26.982	35.495							0.46636		82960	1680	49.381	9.6359	0.980151	0.777695	0.222305		0.148075	1		1
UW41	TorresStrait	-10.06	143.03	1284.68	21	27.237	35.196							0.466563		95140	1160	82.0172	9.01474	0.987954	0.852574	0.147426	2.24626	0.152574	1	1	2
UW42	TorresStrait	-9.79	143.19	1319.75	27.4	27.374	33.805							0.446503										0.212982	1		2
UW43	TorresStrait	-9.58	143.4	1352.03	36.6	27.208	33.776							0.420182	0.0273074	53160	880	60.4091	7.88963	0.983716	0.808275	0.191725	2.41889	0.124378	1	1	2
CTD9d5	Coral	-9.45	143.74	1387.72	42.4	27.311	33.485	0.01	0.018	0.028	0.023	5.739	2.69565	0.450211	0.0547577	71600	1020	70.1961	2.25455	0.985954	0.804568	0.195432	2.27743	0.387056	2	2	2
UW44	Coral	-9.27	143.87	1415.04	46	27.343	33							0.289777		41800	840	49.7619	2.11012	0.9803	0.742124	0.257876	2.00978	0.0909455	1	2	1
CTD10d5	Coral	-9.75	144.46	1499.36	101.6	26.606	34.915	0.012	0.035	0.047	0.028	1.761	3.71684	0.162192	0.0126646	55820	700	79.7429	0.604945	0.987615	0.763955	0.236045	2.4408	0.389834	2	2	2
UW45	Coral	-9.97	144.35	1527.11	616.8	26.557	35.058							0.150002		45770	580	78.9138	0.223797	0.987487	0.699432	0.300568	2.38619	0.338183	2	3	2
UW46	Coral	-10.252	144.217	1561.21	688.8	26.498	35.128							0.118805	0.0233033									0.391771	2		1
UW47	Coral	-10.49	144.13	1589.1	660.8	26.464	35.101							0.107614	0.00832733	285510	5030	56.7614	1.10336	0.982687	0.735662	0.264338	2.30695	0.403375	2	3	2
CTD11d5	Coral	-10.81	144.119	1625.03	776.6	26.614	35.028	0.032	0.006	0.038	0.026	1.718	3.23626	0.0647781		45980	540	85.1481	0.14492	0.988392	0.691047	0.308953	2.40739	0.146578	3	3	3
UW49	Coral	-11.05	144.11	1651.73	620.8	26.642	35.004							0.113004									2.35719	0.106501	3	3	3
UW50	Coral	-11.2664	144.134	1738.71	117.2	26.59	35.048							0.113794										0.145069	3		3
UW51	Coral	-11.58	144.2	1884.67	833.92	26.508	35.01							0.075965		35860	980	36.5918	0.0379161	0.973398	0.435915	0.564085		0.089941	3		3
CTD12d5	Coral	-11.6779	144.227	1896.12	1214.4	26.507	35.029	0.028	0.036	0.064	0.018	1.724	7.87302	0.0686508	0.00484497	35160	640	54.9375	0.0371681	0.982123	0.536617	0.463383	2.31606	0.056115	3	3	3
CTD13d5	Coral	-12.7075	144.7	2021.79	2924.8	26.362	35.12	0.011	0.009	0.02	0.044	1.538	1.00649	0.0844219	0.0069643								2.20857	0.0444556	3	3	3
UW55	Coral	-13.48	144.83	2108.93	2818	26.17	35.208							0.0730254	0.00153986	29800	420	70.9524	0.0368824	0.986102	0.599125	0.400875	2.18627	0.0761098	3	3	3
UW56	Coral	-13.81	144.69	2148.66	2200.6	26.095	35.187							0.0954238		39660	420	94.4286	0.0632708	0.989521	0.679314	0.320686	2.30152	0.228625	3	3	1
CTD14d5	Coral	-13.8562	144.675	2154.05	1218	26.063	35.166	0.019	0.102	0.121	0.04	1.512	6.69821	0.117002		45000	480	93.75	0.174935	0.989446	0.720852	0.279148	2.22383	0.169531	3	2	2
UW58	Coral	-14.2	144.99	2205.73	554.8	26.019	35.141							0.257515	0.0123999	29320	380	77.1579	0.178457	0.987205	0.681176	0.318824	2.31161	0.354326	2	3	2
CTD15d5	Coral	-14.3478	145.384	2251.02	777.2	25.907	35.124	0.005	0.002	0.007	0.026	1.797	0.596154	0.317328	0.0745748	45140	1000	45.14	0.3779	0.978327	0.610445	0.389555	2.28811	0.292336	2	3	2
UW60	Coral	-14.51	145.6	2280.05	798.2	25.977	35.165							0.264596		33240	900	36.9333	0.0492424	0.973638	0.44505	0.55495	2.24346	0.114363	3	3	3
CTD16d5	Coral	-15.3247	145.847	2374.87	1270.6	26.471	35.155	0.029	0.037	0.066	0.085	1.357	1.71933	0.163644	0.0935515	31900	700	45.5714	0.0277062	0.978528	0.483865	0.516135	2.20873	0.0583256	3	3	3
UW61	Coral	-15.6727	145.831	2413.66	767.2	26.347	35.185							0.0742948									2.34897	0.189379	3	3	1
UW62	Coral	-15.85	145.85	2433.61	749.6	26.371	35.183							0.144019		23900	860	27.7907	0.189055	0.965267	0.438693	0.561307	2.32141	0.274907	2	3	1
UW63	Coral	-16.16	145.97	2470.32	546.4	26.478	35.178							0.0829762									2.26872	0.12057	3	3	3
CTD17d5	Coral	-16.2949	146.06	2488.07	583.4	26.467	35.168	0.021	0.038	0.059	0.08	1.35	1.63304	0.185764		30700	580	52.931	0.0499316	0.981458	0.535149	0.464851	2.30083	0.0876349	3	3	3
UW64	Coral	-16.14	145.95	2508.89	428.6	26.522	35.134							0.0829762		26600	200	133	0.109258	0.992537	0.766364	0.233636	2.31208	0.16028	3	3	3

## Sheet: Biomass factors
Biomass (fg C cell-1)
	Syn	Pro	PicoEuk
average	149.991	38.821	2002.49
stdev	90.7223	11.7643	1936.67
%CV	60.4853	30.3041	96.7135
maximum	240.713	50.5853	3939.16
	Compilation of Biomass (fg C cell-1) values:
	Syn	Pro	PicoEuk	method used	reference
	294			elemental analyzer	Cuhel & Waterbury 1984
	250			elemental analyzer WH7803 only	Kana & Glibert 1987
			3980	Volume to carbon, microscopy	Fuhrman et al 1989
			1836	Volume to carbon, microscopy	Ishizaka et al 1994
			3110	Volume to carbon, assuming 3.0 mm diameter	Blanchot and Rodier 1996
			1800	Volume to carbon, size fractionation	Veldhuis et al 1997
			3000	Volume to carbon, size fractionation	Veldhuis et al 1997
	360		8300	carbon isotopic composition for E. huxlyi	Popp et al 1998
	103	32	1496	size fractionation & FCM FSC ; then C per cell volume conversion factor; microscopy determination of eukaryotic cell size, then C per vol conversion factor	Zubkov et al 1998 DSRI
			1011	Volume to carbon,assuming 1.5 mm diameter	Garrison etal.(2000)
	112	56		FCM FSC & C vol conversion	Durand et al 2001
	95.2	29.8	750	CHN analyzer for Syn; FCM FSC for Pros & picoeuks	Shalapyonok et al 2001
	106.2	34.2	1833	CHN analyzer for Syn; FCM FSC for Pros & picoeuks	Shalapyonok et al 2001
	92	46		CN analyzer	Bertilsson et al 2003 L&O
	213	61		CN analyzer	Bertilsson et al 2003 L&O
	132			CN analyzer	Bertilsson et al 2003 L&O
	244			CN analyzer	Bertilsson et al 2003 L&O
	200	34		X-Ray Microanalysis	Heldal et al 2003 L&O
	250	33		X-Ray Microanalysis	Heldal et al 2003 L&O
	120	17		X-Ray Microanalysis	Heldal et al 2003 L&O
	220	32		X-Ray Microanalysis	Heldal et al 2003 L&O
	130	21		X-Ray Microanalysis	Heldal et al 2003 L&O
	150	34		X-Ray Microanalysis	Heldal et al 2003 L&O
	77.68	41.56	354.4	FCM FSC & C vol conversion	Worden et al 2004
	65.14	38	162.01	FCM FSC & C vol conversion	Worden et al 2004
	58.5	39.5	488	FCM FSC & C vol conversion	Worden et al 2004
	73.89	42.7	307.7	FCM FSC & C vol conversion	Worden et al 2004
	69.92	41.88	312.86	FCM FSC & C vol conversion	Worden et al 2004
	71.21	38.2	341.26	FCM FSC & C vol conversion	Worden et al 2004
	60	29	730	particle beam attenuation coefficient	Grob et al 2007 Biogeosciences
	140			particle beam attenuation coefficient	Grob et al 2007 Biogeosciences
	100			particle beam attenuation coefficient	Grob et al 2007 Biogeosciences
	52	52	2587	FSC pulse height:Stratified period euphotic zone	Casey et al 2014
			2301	FSC pulse height:Mixed period	Casey et al 2014
			2732	FSC pulse height:Stratified period sub-euphotic zone	Casey et al 2014
	360	62.4	4620	elemental analyzer	Baer et al 2017

## Sheet: Abundance_Biomass
		population abundances (cells/ml)					population ratios							Biomass Calculations (mg C/L)				Biomass Contribution				considering maximum contribution
Site	TransDist	Synechococcus	Prochlorococcus	Total_Cyanos	Picophyto_Eukaryotes (PPE)	Total_Picophytoplankton (TotPhot)	Cyanos/PPE	Syn/TotPhot	Pros/TotPhot	Cyano/TotPhot	PPE/TotPhot	Syn/Pro	Syn/PPE	Synechococcus	Prochlorococcus	PPE	Total phytoplankton C biomass	Syn%Biomass	Pro%Biomass	Cyano%Biomass	PPE%Biomass	PPE Max	PPE%Biomass Max
UW1	0	39760	2680	42440	540	42980	78.5926	0.925081	0.0623546	0.987436	0.012564	14.8358	73.6296	0.00596363	0.00010404	0.00108134	0.00714901	0.834189	0.0145531	0.848742	0.151258	0.00212715	0.259572
UW2	28.0791	43980	10880	54860	780	55640	70.3333	0.790439	0.195543	0.985981	0.0140187	4.04228	56.3846	0.00659659	0.000422372	0.00156194	0.0085809	0.768753	0.0492223	0.817975	0.182025	0.00307255	0.304468
UW3	60.6535	23960	24020	47980	620	48600	77.3871	0.493004	0.494239	0.987243	0.0127572	0.997502	38.6452	0.00359378	0.000932479	0.00124154	0.0057678	0.623076	0.16167	0.784746	0.215254	0.00244228	0.350472
CTD1d5	72.1803	20640	26880	47520	1280	48800	37.125	0.422951	0.55082	0.97377	0.0262295	0.767857	16.125	0.00309581	0.00104351	0.00256318	0.0067025	0.461889	0.155689	0.617578	0.382422	0.00504213	0.549165
UW4	100.032	22740	13780	36520	1180	37700	30.9492	0.603183	0.365517	0.9687	0.0312997	1.65022	19.2712	0.00341079	0.000534953	0.00236293	0.00630868	0.54065	0.0847963	0.625447	0.374553	0.00464821	0.54087
UW5	133.938	14500	17100	31600	500	32100	63.2	0.451713	0.53271	0.984424	0.0155763	0.847953	29	0.00217487	0.000663838	0.00100124	0.00383995	0.566379	0.172877	0.739256	0.260744	0.00196958	0.409622
CTD2d5	337.99	70110	3100	73210	800	74010	91.5125	0.947304	0.0418862	0.989191	0.0108094	22.6161	87.6375	0.0105158	0.000120345	0.00160199	0.0122382	0.859265	0.00983356	0.869099	0.130901	0.00315133	0.228564
UW14	374.624	128360	8960	137320	400	137720	343.3	0.932036	0.0650595	0.997096	0.00290444	14.3259	320.9	0.0192528	0.000347836	0.000800995	0.0204016	0.943689	0.0170494	0.960739	0.0392613	0.00157566	0.074407
UW15	391.157	113980	7100	121080	540	121620	224.222	0.937181	0.0583786	0.99556	0.00444006	16.0535	211.074	0.0170959	0.000275629	0.00108134	0.0184529	0.926463	0.0149369	0.9414	0.0586001	0.00212715	0.109092
UW16	408.773	n/d	n/d	n/d	n/d	n/d
UW18	461.631	69800	30640	100440	2200	102640	45.6545	0.680047	0.298519	0.978566	0.0214341	2.27807	31.7273	0.0104694	0.00118947	0.00440547	0.0160643	0.651716	0.0740446	0.72576	0.27424	0.00866616	0.42638
UW20	550.877	51500	2680	54180	2100	56280	25.8	0.915068	0.047619	0.962687	0.0373134	19.2164	24.5238	0.00772452	0.00010404	0.00420522	0.0120338	0.641903	0.00864567	0.650549	0.349451	0.00827224	0.513778
UW22	580.309	33780	12480	46260	1360	47620	34.0147	0.709366	0.262075	0.971441	0.0285594	2.70673	24.8382	0.00506669	0.000484485	0.00272338	0.00827455	0.612321	0.0585512	0.670873	0.329127	0.00535726	0.491112
UW23	594.751	37240	14580	51820	1720	53540	30.1279	0.695555	0.27232	0.967874	0.0321255	2.55418	21.6512	0.00558565	0.000566009	0.00344428	0.00959594	0.582085	0.0589843	0.641069	0.358931	0.00677536	0.524124
UW24	616.158	n/d	n/d	n/d	n/d	n/d
UW25	632.885	28780	28640	57420	780	58200	73.6154	0.494502	0.492096	0.986598	0.0134021	1.00489	36.8974	0.00431673	0.00111183	0.00156194	0.0069905	0.617514	0.159049	0.776563	0.223437	0.00307255	0.361429
UW26	650.036	n/d	n/d	n/d	n/d	n/d
CTD3d5	662.399	24080	40140	64220	880	65100	72.9773	0.369892	0.61659	0.986482	0.0135177	0.5999	27.3636	0.00361178	0.00155827	0.00176219	0.00693224	0.521012	0.224786	0.745798	0.254202	0.00346646	0.401373
UW27	682.925	25160	48060	73220	2800	76020	26.15	0.330966	0.632202	0.963168	0.0368324	0.523512	8.98571	0.00377377	0.00186573	0.00560696	0.0112465	0.335551	0.165895	0.501447	0.498553	0.0110297	0.66168
UW29	738.696	n/d	n/d	n/d	n/d	n/d
CTD4d5	758.932	35600	33760	69360	1680	71040	41.2857	0.501126	0.475225	0.976351	0.0236486	1.0545	21.1905	0.00533967	0.0013106	0.00336418	0.0100144	0.533197	0.130871	0.664067	0.335933	0.00661779	0.498776
CTD5d5	862.915	35060	21340	56400	1240	57640	45.4839	0.608258	0.370229	0.978487	0.0215128	1.64292	28.2742	0.00525867	0.000828439	0.00248308	0.0085702	0.6136	0.0966651	0.710265	0.289735	0.00488456	0.445197
UW31	913.78	34200	6280	40480	720	41200	56.2222	0.830097	0.152427	0.982524	0.0174757	5.44586	47.5	0.00512968	0.000243796	0.00144179	0.00681527	0.752675	0.035772	0.788447	0.211553	0.0028362	0.34547
UW32	914.314	31920	5980	37900	740	38640	51.2162	0.826087	0.154762	0.980849	0.0191511	5.33779	43.1351	0.0047877	0.000232149	0.00148184	0.00650169	0.736378	0.035706	0.772084	0.227916	0.00291498	0.367365
UW33	945.519	33700	2800	36500	1060	37560	34.434	0.897231	0.0745474	0.971778	0.0282215	12.0357	31.7925	0.00505469	0.000108699	0.00212264	0.00728602	0.693751	0.0149188	0.70867	0.29133	0.00417551	0.44711
UW34	954.546	35000	2880	37880	760	38640	49.8421	0.905797	0.0745342	0.980331	0.0196687	12.1528	46.0526	0.00524968	0.000111804	0.00152189	0.00688337	0.762661	0.0162427	0.778903	0.221097	0.00299376	0.35831
CTD6d5	960.123	41240	2860	44100	1680	45780	26.25	0.90083	0.0624727	0.963303	0.0366972	14.4196	24.5476	0.00618562	0.000111028	0.00336418	0.00966082	0.640278	0.0114926	0.651771	0.348229	0.00661779	0.512434
UW35	975.416	44900	2540	47440	920	48360	51.5652	0.928453	0.0525227	0.980976	0.019024	17.6772	48.8043	0.00673458	9.86052e-05	0.00184229	0.00867548	0.776278	0.011366	0.787644	0.212356	0.00362403	0.346558
CTD7d5	1040.04	101080	3440	104520	1200	105720	87.1	0.95611	0.0325388	0.988649	0.0113507	29.3837	84.2333	0.0151611	0.000133544	0.00240298	0.0176976	0.856674	0.00754589	0.86422	0.13578	0.00472699	0.236095
UW36	1065.79	83700	1300	85000	860	85860	98.8372	0.974843	0.0151409	0.989984	0.0100163	64.3846	97.3256	0.0125542	5.04672e-05	0.00172214	0.0143268	0.876274	0.00352257	0.879796	0.120204	0.00338768	0.211831
CTD8d5	1113.41	25660	2960	28620	780	29400	36.6923	0.872789	0.10068	0.973469	0.0265306	8.66892	32.8974	0.00384876	0.00011491	0.00156194	0.00552561	0.696531	0.0207959	0.717327	0.282673	0.00307255	0.436676
UW37	1138.27	96960	5700	102660	3000	105660	34.22	0.91766	0.0539466	0.971607	0.028393	17.0105	32.32	0.0145431	0.000221279	0.00600746	0.0207718	0.700135	0.0106529	0.710788	0.289212	0.0118175	0.444569
UW38	1175.75	53760	6940	60700	980	61680	61.9388	0.871595	0.112516	0.984112	0.0158885	7.7464	54.8571	0.0080635	0.000269417	0.00196244	0.0102954	0.783217	0.0261688	0.809386	0.190614	0.00386038	0.316598
UW39	1214.84	75160	7800	82960	1680	84640	49.381	0.887996	0.092155	0.980151	0.0198488	9.6359	44.7381	0.0112733	0.000302803	0.00336418	0.0149403	0.754557	0.0202676	0.774825	0.225175	0.00661779	0.363737
UW41	1284.68	85640	9500	95140	1160	96300	82.0172	0.889304	0.0986501	0.987954	0.0120457	9.01474	73.8276	0.0128452	0.000368799	0.00232289	0.0155369	0.826755	0.023737	0.850492	0.149508	0.00456943	0.256949
UW42	1319.75	n/d	n/d	n/d	n/d	n/d
UW43	1352.03	47180	5980	53160	880	54040	60.4091	0.873057	0.110659	0.983716	0.0162842	7.88963	53.6136	0.00707656	0.000232149	0.00176219	0.0090709	0.780139	0.0255928	0.805732	0.194268	0.00346646	0.321708
CTD9d5	1387.72	49600	22000	71600	1020	72620	70.1961	0.683007	0.302947	0.985954	0.0140457	2.25455	48.6275	0.00743954	0.000854061	0.00204254	0.0103361	0.71976	0.0826286	0.802389	0.197611	0.00401795	0.326356
UW44	1415.04	28360	13440	41800	840	42640	49.7619	0.665103	0.315197	0.9803	0.0196998	2.11012	33.7619	0.00425374	0.000521754	0.00168209	0.00645758	0.65872	0.0807971	0.739517	0.260483	0.0033089	0.409295
CTD10d5	1499.36	21040	34780	55820	700	56520	79.7429	0.372258	0.615357	0.987615	0.012385	0.604945	30.0571	0.0031558	0.00135019	0.00140174	0.00590774	0.534182	0.228546	0.762728	0.237272	0.00275741	0.379631
UW45	1527.11	8370	37400	45770	580	46350	78.9138	0.180583	0.806904	0.987487	0.0125135	0.223797	14.431	0.00125542	0.0014519	0.00116144	0.00386877	0.324502	0.375288	0.69979	0.30021	0.00228471	0.457671
UW46	1561.21	n/d	n/d	n/d	n/d	n/d
UW47	1589.1	n/d	n/d	n/d	n/d	n/d
CTD11d5	1625.03	5820	40160	45980	540	46520	85.1481	0.125107	0.863285	0.988392	0.0116079	0.14492	10.7778	0.000872946	0.00155905	0.00108134	0.00351334	0.248466	0.443752	0.692218	0.307782	0.00212715	0.466567
UW49	1651.73	n/d	n/d	n/d	n/d	n/d
UW50	1738.71	n/d	n/d	n/d	n/d	n/d
UW51	1884.67	1310	34550	35860	980	36840	36.5918	0.0355592	0.937839	0.973398	0.0266015	0.0379161	1.33673	0.000196488	0.00134126	0.00196244	0.00350019	0.0561363	0.383198	0.439334	0.560666	0.00386038	0.715133
CTD12d5	1896.12	1260	33900	35160	640	35800	54.9375	0.0351955	0.946927	0.982123	0.0178771	0.0371681	1.96875	0.000188988	0.00131603	0.00128159	0.00278661	0.0678201	0.472269	0.540089	0.459911	0.00252106	0.626183
CTD13d5	2021.79	n/d	n/d	n/d	n/d	n/d
UW55	2108.93	1060	28740	29800	420	30220	70.9524	0.0350761	0.951026	0.986102	0.0138981	0.0368824	2.52381	0.00015899	0.00111571	0.000841045	0.00211575	0.075146	0.527338	0.602484	0.397516	0.00165445	0.564821
UW56	2148.66	2360	37300	39660	420	40080	94.4286	0.0588822	0.930639	0.989521	0.010479	0.0632708	5.61905	0.000353978	0.00144802	0.000841045	0.00264304	0.133928	0.547861	0.681789	0.318211	0.00165445	0.478656
CTD14d5	2154.05	6700	38300	45000	480	45480	93.75	0.147318	0.842128	0.989446	0.0105541	0.174935	13.9583	0.00100494	0.00148684	0.000961194	0.00345297	0.291035	0.430598	0.721633	0.278367	0.0018908	0.431435
UW58	2205.73	4440	24880	29320	380	29700	77.1579	0.149495	0.83771	0.987205	0.0127946	0.178457	11.6842	0.000665959	0.000965865	0.000760945	0.00239277	0.278321	0.40366	0.681981	0.318019	0.00149688	0.478435
CTD15d5	2251.02	12380	32760	45140	1000	46140	45.14	0.268314	0.710013	0.978327	0.0216732	0.3779	12.38	0.00185689	0.00127177	0.00200249	0.00513115	0.361885	0.247854	0.609739	0.390261	0.00393916	0.557337
UW60	2280.05	1560	31680	33240	900	34140	36.9333	0.0456942	0.927944	0.973638	0.026362	0.0492424	1.73333	0.000233986	0.00122985	0.00180224	0.00326607	0.0716413	0.376553	0.448194	0.551806	0.00354525	0.707764
CTD16d5	2374.87	860	31040	31900	700	32600	45.5714	0.0263804	0.952147	0.978528	0.0214724	0.0277062	1.22857	0.000128992	0.001205	0.00140174	0.00273574	0.0471508	0.440467	0.487618	0.512382	0.00275741	0.673952
UW61	2413.66	n/d	n/d	n/d	n/d	n/d
UW62	2433.61	3800	20100	23900	860	24760	27.7907	0.153473	0.811793	0.965267	0.0347334	0.189055	4.4186	0.000569965	0.000780301	0.00172214	0.0030724	0.185511	0.253971	0.439482	0.560518	0.00338768	0.71501
UW63	2470.32	n/d	n/d	n/d	n/d	n/d
CTD17d5	2488.07	1460	29240	30700	580	31280	52.931	0.0466752	0.934783	0.981458	0.0185422	0.0499316	2.51724	0.000218986	0.00113512	0.00116144	0.00251555	0.087053	0.451242	0.538295	0.461705	0.00228471	0.627871
UW64	2508.89	2620	23980	26600	200	26800	133	0.0977612	0.894776	0.992537	0.00746269	0.109258	13.1	0.000392976	0.000930926	0.000400497	0.0017244	0.227891	0.539855	0.767747	0.232253	0.000787832	0.373074
	average	35961.8	18939.4	54901.2	1001.22	55902.4	67.8531	0.560518	0.420456	0.980975	0.0190254	6.84065	40.8957	0.00539394	0.000735245	0.00200494	0.00813413	0.543647	0.167506	0.711153	0.288847	0.00394399	0.430708
	standard deviation	31806.6	13635.2	25798.8	589.525	26019.9	52.1863	0.342048	0.342322	0.00854345	0.00854345	11.0564	53.7518	0.00477069	0.000529331	0.00118052	0.00499321	0.268086	0.178009	0.123994	0.123994	0.00232224	0.147297
	%CV	88.4453	71.9938	46.9913	58.8804	46.5452	76.9107	61.0235	81.4167	0.870914	44.9055	161.628	131.436	88.4453	71.9938	58.8804	61.3859	49.3126	106.27	17.4356	42.9271	58.8804	34.1989

## Sheet: 18S_Phytoplankton
OTU_ID	PR2_Taxonomy	UW1	CTD1d5	UW4	UW5	CTD2d5	UW22	UW23	UW25	CTD3d5	UW27	CTD4d5	CTD5d5	UW32	UW33	CTD6d5	CTD7d5	UW36	CTD8d5	UW41	UW43	CTD9d5	UW44	CTD10d5	UW45	UW47	CTD11d5	UW49	CTD12d5	CTD13d5	UW55	UW56	CTD14d5	UW58	CTD15d5	UW60	CTD16d5	UW61	UW62	UW63	CTD17d5	UW64
OTU_977517;size=40;	Eukaryota;Alveolata;Ciliophora;Colpodea;Cyrtolophosidida;Cyrtolophosididae;Prorocentrum;Prorocentrum_lima;	0	0	0	0	0	0	0	1	0	0	0	0	0	0	0	0	2	1	0	0	0	0	0	0	0	0	1	0	0	0	3	0	0	0	0	0	0	0	0	0	0
OTU_9716926;size=4;	Eukaryota;Alveolata;Dinophyta;Dinophyceae;Dinophyceae_X;Dinophyceae_XX;Alexandrium;	0	0	0	0	0	0	0	0	0	0	0	0	0	0	0	0	0	0	0	0	0	0	0	0	0	0	0	0	0	0	0	0	0	0	0	0	0	0	1	0	0
OTU_9711714;size=6;	Eukaryota;Alveolata;Dinophyta;Dinophyceae;Dinophyceae_X;Dinophyceae_XX;Alexandrium;	0	0	0	0	0	0	0	0	0	0	0	0	0	0	0	0	0	0	3	0	2	0	0	0	0	0	1	0	0	0	0	0	0	0	0	0	0	0	0	0	0
OTU_9716038;size=4;	Eukaryota;Alveolata;Dinophyta;Dinophyceae;Dinophyceae_X;Dinophyceae_XX;Alexandrium;	0	0	0	0	0	0	0	0	0	0	0	0	0	0	0	0	0	0	0	0	0	0	8	0	0	0	0	0	0	0	0	0	0	0	0	0	0	0	0	0	0
OTU_9710800;size=7;	Eukaryota;Alveolata;Dinophyta;Dinophyceae;Dinophyceae_X;Dinophyceae_XX;Alexandrium;	0	0	0	0	0	0	0	0	0	0	12	0	3	0	0	0	0	0	0	0	0	0	0	0	0	0	0	0	0	0	0	0	0	0	0	0	0	0	0	0	0
OTU_977364;size=46;	Eukaryota;Alveolata;Dinophyta;Dinophyceae;Dinophyceae_X;Dinophyceae_XX;Alexandrium;	0	2	0	0	0	11	0	0	8	0	0	0	0	2	2	0	0	0	0	0	0	0	46	8	0	1	0	1	0	0	0	0	0	0	0	0	0	0	0	0	0
OTU_974966;size=258;	Eukaryota;Alveolata;Dinophyta;Dinophyceae;Dinophyceae_X;Dinophyceae_XX;Alexandrium;	20	0	0	0	0	0	7	1	0	0	10	0	0	0	0	0	0	1	0	0	0	0	0	16	5	8	2	0	4	1	24	2	0	2	0	9	0	28	17	2	0
OTU_973854;size=229;	Eukaryota;Alveolata;Dinophyta;Dinophyceae;Dinophyceae_X;Dinophyceae_XX;Alexandrium;	0	23	16	10	1	0	126	11	0	0	2	0	3	0	0	0	0	54	0	0	0	0	0	0	0	0	0	0	0	0	0	0	0	0	0	0	0	0	0	0	0
OTU_973015;size=299;	Eukaryota;Alveolata;Dinophyta;Dinophyceae;Dinophyceae_X;Dinophyceae_XX;Alexandrium;	0	0	0	2	0	6	108	82	12	3	0	0	0	0	4	0	0	0	0	0	0	0	41	8	14	30	24	3	1	0	0	7	0	14	0	0	0	3	1	0	29
OTU_97124;size=54775;	Eukaryota;Alveolata;Dinophyta;Dinophyceae;Dinophyceae_X;Dinophyceae_XX;Alexandrium;	3	0	0	0	0	0	0	1	0	1	1	21	0	1	0	0	0	0	0	1	0	0	10	22	41	69	37	24	17	19	47	17	26	44	24	63	7	0	0	1	2
OTU_971640;size=3117;	Eukaryota;Alveolata;Dinophyta;Dinophyceae;Dinophyceae_X;Dinophyceae_XX;Alexandrium;	0	1	0	0	0	68	0	0	28	0	3	10	0	0	1	0	0	1	0	133	0	2	0	88	3	34	1	2	12	38	1	1	0	17	9	40	0	0	7	4	0
OTU_97565;size=9447;	Eukaryota;Alveolata;Dinophyta;Dinophyceae;Dinophyceae_X;Dinophyceae_XX;Alexandrium;	47	4	0	0	54	0	0	1	38	0	18	602	1	0	74	2	1	872	29	3	9	2	11	22	25	24	7	2	12	14	37	16	1	16	4	16	13	72	135	20	31
OTU_974469;size=179;	Eukaryota;Alveolata;Dinophyta;Dinophyceae;Dinophyceae_X;Dinophyceae_XX;Alexandrium;Alexandrium_andersonii;	8	18	0	1	15	3	1	5	21	2	14	43	4	3	38	4	21	7	2	3	34	4	35	7	2	11	1	6	6	14	15	13	3	7	7	4	10	10	3	8	21
OTU_973981;size=237;	Eukaryota;Alveolata;Dinophyta;Dinophyceae;Dinophyceae_X;Dinophyceae_XX;Alexandrium;Alexandrium_fraterculus;	0	0	0	0	0	0	0	55	0	0	0	0	0	0	11	0	0	0	0	0	0	0	0	0	0	0	0	0	0	0	0	0	0	0	0	0	0	0	0	0	0
OTU_978987;size=59;	Eukaryota;Alveolata;Dinophyta;Dinophyceae;Dinophyceae_X;Dinophyceae_XX;Alexandrium;Alexandrium_leei;	0	0	0	0	0	0	22	12	0	0	0	2	0	0	0	0	0	12	0	0	0	0	21	3	0	0	0	0	0	0	0	0	0	0	0	0	0	0	0	0	0
OTU_9774;size=97722;	Eukaryota;Alveolata;Dinophyta;Dinophyceae;Dinophyceae_X;Dinophyceae_XX;Alexandrium;Alexandrium_pseudogoniaulax;	0	0	0	0	0	3	0	1	0	0	2	22	0	0	0	6	0	39	0	0	0	0	1	2	4	19	27	2	0	9	4	1	0	4	1	4	10	0	0	0	0
OTU_972489;size=945;	Eukaryota;Alveolata;Dinophyta;Dinophyceae;Dinophyceae_X;Dinophyceae_XX;Alexandrium;Alexandrium_tamiyavanichi;	0	0	0	0	0	31	22	0	571	0	0	2	0	168	0	0	0	69	0	0	0	0	0	0	0	0	0	0	0	0	0	0	0	0	4	0	0	0	0	0	0
OTU_975324;size=113;	Eukaryota;Alveolata;Dinophyta;Dinophyceae;Dinophyceae_X;Dinophyceae_XX;Amphidinium;Amphidinium_belauense;	0	0	0	0	0	0	2	0	0	1	0	155	0	4	0	0	0	0	0	0	0	4	0	0	0	0	0	1	0	0	0	0	0	0	0	0	0	0	0	0	0
OTU_9714340;size=4;	Eukaryota;Alveolata;Dinophyta;Dinophyceae;Dinophyceae_X;Dinophyceae_XX;Amphidinium;Amphidinium_carteriae;	1	0	0	0	0	0	0	0	0	0	0	0	0	0	0	0	7	1	0	0	0	0	0	0	0	0	0	0	0	0	0	0	0	0	0	0	0	0	0	0	0
OTU_9710621;size=19;	Eukaryota;Alveolata;Dinophyta;Dinophyceae;Dinophyceae_X;Dinophyceae_XX;Amphidinium;Amphidinium_carteriae;	2	0	0	0	0	0	0	0	0	0	0	0	0	0	0	0	1	0	0	0	0	0	0	11	1	0	0	0	0	0	0	0	0	0	0	0	15	0	0	0	0
OTU_9710613;size=158;	Eukaryota;Alveolata;Dinophyta;Dinophyceae;Dinophyceae_X;Dinophyceae_XX;Azadinium;	0	0	0	0	0	0	0	0	0	0	0	0	0	0	0	0	0	0	0	0	0	0	0	0	0	0	0	1	0	0	1	0	0	0	0	1	0	0	0	0	0
OTU_9716253;size=8;	Eukaryota;Alveolata;Dinophyta;Dinophyceae;Dinophyceae_X;Dinophyceae_XX;Azadinium;	0	0	0	0	1	0	1	0	1	0	0	1	0	0	0	0	0	0	0	0	6	0	1	0	0	1	1	0	0	1	0	0	0	0	1	1	0	0	0	1	0
OTU_975575;size=100;	Eukaryota;Alveolata;Dinophyta;Dinophyceae;Dinophyceae_X;Dinophyceae_XX;Azadinium;	0	0	0	0	8	0	0	0	3	0	0	0	0	0	0	6	0	0	0	0	0	0	0	0	0	0	0	0	0	0	0	0	0	0	0	0	0	0	0	0	0
OTU_971225;size=12371;	Eukaryota;Alveolata;Dinophyta;Dinophyceae;Dinophyceae_X;Dinophyceae_XX;Azadinium;	0	0	0	0	0	1	0	0	0	0	0	1	0	0	0	0	0	0	0	0	1	0	6	1	0	3	0	0	0	0	1	4	0	1	1	4	0	1	0	1	1
OTU_9715548;size=20;	Eukaryota;Alveolata;Dinophyta;Dinophyceae;Dinophyceae_X;Dinophyceae_XX;Azadinium;	0	3	0	0	0	0	1	0	0	1	3	1	0	0	0	0	0	1	0	0	6	0	1	1	0	1	0	0	0	1	2	5	0	1	1	0	0	0	0	1	0
OTU_976994;size=129;	Eukaryota;Alveolata;Dinophyta;Dinophyceae;Dinophyceae_X;Dinophyceae_XX;Azadinium;	0	0	0	0	0	0	0	0	0	0	0	0	0	0	0	0	0	0	0	0	0	0	0	0	0	1	4	3	5	3	10	10	0	0	6	2	0	3	0	1	0
OTU_9714383;size=436;	Eukaryota;Alveolata;Dinophyta;Dinophyceae;Dinophyceae_X;Dinophyceae_XX;Azadinium;	1	21	0	0	12	0	8	4	20	6	14	19	1	0	12	3	1	2	0	6	19	6	28	3	2	14	6	6	5	8	3	14	2	8	1	20	5	13	26	10	6
OTU_9712776;size=107;	Eukaryota;Alveolata;Dinophyta;Dinophyceae;Dinophyceae_X;Dinophyceae_XX;Azadinium;	3	8	0	0	6	22	10	5	15	10	41	30	0	3	31	20	2	5	2	1	61	11	114	67	21	118	84	81	19	83	88	52	29	29	25	122	24	62	23	29	21
OTU_978820;size=165;	Eukaryota;Alveolata;Dinophyta;Dinophyceae;Dinophyceae_X;Dinophyceae_XX;Azadinium;Azadinium_concinnum;	1	2	0	0	3	1	1	2	10	4	1	7	0	3	6	3	4	2	2	1	5	0	21	9	13	15	13	15	14	13	4	16	15	2	3	12	0	14	1	5	5
OTU_979578;size=798;	Eukaryota;Alveolata;Dinophyta;Dinophyceae;Dinophyceae_X;Dinophyceae_XX;Azadinium;Azadinium_trinitatum;	0	0	0	0	0	0	0	0	0	0	0	0	0	0	0	2	0	0	0	0	0	0	4	0	0	1	2	3	0	1	0	1	0	0	0	0	0	0	0	1	0
OTU_9715648;size=76;	Eukaryota;Alveolata;Dinophyta;Dinophyceae;Dinophyceae_X;Dinophyceae_XX;Azadinium;Azadinium_trinitatum;	9	14	2	1	16	2	10	8	26	10	20	26	1	5	20	11	4	17	8	7	35	3	30	8	5	16	14	7	14	5	13	26	8	17	10	28	4	8	9	17	13
OTU_9716214;size=12;	Eukaryota;Alveolata;Dinophyta;Dinophyceae;Dinophyceae_X;Dinophyceae_XX;Cachonina;Cachonina_hallii;	0	0	0	0	0	0	1	0	0	0	0	0	0	0	0	0	0	0	0	0	0	0	0	0	0	0	0	0	0	0	0	0	0	1	0	0	0	0	0	0	0
OTU_9714077;size=394;	Eukaryota;Alveolata;Dinophyta;Dinophyceae;Dinophyceae_X;Dinophyceae_XX;Cachonina;Cachonina_hallii;	34	20	0	14	101	90	94	22	29	22	2	9	0	4	23	3	2	69	4	3	5	20	33	4	4	9	7	1	0	0	8	2	7	7	4	8	28	40	18	12	32
OTU_9710645;size=17;	Eukaryota;Alveolata;Dinophyta;Dinophyceae;Dinophyceae_X;Dinophyceae_XX;Ceratium;Ceratium_tenue;	0	0	0	0	0	0	0	1	0	0	0	0	0	0	0	0	0	0	0	0	0	0	0	0	0	0	0	0	0	0	0	0	0	0	0	0	0	0	0	0	0
OTU_9714476;size=4;	Eukaryota;Alveolata;Dinophyta;Dinophyceae;Dinophyceae_X;Dinophyceae_XX;Ceratium;Ceratium_tenue;	0	0	0	0	0	0	0	0	0	0	0	0	0	0	0	0	0	0	0	0	0	0	0	0	0	0	0	0	0	0	0	0	0	0	0	0	0	1	0	0	0
OTU_9712523;size=11;	Eukaryota;Alveolata;Dinophyta;Dinophyceae;Dinophyceae_X;Dinophyceae_XX;Ceratium;Ceratium_tenue;	0	0	0	0	0	0	0	0	0	0	0	3	0	0	0	0	0	0	0	0	0	0	1	0	0	0	0	0	0	0	0	0	0	0	0	2	0	0	0	0	0
OTU_9710601;size=816;	Eukaryota;Alveolata;Dinophyta;Dinophyceae;Dinophyceae_X;Dinophyceae_XX;Ceratium;Ceratium_tenue;	0	1	0	0	0	2	0	1	0	0	0	0	0	1	0	0	0	1	0	0	0	0	0	0	1	1	1	0	0	3	0	0	0	1	0	0	0	0	0	0	0
OTU_9716799;size=4;	Eukaryota;Alveolata;Dinophyta;Dinophyceae;Dinophyceae_X;Dinophyceae_XX;Ceratium;Ceratium_tenue;	0	0	0	0	0	0	1	0	2	0	1	1	0	0	0	0	0	0	0	0	0	0	0	0	0	2	0	0	0	0	0	3	0	0	0	0	1	0	1	1	0
OTU_9715923;size=4;	Eukaryota;Alveolata;Dinophyta;Dinophyceae;Dinophyceae_X;Dinophyceae_XX;Ceratium;Ceratium_tenue;	0	0	0	0	0	0	2	2	0	0	0	2	0	0	0	0	0	0	0	0	0	0	5	0	0	1	2	1	0	3	0	0	0	2	0	1	1	0	0	1	1
OTU_974858;size=110;	Eukaryota;Alveolata;Dinophyta;Dinophyceae;Dinophyceae_X;Dinophyceae_XX;Ceratium;Ceratium_tenue;	15	22	0	40	18	67	185	96	127	97	39	35	0	6	27	12	14	16	42	31	43	11	299	136	259	210	112	75	84	123	117	267	86	88	73	251	61	104	30	165	141
OTU_9756;size=163840;	Eukaryota;Alveolata;Dinophyta;Dinophyceae;Dinophyceae_X;Dinophyceae_XX;Ceratium;Ceratium_tenue;	57	115	9	107	43	115	434	177	452	197	113	157	2	7	72	55	18	54	78	107	83	36	579	233	658	556	264	244	183	299	245	646	276	211	175	673	160	260	90	374	342
OTU_972123;size=970;	Eukaryota;Alveolata;Dinophyta;Dinophyceae;Dinophyceae_X;Dinophyceae_XX;Ceratocorys;Ceratocorys_horrida;	0	0	0	1	0	31	0	5	2	0	0	0	0	0	0	0	0	21	0	6	0	232	0	31	0	41	0	0	0	1	0	5	0	0	21	34	66	43	3	9	128
OTU_971524;size=2304;	Eukaryota;Alveolata;Dinophyta;Dinophyceae;Dinophyceae_X;Dinophyceae_XX;Chytriodinium;Chytriodinium_affine;	6	16	0	8	0	4	49	0	0	12	30	0	0	63	69	5	0	3	0	2	0	2	0	24	0	0	0	0	0	0	0	3	0	0	0	0	0	0	0	0	0
OTU_9715741;size=20;	Eukaryota;Alveolata;Dinophyta;Dinophyceae;Dinophyceae_X;Dinophyceae_XX;Cochlodinium;Cochlodinium_fulvescens;	0	1	0	0	0	0	0	0	0	1	0	0	0	0	0	0	0	0	0	0	6	0	6	3	6	7	4	3	0	0	9	3	0	1	2	1	5	2	1	3	2
OTU_975725;size=124;	Eukaryota;Alveolata;Dinophyta;Dinophyceae;Dinophyceae_X;Dinophyceae_XX;Cochlodinium;Cochlodinium_fulvescens;	0	0	0	0	3	0	0	0	1	0	6	26	0	0	33	5	0	3	0	0	0	0	0	0	0	8	0	0	0	0	0	0	0	0	0	0	0	0	0	0	0
OTU_975295;size=127;	Eukaryota;Alveolata;Dinophyta;Dinophyceae;Dinophyceae_X;Dinophyceae_XX;Cochlodinium;Cochlodinium_fulvescens;	5	0	0	0	0	0	0	0	0	0	4	0	0	0	0	0	0	0	0	3	18	0	0	0	0	1	0	2	0	0	0	2	0	33	0	0	0	0	3	39	0
OTU_978172;size=103;	Eukaryota;Alveolata;Dinophyta;Dinophyceae;Dinophyceae_X;Dinophyceae_XX;Cochlodinium;Cochlodinium_fulvescens;	0	0	0	0	0	0	0	2	8	4	0	0	0	0	0	0	0	1	0	0	24	0	148	14	3	2	32	5	9	0	13	5	0	3	2	21	9	20	756	5	6
OTU_97410;size=15947;	Eukaryota;Alveolata;Dinophyta;Dinophyceae;Dinophyceae_X;Dinophyceae_XX;Cochlodinium;Cochlodinium_fulvescens;	143	112	1	1	89	4	5	7	17	6	58	30	1	8	10	0	0	42	1	27	773	6	347	153	119	82	76	75	36	83	14	55	32	43	56	196	20	18	20	107	17
OTU_971008;size=3212;	Eukaryota;Alveolata;Dinophyta;Dinophyceae;Dinophyceae_X;Dinophyceae_XX;Cochlodinium;Cochlodinium_fulvescens;	1	52	0	0	31	0	53	92	672	155	371	253	3	35	88	0	0	5	0	8	229	4	307	119	189	123	235	56	59	37	151	79	25	43	16	194	65	60	17	102	96
OTU_971342;size=2205;	Eukaryota;Alveolata;Dinophyta;Dinophyceae;Dinophyceae_X;Dinophyceae_XX;Cochlodinium;Cochlodinium_polykrikoides;	101	71	0	0	9	34	186	318	312	51	21	122	3	3	5	2	14	30	0	1	76	1	13	27	0	8	1	1	0	0	13	0	0	1	0	31	0	28	11	16	10
OTU_9711724;size=20;	Eukaryota;Alveolata;Dinophyta;Dinophyceae;Dinophyceae_X;Dinophyceae_XX;Durinskia;Durinskia_baltica;	0	0	0	0	0	0	0	0	0	0	0	0	0	0	0	0	0	1	0	0	0	0	0	0	0	0	0	0	0	0	0	0	0	0	0	0	0	0	0	0	0
OTU_971489;size=1711;	Eukaryota;Alveolata;Dinophyta;Dinophyceae;Dinophyceae_X;Dinophyceae_XX;Fragilidium;Fragilidium_sp.;	0	0	0	0	0	0	0	0	0	0	2	0	0	0	0	0	0	0	0	0	0	0	0	0	0	0	0	0	0	0	0	0	0	0	0	0	0	0	0	0	0
OTU_9714634;size=4;	Eukaryota;Alveolata;Dinophyta;Dinophyceae;Dinophyceae_X;Dinophyceae_XX;Fragilidium;Fragilidium_sp.;	0	0	0	0	0	0	0	0	0	0	0	0	0	9	0	0	0	0	0	0	0	0	0	0	0	0	0	0	0	0	0	0	0	0	0	0	0	0	0	0	0
OTU_976170;size=71;	Eukaryota;Alveolata;Dinophyta;Dinophyceae;Dinophyceae_X;Dinophyceae_XX;Fragilidium;Fragilidium_sp.;	0	13	0	0	0	0	0	1	49	7	3	66	12	2	0	0	0	8	5	0	0	0	7	0	0	0	0	2	0	2	11	0	0	0	0	0	0	0	0	0	0
OTU_973767;size=366;	Eukaryota;Alveolata;Dinophyta;Dinophyceae;Dinophyceae_X;Dinophyceae_XX;Fragilidium;Fragilidium_sp.;	25	35	0	0	3	0	0	0	27	9	2	9	0	0	1	3	0	0	0	0	0	45	64	0	0	4	0	0	0	0	0	0	0	25	0	0	0	0	0	0	0
OTU_975566;size=300;	Eukaryota;Alveolata;Dinophyta;Dinophyceae;Dinophyceae_X;Dinophyceae_XX;Fragilidium;Fragilidium_sp.;	143	0	0	0	2	0	0	5	76	16	3	8	16	10	0	3	0	35	10	0	0	0	22	0	0	6	0	0	0	1	1	0	0	0	0	0	0	1	0	0	0
OTU_9710081;size=82;	Eukaryota;Alveolata;Dinophyta;Dinophyceae;Dinophyceae_X;Dinophyceae_XX;Gonyaulax;	0	15	0	17	1	9	3	1	53	1	12	44	0	1	1	0	0	0	3	0	0	3	45	12	12	31	21	9	10	52	18	11	20	2	0	49	48	28	72	5	34
OTU_977620;size=66;	Eukaryota;Alveolata;Dinophyta;Dinophyceae;Dinophyceae_X;Dinophyceae_XX;Gonyaulax;Gonyaulax_polygramma;	0	0	0	0	0	0	3	0	0	0	0	5	0	2	0	0	1	0	0	2	0	0	1	1	0	0	0	0	0	0	0	0	0	3	0	37	1	0	0	0	0
OTU_97639;size=8739;	Eukaryota;Alveolata;Dinophyta;Dinophyceae;Dinophyceae_X;Dinophyceae_XX;Gonyaulax;Gonyaulax_polygramma;	11	39	26	6	0	66	189	82	53	2	2	128	0	1	18	0	4	1	0	164	8	4	126	113	160	232	134	41	19	74	142	73	183	51	24	277	137	180	80	79	191
OTU_978327;size=45;	Eukaryota;Alveolata;Dinophyta;Dinophyceae;Dinophyceae_X;Dinophyceae_XX;Gonyaulax;Gonyaulax_spinifera;	0	0	0	0	0	0	0	0	0	0	0	0	0	0	0	0	0	39	0	0	0	0	4	2	0	0	0	0	0	0	0	0	0	0	0	0	0	0	0	0	0
OTU_9714976;size=4;	Eukaryota;Alveolata;Dinophyta;Dinophyceae;Dinophyceae_X;Dinophyceae_XX;Gonyaulax;Gonyaulax_spinifera_strain1;	0	0	0	0	1	0	0	0	0	0	0	0	0	0	0	0	0	0	0	0	0	0	0	0	0	0	0	0	0	0	0	0	0	0	0	0	0	0	0	0	0
OTU_97168;size=36160;	Eukaryota;Alveolata;Dinophyta;Dinophyceae;Dinophyceae_X;Dinophyceae_XX;Gonyaulax;Gonyaulax_spinifera_strain1;	0	0	0	0	2	0	0	0	0	0	0	5	0	0	2	0	1	0	0	0	0	0	0	0	0	0	0	0	0	0	0	0	0	0	0	0	0	0	0	0	0
OTU_972792;size=778;	Eukaryota;Alveolata;Dinophyta;Dinophyceae;Dinophyceae_X;Dinophyceae_XX;Gonyaulax;Gonyaulax_spinifera_strain2;	7	0	69	2	27	4	17	3	0	6	8	7	2	4	14	5	0	0	0	0	0	0	14	0	13	24	22	2	5	19	21	11	23	0	4	0	0	2	0	1	0
OTU_978283;size=13;	Eukaryota;Alveolata;Dinophyta;Dinophyceae;Dinophyceae_X;Dinophyceae_XX;Gonyaulax;Gonyaulax_spinifera_strain3;	0	0	0	0	0	0	0	0	0	0	2	0	0	0	0	0	0	0	0	0	0	0	0	0	0	0	0	0	0	0	0	0	0	0	0	0	0	0	0	0	0
OTU_975918;size=101;	Eukaryota;Alveolata;Dinophyta;Dinophyceae;Dinophyceae_X;Dinophyceae_XX;Gymnodinium;Gymnodinium_impudicum;	0	0	0	0	0	0	0	0	6	0	0	0	0	0	0	0	0	0	0	0	0	0	0	0	4	0	6	3	1	2	0	6	0	14	2	3	0	0	0	1	0
OTU_971565;size=1943;	Eukaryota;Alveolata;Dinophyta;Dinophyceae;Dinophyceae_X;Dinophyceae_XX;Gymnodinium;Gymnodinium_microreticulatum;	11	0	0	0	0	3	0	1	0	1	0	0	0	0	2	0	0	6	0	0	13	0	19	0	0	0	1	0	0	0	0	0	0	0	0	0	0	0	0	0	13
OTU_973337;size=405;	Eukaryota;Alveolata;Dinophyta;Dinophyceae;Dinophyceae_X;Dinophyceae_XX;Gyrodinium;Gyrodinium_instriatum;	5	0	0	0	0	0	0	0	0	0	3	0	0	0	0	0	0	439	20	0	5	0	0	2	7	3	0	0	0	3	0	0	0	0	0	0	0	0	0	0	0
OTU_971003;size=2596;	Eukaryota;Alveolata;Dinophyta;Dinophyceae;Dinophyceae_X;Dinophyceae_XX;Heterocapsa;Heterocapsa_sp.;	22	107	26	22	40	3	14	23	261	30	100	152	5	14	83	89	40	181	53	76	309	18	183	81	39	122	97	70	52	52	52	40	81	64	27	264	97	88	142	201	134
OTU_9711549;size=14;	Eukaryota;Alveolata;Dinophyta;Dinophyceae;Dinophyceae_X;Dinophyceae_XX;Karenia;	0	0	0	0	1	0	0	0	0	0	0	0	0	0	0	0	0	0	0	0	0	0	0	0	0	0	0	0	0	0	0	0	0	0	0	0	0	0	0	0	0
OTU_977761;size=616;	Eukaryota;Alveolata;Dinophyta;Dinophyceae;Dinophyceae_X;Dinophyceae_XX;Karenia;Karenia_capitatum;	1	5	0	0	13	0	3	2	13	12	12	11	1	0	17	4	0	5	0	2	26	2	10	1	3	3	2	5	3	1	0	7	0	6	1	6	2	5	4	7	1
OTU_9714540;size=4;	Eukaryota;Alveolata;Dinophyta;Dinophyceae;Dinophyceae_X;Dinophyceae_XX;Karlodinium;Karlodinium_sp.;	0	0	0	0	0	0	0	0	0	0	0	0	0	0	0	0	0	0	1	0	1	0	0	0	0	0	0	0	0	0	0	0	0	0	0	0	0	4	0	0	0
OTU_9715147;size=4;	Eukaryota;Alveolata;Dinophyta;Dinophyceae;Dinophyceae_X;Dinophyceae_XX;Karlodinium;Karlodinium_sp.;	0	0	0	0	0	0	0	0	0	0	0	0	0	0	0	0	0	0	0	0	0	0	0	0	4	0	0	2	2	0	0	0	0	0	0	0	0	0	0	1	0
OTU_9711763;size=6;	Eukaryota;Alveolata;Dinophyta;Dinophyceae;Dinophyceae_X;Dinophyceae_XX;Karlodinium;Karlodinium_sp.;	0	0	0	0	1	0	0	0	0	0	0	0	0	0	0	0	0	0	0	0	10	0	0	0	0	0	0	1	2	0	0	0	0	1	0	0	0	0	0	1	0
OTU_9716990;size=4;	Eukaryota;Alveolata;Dinophyta;Dinophyceae;Dinophyceae_X;Dinophyceae_XX;Karlodinium;Karlodinium_sp.;	0	17	0	4	16	1	9	10	26	21	2	7	0	5	9	4	0	4	32	6	87	5	7	15	12	5	8	9	12	8	15	30	3	6	10	8	11	21	7	9	25
OTU_9716169;size=4;	Eukaryota;Alveolata;Dinophyta;Dinophyceae;Dinophyceae_X;Dinophyceae_XX;Karlodinium;Karlodinium_sp.;	3	20	1	4	20	3	16	12	58	26	23	4	0	11	18	3	1	9	30	5	128	1	13	22	10	18	11	15	12	12	17	69	5	15	8	18	19	29	26	19	32
OTU_974844;size=843;	Eukaryota;Alveolata;Dinophyta;Dinophyceae;Dinophyceae_X;Dinophyceae_XX;Karlodinium;Karlodinium_sp.;	22	68	5	25	47	1	19	19	79	17	29	13	1	3	20	19	10	51	29	4	181	5	25	11	17	11	17	17	25	10	22	53	15	25	11	7	15	32	38	35	30
OTU_9714649;size=4;	Eukaryota;Alveolata;Dinophyta;Dinophyceae;Dinophyceae_X;Dinophyceae_XX;Lepidodinium;	0	0	0	0	0	0	0	0	0	0	0	0	0	0	0	0	0	0	0	0	0	9	0	0	0	0	0	0	0	0	0	0	0	0	0	0	1	0	0	0	0
OTU_973190;size=634;	Eukaryota;Alveolata;Dinophyta;Dinophyceae;Dinophyceae_X;Dinophyceae_XX;Lepidodinium;	285	729	43	101	1333	112	528	373	952	339	1329	523	43	366	902	570	206	1009	149	436	3608	229	1782	563	783	850	938	632	538	559	552	988	564	1632	318	1501	541	657	1709	1513	871
OTU_9712612;size=5;	Eukaryota;Alveolata;Dinophyta;Dinophyceae;Dinophyceae_X;Dinophyceae_XX;Lepidodinium;Lepidodinium_viride;	0	0	0	0	0	0	0	0	0	0	0	0	0	0	0	0	0	0	0	0	0	0	0	0	0	4	0	0	0	0	0	0	0	0	0	0	0	0	0	0	0
OTU_9710420;size=19;	Eukaryota;Alveolata;Dinophyta;Dinophyceae;Dinophyceae_X;Dinophyceae_XX;Lepidodinium;Lepidodinium_viride;	0	0	0	0	0	0	0	0	0	0	0	0	0	0	0	0	0	0	0	0	0	6	4	0	0	0	0	0	0	0	0	0	0	3	1	0	0	0	0	1	0
OTU_974869;size=89;	Eukaryota;Alveolata;Dinophyta;Dinophyceae;Dinophyceae_X;Dinophyceae_XX;Lingulodinium;Lingulodinium_polyedrum;	0	0	0	0	0	0	0	3	0	0	0	0	0	0	0	0	0	0	0	0	0	0	0	13	9	14	1	1	0	8	0	0	0	2	0	8	18	2	0	0	0
OTU_9716002;size=4;	Eukaryota;Alveolata;Dinophyta;Dinophyceae;Dinophyceae_X;Dinophyceae_XX;Neoceratium;Neoceratium_furca;	1	0	0	0	0	0	0	0	0	0	0	0	0	0	0	0	0	0	0	0	0	2	1	0	0	0	0	0	0	0	0	0	0	1	0	0	0	0	0	0	0
OTU_97299;size=16023;	Eukaryota;Alveolata;Dinophyta;Dinophyceae;Dinophyceae_X;Dinophyceae_XX;Neoceratium;Neoceratium_furca;	88	8	27	56	15	103	125	78	66	12	37	2	1	0	99	18	3	166	80	40	16	5	89	101	234	146	37	4	20	4	3	22	14	79	4	15	6	27	9	0	74
OTU_97728;size=7121;	Eukaryota;Alveolata;Dinophyta;Dinophyceae;Dinophyceae_X;Dinophyceae_XX;Neoceratium;Neoceratium_fusus;	198	74	83	3	0	344	107	59	212	9	118	352	10	2	172	36	4	879	0	110	10	14	18	9	50	123	30	30	0	5	6	300	13	13	71	83	16	1	8	14	15
OTU_97507;size=11450;	Eukaryota;Alveolata;Dinophyta;Dinophyceae;Dinophyceae_X;Dinophyceae_XX;Pentapharsodinium;Pentapharsodinium_tyrrhenicum;	247	147	1	45	190	61	107	136	341	153	244	138	25	282	313	76	51	7	28	48	250	11	62	116	131	84	209	89	93	131	322	318	70	93	103	82	48	172	194	97	194
OTU_9711947;size=1388;	Eukaryota;Alveolata;Dinophyta;Dinophyceae;Dinophyceae_X;Dinophyceae_XX;Peridinium;Peridinium_inconspicuum;	1	6	0	3	7	0	0	3	0	1	2	11	0	0	0	1	1	3	0	0	15	0	5	0	0	2	0	0	2	0	0	4	4	6	0	1	0	1	3	2	1
OTU_975133;size=165;	Eukaryota;Alveolata;Dinophyta;Dinophyceae;Dinophyceae_X;Dinophyceae_XX;Posoniella;Posoniella_tricarinelloides;	0	3	0	0	0	0	1	0	0	0	0	0	0	0	0	0	0	2	5	5	0	0	0	0	0	0	0	0	0	0	2	0	0	0	0	0	0	2	0	0	0
OTU_9715483;size=12;	Eukaryota;Alveolata;Dinophyta;Dinophyceae;Dinophyceae_X;Dinophyceae_XX;Prorocentrum;	0	0	0	0	0	0	0	0	0	0	0	0	0	0	0	2	0	0	0	0	0	0	0	0	0	0	0	0	0	0	0	0	0	0	0	0	0	0	0	0	0
OTU_9714466;size=24;	Eukaryota;Alveolata;Dinophyta;Dinophyceae;Dinophyceae_X;Dinophyceae_XX;Prorocentrum;	0	0	0	0	0	0	0	0	0	0	0	0	0	0	1	0	0	0	0	0	0	0	0	0	0	0	0	0	0	0	0	0	0	0	0	0	0	0	0	0	1
OTU_9714801;size=8;	Eukaryota;Alveolata;Dinophyta;Dinophyceae;Dinophyceae_X;Dinophyceae_XX;Prorocentrum;	0	0	0	0	0	0	0	0	0	0	0	0	0	0	0	0	0	0	0	0	0	0	0	0	0	0	0	0	2	0	0	0	0	0	0	0	0	0	0	0	0
OTU_979404;size=95;	Eukaryota;Alveolata;Dinophyta;Dinophyceae;Dinophyceae_X;Dinophyceae_XX;Prorocentrum;	0	1	0	0	0	0	1	0	0	0	0	0	0	0	0	0	0	2	0	0	0	0	0	1	0	1	1	0	0	0	1	0	0	0	0	0	0	0	2	0	0
OTU_9715636;size=48;	Eukaryota;Alveolata;Dinophyta;Dinophyceae;Dinophyceae_X;Dinophyceae_XX;Prorocentrum;	0	0	0	0	1	0	0	0	1	0	0	2	0	0	0	0	0	0	0	0	4	0	2	0	1	0	1	0	0	0	0	0	0	1	0	0	0	0	0	1	0
OTU_973784;size=5792;	Eukaryota;Alveolata;Dinophyta;Dinophyceae;Dinophyceae_X;Dinophyceae_XX;Prorocentrum;	0	2	0	0	5	0	0	0	3	1	1	0	1	0	1	0	0	2	0	0	3	8	2	1	1	0	0	0	1	0	1	1	1	1	1	1	0	0	2	1	2
OTU_9715267;size=40;	Eukaryota;Alveolata;Dinophyta;Dinophyceae;Dinophyceae_X;Dinophyceae_XX;Prorocentrum;	1	3	3	1	3	0	1	0	3	1	6	9	0	0	3	0	1	2	0	2	5	0	3	0	3	3	1	2	0	2	1	3	1	3	0	6	1	1	2	2	7
OTU_9716421;size=4;	Eukaryota;Alveolata;Dinophyta;Dinophyceae;Dinophyceae_X;Dinophyceae_XX;Prorocentrum;	1	5	0	0	0	7	8	5	5	2	1	12	1	0	5	0	0	0	1	0	2	1	1	2	1	0	1	2	0	0	2	5	0	2	1	3	5	1	7	2	0
OTU_977099;size=1866;	Eukaryota;Alveolata;Dinophyta;Dinophyceae;Dinophyceae_X;Dinophyceae_XX;Prorocentrum;	0	14	0	1	2	0	5	0	0	0	6	2	0	1	2	3	0	36	5	0	4	0	6	1	2	1	1	1	4	2	0	4	0	3	0	5	1	6	3	7	6
OTU_9712399;size=381;	Eukaryota;Alveolata;Dinophyta;Dinophyceae;Dinophyceae_X;Dinophyceae_XX;Prorocentrum;	1	4	1	0	9	0	1	3	1	4	26	53	6	14	9	4	0	5	2	2	17	1	17	2	2	3	4	2	3	1	0	9	3	5	0	9	4	3	12	10	2
OTU_975972;size=198;	Eukaryota;Alveolata;Dinophyta;Dinophyceae;Dinophyceae_X;Dinophyceae_XX;Prorocentrum;	20	45	2	8	13	4	16	4	10	1	9	1	0	4	11	17	2	98	13	9	21	2	46	8	4	16	12	10	15	20	2	27	11	7	1	64	19	15	29	23	27
OTU_975176;size=3779;	Eukaryota;Alveolata;Dinophyta;Dinophyceae;Dinophyceae_X;Dinophyceae_XX;Prorocentrum;	569	1106	99	219	858	303	573	426	932	441	654	1183	53	323	898	426	341	868	522	346	1840	200	975	789	744	673	591	497	460	477	834	710	301	813	287	921	420	874	465	888	938
OTU_9711409;size=7;	Eukaryota;Alveolata;Dinophyta;Dinophyceae;Dinophyceae_X;Dinophyceae_XX;Prorocentrum;Prorocentrum_donghaiense;	0	0	0	0	0	0	0	0	0	0	0	0	0	0	0	1	0	0	0	0	0	1	0	0	0	0	1	0	0	0	0	0	0	0	0	0	0	0	2	0	0
OTU_9715703;size=8;	Eukaryota;Alveolata;Dinophyta;Dinophyceae;Dinophyceae_X;Dinophyceae_XX;Prorocentrum;Prorocentrum_donghaiense;	0	0	0	0	0	0	0	0	0	0	0	0	0	0	0	0	0	1	0	0	2	0	0	0	0	0	0	0	2	0	0	0	0	0	0	0	0	0	0	0	1
OTU_9710990;size=759;	Eukaryota;Alveolata;Dinophyta;Dinophyceae;Dinophyceae_X;Dinophyceae_XX;Prorocentrum;Prorocentrum_minimum;	27	31	3	1	13	3	12	3	1	2	14	6	0	3	12	16	0	75	15	15	24	1	39	7	0	20	8	15	9	12	11	26	13	6	1	61	8	22	18	22	20
OTU_974;size=999226;	Eukaryota;Alveolata;Dinophyta;Dinophyceae;Dinophyceae_X;Dinophyceae_XX;Prorocentrum;Prorocentrum_minimum;	60	194	2	7	45	13	48	17	39	1	54	33	6	7	46	76	6	404	71	48	119	2	194	37	16	108	40	69	94	79	26	127	32	23	5	311	77	82	119	87	108
OTU_9716344;size=4;	Eukaryota;Alveolata;Dinophyta;Dinophyceae;Dinophyceae_X;Dinophyceae_XX;Prorocentrum;Prorocentrum_triestinum;	2	1	0	0	2	0	0	0	2	0	2	2	1	0	4	4	0	3	0	0	0	0	4	2	0	2	0	0	0	1	2	2	0	0	0	0	1	3	7	2	1
OTU_973742;size=487;	Eukaryota;Alveolata;Dinophyta;Dinophyceae;Dinophyceae_X;Dinophyceae_XX;Protoceratium;Protoceratium_reticulatum;	0	0	0	0	0	1	0	0	44	0	1	0	0	0	0	0	0	11	0	0	0	0	0	14	27	0	0	0	0	0	0	2	0	1	29	0	48	25	21	0	0
OTU_9714786;size=12;	Eukaryota;Alveolata;Dinophyta;Dinophyceae;Dinophyceae_X;Dinophyceae_XX;Protodinium;Protodinium_simplex;	0	1	0	0	10	0	4	0	0	0	0	0	0	0	0	0	0	227	4	0	0	28	0	0	0	0	0	0	0	7	3	0	0	0	0	0	0	0	0	0	0
OTU_974660;size=173;	Eukaryota;Alveolata;Dinophyta;Dinophyceae;Dinophyceae_X;Dinophyceae_XX;Pyrocystis;Pyrocystis_lunula;	0	10	0	0	0	15	3	75	14	0	9	0	0	0	10	0	0	0	0	0	0	0	0	0	0	0	0	1	0	1	12	0	0	9	2	20	0	3	2	0	0
OTU_9715171;size=4;	Eukaryota;Alveolata;Dinophyta;Dinophyceae;Dinophyceae_X;Dinophyceae_XX;Pyrocystis;Pyrocystis_noctiluca;	0	0	0	0	0	0	0	0	0	0	0	0	0	0	6	0	0	0	0	0	0	0	0	0	0	0	0	0	0	0	0	0	0	0	0	0	0	0	0	0	0
OTU_973759;size=482;	Eukaryota;Alveolata;Dinophyta;Dinophyceae;Dinophyceae_X;Dinophyceae_XX;Pyrocystis;Pyrocystis_noctiluca;	0	0	0	0	0	17	1	0	0	0	0	0	0	1	10	0	0	0	0	0	0	0	0	0	0	0	0	0	0	1	3	0	0	22	3	0	0	5	0	0	0
OTU_973826;size=286;	Eukaryota;Alveolata;Dinophyta;Dinophyceae;Dinophyceae_X;Dinophyceae_XX;Pyrophacus;Pyrophacus_steinii;	206	0	0	0	0	1	0	2	0	0	0	6	0	0	0	0	0	22	0	0	0	0	157	0	0	3	0	0	0	0	0	0	0	0	0	0	0	0	0	0	0
OTU_9714572;size=120;	Eukaryota;Alveolata;Dinophyta;Dinophyceae;Dinophyceae_X;Dinophyceae_XX;Scrippsiella;	155	84	27	37	241	106	321	254	444	41	24	256	8	64	1408	98	22	376	143	18	146	50	83	49	142	70	76	40	11	117	183	38	98	51	26	149	70	204	123	38	109
OTU_971576;size=3153;	Eukaryota;Alveolata;Dinophyta;Dinophyceae;Dinophyceae_X;Dinophyceae_XX;Scrippsiella;Scrippsiella_nutricula;	32	41	5	23	11	5	18	21	290	3	52	82	0	0	1	43	14	2	0	0	21	13	82	22	15	35	45	160	3	48	78	45	100	29	74	55	25	84	3	31	28
OTU_9714917;size=4;	Eukaryota;Alveolata;Dinophyta;Dinophyceae;Dinophyceae_X;Dinophyceae_XX;Suessiales_X;Suessiales_X_sp.;	0	0	0	0	0	0	0	0	0	0	0	0	0	0	0	0	0	0	4	0	0	0	0	0	0	0	0	0	0	0	0	0	0	0	0	0	0	0	0	0	0
OTU_9716836;size=4;	Eukaryota;Alveolata;Dinophyta;Dinophyceae;Dinophyceae_X;Dinophyceae_XX;Suessiales_X;Suessiales_X_sp.;	0	3	0	0	2	0	0	0	1	0	1	0	0	0	1	0	0	0	0	0	1	0	0	0	0	0	0	1	0	0	0	0	0	0	0	0	0	0	0	4	0
OTU_972491;size=641;	Eukaryota;Alveolata;Dinophyta;Dinophyceae;Dinophyceae_X;Dinophyceae_XX;Suessiales_X;Suessiales_X_sp.;	0	0	0	0	0	0	0	1	0	0	0	0	0	0	0	0	0	0	0	0	2	0	5	2	2	16	37	15	7	0	31	16	13	50	14	12	0	6	5	8	3
OTU_9713162;size=5;	Eukaryota;Alveolata;Dinophyta;Dinophyceae;Dinophyceae_X;Dinophyceae_XX;Suessiales_X;Suessiales_X_sp.;	47	20	3	20	90	9	11	6	11	7	11	1	0	0	3	5	1	45	26	6	102	1	80	15	27	22	29	17	11	10	44	31	16	80	18	26	13	25	59	34	32
OTU_974509;size=649;	Eukaryota;Alveolata;Dinophyta;Dinophyceae;Dinophyceae_X;Dinophyceae_XX;Suessiales_X;Suessiales_X_sp.;	116	59	0	6	295	1	25	110	142	15	295	59	0	11	110	135	14	6	0	1	22	2	25	7	100	35	4	33	4	0	0	51	25	17	1	4	0	3	0	19	39
OTU_97528;size=8219;	Eukaryota;Alveolata;Dinophyta;Dinophyceae;Dinophyceae_X;Dinophyceae_XX;Suessiales_X;Suessiales_X_sp.;	76	554	28	74	277	42	164	120	204	100	325	181	28	72	214	269	56	403	96	60	294	6	195	55	71	78	87	96	34	43	103	59	61	181	20	129	51	98	120	153	96
OTU_97408;size=23769;	Eukaryota;Alveolata;Dinophyta;Dinophyceae;Dinophyceae_X;Dinophyceae_XX;Suessiales_X;Suessiales_X_sp.;	233	376	19	51	1082	104	134	133	238	91	509	207	9	28	149	321	88	402	187	90	1368	43	719	132	243	189	185	228	125	91	235	215	117	665	99	293	57	102	357	301	205
OTU_974809;size=1091;	Eukaryota;Alveolata;Dinophyta;Dinophyceae;Dinophyceae_X;Dinophyceae_XX;Takayama;Takayama_pulchellum;	17	95	7	18	1	0	196	214	400	142	476	212	20	196	459	18	27	4	0	1	14	8	71	63	82	68	82	24	47	71	157	175	17	93	31	52	22	78	26	51	78
OTU_97427;size=23369;	Eukaryota;Alveolata;Dinophyta;Dinophyceae;Dinophyceae_X;Dinophyceae_XX;Takayama;Takayama_pulchellum;	906	136	17	30	0	15	104	115	85	19	73	68	11	93	198	8	23	7	92	4	138	20	118	124	346	160	134	60	100	145	304	295	43	133	37	54	31	118	86	97	96
OTU_972694;size=588;	Eukaryota;Alveolata;Dinophyta;Dinophyceae;Dinophyceae_X;Dinophyceae_XX;Thoracosphaera;Thoracosphaera_heimii;	0	0	0	0	0	0	0	0	0	0	0	0	0	0	0	0	0	0	0	0	0	0	0	0	0	3	0	0	0	0	4	0	0	0	0	1	0	0	0	1	0
OTU_9782;size=97413;	Eukaryota;Alveolata;Dinophyta;Dinophyceae;Dinophyceae_X;Noctilucales;Noctiluca;Noctiluca_scintillans;	13	1	0	0	30	0	0	0	0	0	0	0	0	0	0	0	0	0	0	0	0	0	0	0	0	0	0	2	0	0	0	0	0	0	5	0	0	0	2	17	0
OTU_9710582;size=66;	Eukaryota;Alveolata;Dinophyta;Dinophyceae;Dinophyceae_X;Noctilucales;Noctiluca;Noctiluca_scintillans;	40	30	2	0	448	0	0	1	0	0	14	2	0	1	2	3	0	0	0	0	0	0	0	0	0	2	1	0	0	0	0	0	0	0	0	0	0	0	0	0	0
OTU_9711967;size=10;	Eukaryota;Alveolata;Dinophyta;Dinophyceae;Dinophyceae_X;Ostreopsidaceae;	0	0	0	0	0	0	0	0	0	0	0	0	0	0	0	0	0	0	0	1	0	0	0	0	0	0	0	0	0	10	1	0	0	0	0	0	0	0	0	0	0
OTU_9715556;size=4;	Eukaryota;Alveolata;Dinophyta;Dinophyceae;Suessiales;Suessiales_X;	0	0	0	0	0	0	0	0	0	0	0	0	0	0	0	0	0	0	0	0	0	0	0	1	0	0	0	0	0	0	0	0	0	0	0	0	0	0	0	0	0
OTU_9713425;size=5;	Eukaryota;Alveolata;Dinophyta;Dinophyceae;Suessiales;Suessiales_X;	0	0	0	0	0	0	1	0	0	1	0	0	0	0	0	0	0	0	0	0	0	0	0	0	0	0	0	0	0	0	0	0	0	0	0	0	0	0	0	0	0
OTU_973375;size=281;	Eukaryota;Alveolata;Dinophyta;Dinophyceae;Suessiales;Suessiales_X;	0	0	0	0	0	0	4	0	0	5	4	0	0	0	0	0	0	2	0	0	8	7	6	3	3	3	1	1	0	0	0	0	10	0	1	3	0	0	0	0	0
OTU_9712341;size=20;	Eukaryota;Alveolata;Dinophyta;Dinophyceae;Suessiales;Suessiales_X;	7	2	0	4	8	5	2	2	8	0	8	44	0	2	9	3	0	6	9	0	11	9	5	9	4	0	6	2	0	7	0	1	2	2	1	1	4	13	2	1	4
OTU_9712120;size=398;	Eukaryota;Alveolata;Dinophyta;Dinophyceae;Suessiales;Suessiales_X;	7	32	2	1	63	8	13	11	68	12	40	71	2	1	51	23	14	31	11	6	70	2	35	16	13	22	13	20	29	22	12	35	15	16	14	35	13	23	14	18	24
OTU_9713891;size=142;	Eukaryota;Alveolata;Dinophyta;Dinophyceae;Suessiales;Suessiales_X;	36	17	27	5	141	66	32	19	6	10	15	19	0	13	25	8	5	30	62	76	207	507	105	163	41	35	42	8	8	24	38	27	174	34	12	2	93	101	62	52	116
OTU_9755;size=151852;	Eukaryota;Alveolata;Dinophyta;Dinophyceae;Suessiales;Suessiales_X;	75	55	31	7	275	140	96	81	143	15	89	40	1	31	111	36	33	843	135	139	383	702	258	385	165	111	162	120	46	56	102	61	250	71	35	102	139	246	177	95	323
OTU_976685;size=64;	Eukaryota;Alveolata;Dinophyta;Dinophyceae;Suessiales;Suessiales_X;Karlodinium;Karlodinium_micrum;	0	0	0	0	0	0	0	0	0	0	6	0	0	0	0	0	2	0	0	0	0	0	0	0	0	0	0	0	0	0	1	0	0	0	0	0	0	0	0	0	0
OTU_9786;size=109813;	Eukaryota;Alveolata;Dinophyta;Dinophyceae;Suessiales;Suessiales_X;Karlodinium;Karlodinium_micrum;	1133	876	35	131	1065	194	572	523	695	603	731	254	43	235	237	442	151	1314	768	334	2765	62	950	794	807	515	723	528	408	604	1091	1097	478	948	317	644	319	837	1212	990	1065
OTU_9710590;size=31;	Eukaryota;Alveolata;Dinophyta;Dinophyceae;Suessiales;Suessiales_X;Pelagodinium;Pelagodinium_beii;	2	0	0	0	16	2	1	0	0	0	0	2	0	0	0	0	0	5	4	1	0	0	46	6	3	20	3	24	1	2	6	10	4	23	2	15	11	19	20	8	7
OTU_9713512;size=107;	Eukaryota;Alveolata;Dinophyta;Dinophyceae;Suessiales;Suessiales_X;Pelagodinium;Pelagodinium_beii;	0	6	3	1	118	9	1	5	2	1	13	7	0	0	5	13	16	10	14	1	12	13	16	42	5	24	8	9	1	9	43	16	22	7	4	89	22	50	17	26	33
OTU_97544;size=17278;	Eukaryota;Alveolata;Dinophyta;Dinophyceae;Suessiales;Suessiales_X;Pelagodinium;Pelagodinium_beii;	1	24	0	0	495	46	32	6	37	13	17	13	1	5	1	9	3	31	14	8	15	8	29	9	4	7	2	1	0	0	4	6	9	9	0	0	1	0	3	7	16
OTU_972584;size=2202;	Eukaryota;Alveolata;Dinophyta;Dinophyceae;Suessiales;Suessiales_X;Pelagodinium;Pelagodinium_beii;	25	12	6	16	308	19	4	10	21	7	28	46	0	2	18	22	28	28	60	9	77	37	136	146	42	77	41	40	20	43	119	93	123	56	29	241	136	157	79	61	76
OTU_978390;size=97;	Eukaryota;Alveolata;Dinophyta;Dinophyceae;Suessiales;Suessiales_X;Polarella;Polarella_glacialis;	0	0	0	0	0	0	0	0	0	1	0	0	0	0	0	0	0	1	0	0	0	0	0	0	0	0	1	0	0	1	0	2	0	0	0	2	0	0	1	1	2
OTU_971414;size=5830;	Eukaryota;Alveolata;Dinophyta;Dinophyceae;Suessiales;Suessiales_X;Protodinium;Protodinium_simplex;	8	17	0	0	88	26	6	8	129	15	28	37	1	5	131	33	9	226	30	17	62	208	126	15	6	42	14	21	13	13	8	6	17	14	8	56	22	21	40	11	18
OTU_9717091;size=4;	Eukaryota;Alveolata;Dinophyta;Dinophyceae;Suessiales;Suessiales_X;Symbiodinium;	0	4	0	0	0	0	0	0	0	0	0	0	0	0	0	0	0	0	0	0	0	0	0	0	0	0	0	0	0	0	0	0	0	0	0	0	0	0	0	0	0
OTU_97273;size=22446;	Eukaryota;Alveolata;Dinophyta;Dinophyceae;Suessiales;Suessiales_X;Symbiodinium;	1	4	0	1	2	0	141	215	85	152	1	117	5	12	35	0	3	5	0	1	12	17	13	50	25	14	24	16	7	11	10	26	10	12	8	28	34	20	16	8	14
OTU_971711;size=1824;	Eukaryota;Alveolata;Dinophyta;Dinophyceae;Suessiales;Suessiales_X;Symbiodinium;	12	1694	16	3	7	0	24	27	229	32	26	27	3	0	67	0	5	4	0	6	149	7	19	18	0	7	7	6	0	0	26	33	4	9	6	24	2	12	0	31	2
OTU_9715990;size=4;	Eukaryota;Alveolata;Dinophyta;Dinophyceae;Suessiales;Suessiales_X;Symbiodinium;Symbiodinium_kawagutii;	0	0	0	0	0	0	0	0	0	0	0	0	0	0	0	0	3	3	0	0	0	0	0	0	0	0	0	0	0	0	0	0	0	0	0	0	0	0	0	0	0
OTU_9710966;size=23;	Eukaryota;Alveolata;Dinophyta;Dinophyceae;Suessiales;Suessiales_X;Symbiodinium;Symbiodinium_kawagutii;	0	17	0	0	0	0	0	0	0	0	0	0	0	0	0	0	2	3	0	0	0	0	1	0	2	0	0	1	0	0	0	0	0	0	0	0	0	0	0	1	0
OTU_972683;size=918;	Eukaryota;Alveolata;Dinophyta;Dinophyceae;Suessiales;Suessiales_X;Woloszynskia;Woloszynskia_sp._strain1;	0	0	0	0	0	0	0	0	0	1	0	0	0	0	0	0	0	4	0	0	2	0	0	0	0	0	0	0	0	0	5	0	0	0	0	0	0	0	1	3	0
OTU_9714866;size=24;	Eukaryota;Alveolata;Dinophyta;Syndiniales;Dino-Group-I;Dino-Group-I-Clade-1;Karlodinium;Karlodinium_micrum;	1	1	0	0	0	0	0	1	2	2	3	1	2	0	2	0	0	0	0	2	0	0	0	0	0	0	1	0	0	0	0	0	0	0	0	0	1	0	0	0	0
OTU_976002;size=6341;	Eukaryota;Alveolata;Dinophyta;Syndiniales;Dino-Group-I;Dino-Group-I-Clade-1;Karlodinium;Karlodinium_micrum;	8	20	14	2	0	0	1	1	13	5	7	11	8	11	24	0	1	0	0	1	2	3	2	1	0	0	1	0	0	0	4	8	1	0	0	0	0	0	3	0	0
OTU_97441;size=11182;	Eukaryota;Alveolata;Dinophyta;Syndiniales;Dino-Group-I;Dino-Group-I-Clade-1;Karlodinium;Karlodinium_micrum;	8	40	26	25	38	13	19	40	5	0	18	37	0	0	7	25	28	0	0	0	0	1	0	1	7	0	2	2	0	0	0	3	0	0	0	8	5	19	5	6	12
OTU_976227;size=87;	Eukaryota;Alveolata;Dinophyta;Syndiniales;Dino-Group-I;Dino-Group-I-Clade-5;Karlodinium;	0	0	0	0	0	0	0	0	0	0	0	0	0	0	0	0	0	0	0	0	0	0	0	0	0	1	0	0	0	0	0	0	0	0	0	0	0	0	0	0	0
OTU_974806;size=407;	Eukaryota;Alveolata;Dinophyta;Syndiniales;Dino-Group-I;Dino-Group-I-Clade-5;Karlodinium;	0	0	0	0	0	0	0	0	0	0	0	0	0	0	0	0	0	0	0	0	0	0	0	0	0	0	0	0	0	0	0	4	0	0	0	0	0	0	0	0	0
OTU_972904;size=536;	Eukaryota;Alveolata;Dinophyta;Syndiniales;Dino-Group-I;Dino-Group-I-Clade-5;Karlodinium;	0	0	0	0	0	4	0	0	0	0	43	0	0	1	3	0	0	0	0	0	0	3	0	0	0	0	0	0	0	0	0	11	0	0	0	0	0	0	0	0	0
OTU_972369;size=1704;	Eukaryota;Alveolata;Dinophyta;Syndiniales;Dino-Group-I;Dino-Group-I-Clade-5;Karlodinium;	91	3	0	0	444	6	10	3	0	0	5	0	0	0	6	0	0	0	0	1	0	1	0	0	0	1	4	0	0	1	2	7	0	0	0	0	0	0	0	0	7
OTU_971614;size=3929;	Eukaryota;Alveolata;Dinophyta;Syndiniales;Dino-Group-I;Dino-Group-I-Clade-5;Karlodinium;	32	2	0	8	184	8	16	6	70	5	45	40	0	73	100	3	0	0	0	1	6	6	6	2	7	11	20	4	8	6	21	30	1	3	4	2	2	15	6	6	19
OTU_973470;size=596;	Eukaryota;Alveolata;Dinophyta;Syndiniales;Dino-Group-I;Dino-Group-I-Clade-5;Karlodinium;Karlodinium_sp.;	0	0	0	0	0	0	0	0	0	0	0	0	0	0	0	0	0	0	0	0	0	0	0	0	2	1	0	0	0	0	0	3	0	0	0	0	0	0	0	0	0
OTU_973810;size=289;	Eukaryota;Alveolata;Dinophyta;Syndiniales;Dino-Group-I;Dino-Group-I-Clade-5;Karlodinium;Karlodinium_sp.;	0	0	0	0	0	0	0	0	26	0	0	0	0	0	0	0	0	0	0	0	0	0	0	0	0	1	0	0	0	0	0	13	4	11	0	0	0	0	0	0	0
OTU_972612;size=907;	Eukaryota;Alveolata;Dinophyta;Syndiniales;Dino-Group-I;Dino-Group-I-Clade-5;Karlodinium;Karlodinium_sp.;	0	0	0	0	0	0	0	0	0	0	0	0	0	0	0	0	0	0	0	0	0	0	0	0	0	1	0	0	0	0	0	87	0	0	0	0	0	1	1	0	0
OTU_973968;size=242;	Eukaryota;Alveolata;Dinophyta;Syndiniales;Dino-Group-I;Dino-Group-I-Clade-5;Karlodinium;Karlodinium_sp.;	17	62	19	3	0	0	0	0	0	0	0	0	0	13	13	0	0	0	0	0	0	0	0	0	0	1	4	0	0	0	0	0	0	0	0	0	0	0	0	0	0
OTU_972638;size=664;	Eukaryota;Alveolata;Dinophyta;Syndiniales;Dino-Group-I;Dino-Group-I-Clade-5;Karlodinium;Karlodinium_sp.;	0	0	0	0	0	0	5	1	1	0	0	0	0	0	0	0	0	0	1	0	3	0	6	8	20	8	33	13	8	17	124	48	5	6	14	7	0	6	11	11	10
OTU_972287;size=739;	Eukaryota;Alveolata;Dinophyta;Syndiniales;Dino-Group-I;Dino-Group-I-Clade-5;Karlodinium;Karlodinium_sp.;	4	61	0	6	24	10	60	42	151	49	16	8	0	0	0	0	0	0	0	0	0	0	8	3	2	3	4	1	2	0	0	2	0	0	3	5	1	1	5	0	0
OTU_971244;size=2812;	Eukaryota;Alveolata;Dinophyta;Syndiniales;Dino-Group-I;Dino-Group-I-Clade-5;Karlodinium;Karlodinium_sp.;	86	178	0	0	0	0	0	4	37	1	6	7	2	77	99	3	6	0	0	0	0	0	3	0	0	1	0	0	0	1	6	26	0	4	0	0	0	0	0	13	0
OTU_972261;size=764;	Eukaryota;Alveolata;Dinophyta;Syndiniales;Dino-Group-I;Dino-Group-I-Clade-5;Karlodinium;Karlodinium_sp.;	2	0	0	0	0	0	1	2	5	1	1	0	0	0	0	0	0	0	0	0	5	1	183	68	71	29	38	14	9	5	29	84	1	26	3	2	0	5	0	6	2
OTU_971515;size=1619;	Eukaryota;Alveolata;Dinophyta;Syndiniales;Dino-Group-I;Dino-Group-I-Clade-5;Karlodinium;Karlodinium_sp.;	674	137	5	19	0	0	96	40	18	6	17	0	2	14	14	0	0	0	0	0	0	0	0	4	0	15	2	3	2	0	0	3	0	2	0	4	4	8	16	2	8
OTU_97971;size=4359;	Eukaryota;Alveolata;Dinophyta;Syndiniales;Dino-Group-I;Dino-Group-I-Clade-5;Karlodinium;Karlodinium_sp.;	19	112	5	12	110	17	63	24	11	16	119	8	0	0	1	2	0	2	62	3	48	1	46	20	95	10	2	1	0	2	4	45	0	3	1	0	11	142	36	30	77
OTU_971498;size=4889;	Eukaryota;Alveolata;Dinophyta;Syndiniales;Dino-Group-I;Dino-Group-I-Clade-5;Karlodinium;Karlodinium_sp.;	181	103	19	44	25	13	63	7	35	3	55	14	4	98	93	3	2	2	19	1	29	0	33	27	41	18	29	16	6	28	59	114	11	29	10	10	6	13	33	40	16
OTU_971365;size=3427;	Eukaryota;Alveolata;Dinophyta;Syndiniales;Dino-Group-I;Dino-Group-I-Clade-5;Karlodinium;Karlodinium_sp.;	44	207	0	34	120	15	95	86	140	25	23	78	2	19	37	0	0	1	0	0	10	3	10	52	90	23	38	18	13	74	44	107	15	22	17	18	29	82	73	42	115
OTU_97864;size=4680;	Eukaryota;Alveolata;Dinophyta;Syndiniales;Dino-Group-I;Dino-Group-I-Clade-5;Karlodinium;Karlodinium_sp.;	1	0	0	0	0	0	0	2	0	2	0	0	0	1	0	0	1	3	4	0	1	4	26	25	46	123	143	65	67	194	296	144	19	19	70	88	104	294	224	176	297
OTU_97961;size=4569;	Eukaryota;Alveolata;Dinophyta;Syndiniales;Dino-Group-I;Dino-Group-I-Clade-5;Karlodinium;Karlodinium_sp.;	502	372	4	30	1	28	185	114	58	250	76	14	1	42	121	0	21	2	0	27	9	1	1	11	4	5	4	5	13	5	98	227	60	10	5	11	14	76	3	52	8
OTU_97839;size=11769;	Eukaryota;Alveolata;Dinophyta;Syndiniales;Dino-Group-I;Dino-Group-I-Clade-5;Karlodinium;Karlodinium_sp.;	42	11	1	0	15	72	250	79	310	30	805	145	11	161	303	16	6	9	1	11	363	1	112	103	158	114	254	69	63	103	208	161	26	28	30	19	23	82	33	31	103
OTU_976178;size=93;	Eukaryota;Archaeplastida;	0	0	0	0	0	0	0	1	0	0	0	0	0	0	0	0	0	0	0	0	0	0	0	0	0	0	0	0	0	0	0	0	0	0	0	0	0	0	0	0	0
OTU_977499;size=33;	Eukaryota;Archaeplastida;	0	0	0	0	0	0	1	0	0	0	0	0	0	0	0	0	0	0	0	0	0	0	0	0	0	0	0	0	0	0	0	0	0	0	0	0	0	0	0	0	0
OTU_9714134;size=5;	Eukaryota;Archaeplastida;	0	1	0	0	0	0	0	0	0	0	0	0	0	0	0	0	0	0	0	0	0	0	0	0	0	0	0	0	0	0	0	0	0	0	0	0	0	0	0	0	0
OTU_978060;size=30;	Eukaryota;Archaeplastida;	1	0	0	0	0	0	0	0	0	0	0	0	0	0	0	0	0	0	0	0	0	0	0	0	0	0	0	0	0	0	0	0	0	0	0	0	0	0	0	0	0
OTU_9713841;size=5;	Eukaryota;Archaeplastida;	0	0	0	0	0	0	0	0	0	0	1	0	0	0	0	0	0	0	0	0	0	0	0	0	0	0	0	0	0	0	0	0	0	0	0	0	0	0	0	0	0
OTU_9712895;size=5;	Eukaryota;Archaeplastida;	0	0	0	0	0	0	0	0	0	0	0	0	0	0	0	0	0	0	0	0	0	0	0	0	0	0	0	0	0	0	0	1	0	0	0	0	0	0	0	0	0
OTU_9716096;size=4;	Eukaryota;Archaeplastida;	0	0	0	0	0	0	0	0	0	0	0	0	0	0	0	0	0	0	0	0	0	0	0	0	0	0	0	0	0	0	0	0	0	1	0	0	0	0	0	0	0
OTU_972975;size=945;	Eukaryota;Archaeplastida;	1	0	0	0	0	0	0	0	0	0	0	0	0	0	0	0	0	0	0	0	0	0	0	0	0	0	1	0	0	0	0	0	0	0	0	0	0	0	0	0	0
OTU_9717056;size=4;	Eukaryota;Archaeplastida;	0	0	0	0	1	0	0	0	0	0	0	0	0	0	0	0	0	0	0	0	0	0	0	0	0	0	0	0	0	0	0	0	0	1	0	0	0	0	0	0	0
OTU_9712298;size=31;	Eukaryota;Archaeplastida;	0	0	0	0	0	0	0	0	0	0	2	0	0	0	0	0	0	0	0	0	0	0	0	0	0	0	0	0	0	0	0	0	0	0	0	0	0	0	0	0	0
OTU_9711589;size=19;	Eukaryota;Archaeplastida;	0	0	0	0	0	0	0	0	0	0	0	0	0	0	0	0	0	0	0	0	0	0	0	0	0	0	0	0	0	0	0	1	0	0	0	0	0	0	0	1	0
OTU_974153;size=443;	Eukaryota;Archaeplastida;	0	0	0	0	2	0	0	0	0	0	0	0	0	0	0	0	0	0	0	0	0	0	0	0	0	0	0	0	0	0	0	0	0	0	0	0	0	0	0	0	0
OTU_974523;size=217;	Eukaryota;Archaeplastida;	0	0	0	0	0	0	0	0	0	0	0	0	0	0	0	0	0	0	0	0	0	0	0	0	0	0	0	0	0	0	0	0	0	2	0	0	0	0	0	0	0
OTU_9717044;size=4;	Eukaryota;Archaeplastida;	0	0	0	0	0	0	0	0	0	0	0	0	0	0	0	0	2	0	0	0	0	0	0	0	0	0	0	0	0	0	0	0	0	0	0	0	0	0	0	0	0
OTU_9715842;size=4;	Eukaryota;Archaeplastida;	0	0	0	0	0	0	0	0	0	0	0	0	0	0	0	0	0	0	0	0	0	0	0	0	0	0	0	0	0	0	0	0	0	0	0	0	0	0	2	0	0
OTU_973706;size=319;	Eukaryota;Archaeplastida;	0	0	0	0	0	0	3	0	0	0	0	0	0	0	0	0	0	0	0	0	0	0	0	0	0	0	0	0	0	0	0	0	0	0	0	0	0	0	0	0	0
OTU_9715136;size=4;	Eukaryota;Archaeplastida;	0	0	0	0	0	0	0	0	0	0	0	0	0	0	0	0	0	0	0	0	0	0	0	0	0	0	0	0	0	0	0	0	0	0	0	0	0	0	0	3	0
OTU_9713280;size=5;	Eukaryota;Archaeplastida;	0	0	0	0	0	0	0	0	0	0	0	0	0	0	0	0	0	0	0	0	0	0	0	0	2	1	0	0	0	0	0	0	0	0	0	0	0	0	0	0	0
OTU_9715451;size=8;	Eukaryota;Archaeplastida;	0	0	0	0	0	0	0	0	0	0	0	0	0	0	0	0	0	0	0	0	0	0	0	0	0	0	0	0	0	0	0	3	0	0	0	0	0	0	0	0	0
OTU_9713540;size=9;	Eukaryota;Archaeplastida;	0	0	0	0	0	0	0	0	0	0	0	0	0	0	0	0	0	0	0	0	0	0	0	0	0	0	0	0	0	4	0	0	0	0	0	0	0	0	0	0	0
OTU_9712468;size=10;	Eukaryota;Archaeplastida;	0	0	0	0	0	0	0	0	0	0	2	0	0	0	0	0	0	0	0	0	0	0	0	0	0	0	0	0	0	0	2	0	0	0	0	0	0	0	0	0	0
OTU_977375;size=44;	Eukaryota;Archaeplastida;	0	0	0	0	0	0	0	0	0	0	0	0	0	0	0	0	0	0	0	4	0	0	0	0	0	0	0	0	0	0	0	0	0	0	0	0	0	0	0	0	0
OTU_9714072;size=13;	Eukaryota;Archaeplastida;	0	0	0	3	0	1	0	0	0	0	0	0	0	0	0	0	0	0	0	0	0	0	0	0	0	0	0	0	0	0	0	0	0	0	0	0	0	0	0	0	0
OTU_978909;size=35;	Eukaryota;Archaeplastida;	0	0	0	0	0	0	0	2	0	0	0	0	0	0	0	0	0	2	0	0	0	0	0	0	0	0	0	0	0	0	0	0	0	0	0	0	0	0	0	0	0
OTU_978332;size=56;	Eukaryota;Archaeplastida;	0	0	0	0	2	0	0	3	0	0	0	0	0	0	0	0	0	0	0	0	0	0	0	0	0	0	0	0	0	0	0	0	0	0	0	0	0	0	0	0	0
OTU_9714615;size=4;	Eukaryota;Archaeplastida;	0	0	0	0	1	0	0	1	0	0	0	0	0	0	0	0	0	1	1	0	0	0	0	0	0	0	0	0	0	0	0	0	0	0	0	0	0	1	0	0	0
OTU_9712035;size=17;	Eukaryota;Archaeplastida;	0	0	0	0	0	0	1	0	0	0	2	0	0	0	0	0	0	0	0	0	1	0	0	0	0	0	1	0	0	0	0	0	0	0	0	0	0	0	0	0	0
OTU_9716684;size=4;	Eukaryota;Archaeplastida;	0	0	0	0	0	0	0	0	0	0	0	0	0	0	0	0	0	0	0	0	0	0	0	0	0	0	0	0	0	0	0	5	0	0	0	0	0	0	0	0	0
OTU_9711412;size=21;	Eukaryota;Archaeplastida;	0	5	0	0	0	0	0	0	0	0	0	0	0	0	0	0	0	0	0	0	0	0	0	0	0	0	0	0	0	0	0	0	0	0	0	0	0	0	0	0	0
OTU_9711708;size=18;	Eukaryota;Archaeplastida;	0	0	0	0	0	0	0	0	0	0	0	0	0	0	0	0	0	1	0	0	0	0	0	0	0	1	0	0	0	0	0	0	1	3	0	0	0	0	0	0	0
OTU_9716172;size=4;	Eukaryota;Archaeplastida;	0	0	0	0	0	0	0	0	0	0	0	0	0	0	0	0	0	0	0	0	0	0	0	0	5	0	0	0	0	0	0	0	0	0	0	0	0	0	0	0	0
OTU_974823;size=152;	Eukaryota;Archaeplastida;	4	2	0	0	0	0	0	0	0	0	0	0	0	0	0	0	0	0	0	0	0	0	0	0	0	0	0	0	0	0	0	0	0	0	0	0	0	0	0	0	0
OTU_978607;size=48;	Eukaryota;Archaeplastida;	0	0	0	0	0	0	0	0	0	0	0	0	0	0	0	0	1	0	0	0	1	0	0	0	0	1	1	0	1	0	0	0	0	0	0	0	0	0	0	2	0
OTU_9716183;size=4;	Eukaryota;Archaeplastida;	0	1	0	0	0	0	0	0	0	0	0	0	0	0	0	0	0	0	1	0	4	0	0	0	0	0	0	0	0	0	0	0	0	0	0	0	0	0	0	0	0
OTU_974952;size=329;	Eukaryota;Archaeplastida;	0	0	0	0	0	0	0	0	0	0	0	0	0	0	0	0	0	0	0	0	0	0	0	0	0	0	0	0	0	0	0	7	0	0	0	0	0	0	0	0	0
OTU_978023;size=74;	Eukaryota;Archaeplastida;	0	0	0	0	0	0	0	0	0	0	0	0	0	0	0	0	0	0	0	0	0	0	0	0	0	0	0	0	0	0	0	1	0	0	0	0	0	0	0	6	0
OTU_972711;size=734;	Eukaryota;Archaeplastida;	0	0	0	0	0	0	0	1	0	2	0	0	0	0	0	0	0	0	4	0	0	0	0	2	0	0	0	0	0	0	0	0	0	0	0	0	0	0	0	0	0
OTU_9716008;size=8;	Eukaryota;Archaeplastida;	0	0	0	0	0	0	0	0	0	0	2	0	0	0	0	0	0	0	2	0	4	0	0	0	0	0	0	0	0	0	0	0	0	0	0	0	0	0	0	0	0
OTU_9713616;size=13;	Eukaryota;Archaeplastida;	0	0	0	0	0	0	0	0	0	0	4	0	0	0	0	0	0	0	0	0	4	0	0	0	0	0	0	0	0	0	0	0	0	0	0	0	0	0	0	0	0
OTU_979412;size=15;	Eukaryota;Archaeplastida;	0	0	0	0	0	0	2	0	0	0	0	0	0	0	0	0	0	0	1	0	0	0	0	0	0	0	0	0	0	0	0	0	0	6	0	0	0	0	0	0	0
OTU_975060;size=162;	Eukaryota;Archaeplastida;	0	0	0	0	0	0	0	1	2	6	0	0	0	0	0	0	0	0	0	0	0	0	0	0	0	0	0	0	0	0	0	0	0	0	0	0	0	1	0	0	0
OTU_9715551;size=4;	Eukaryota;Archaeplastida;	0	0	0	0	8	0	0	0	0	0	0	0	0	0	0	0	0	1	0	0	0	0	0	0	0	0	0	0	0	0	0	0	0	0	0	0	0	0	0	0	0
OTU_972391;size=2243;	Eukaryota;Archaeplastida;	0	1	0	0	0	0	0	1	0	0	2	0	0	0	1	3	1	0	0	0	1	0	0	0	0	0	0	0	0	0	0	0	0	0	0	0	0	0	0	0	0
OTU_973407;size=744;	Eukaryota;Archaeplastida;	9	0	0	0	0	0	0	1	0	0	0	0	0	0	0	0	0	0	0	0	0	0	0	0	0	1	0	0	0	0	0	0	0	0	0	0	0	0	0	0	0
OTU_975869;size=134;	Eukaryota;Archaeplastida;	0	0	0	0	0	0	0	0	0	0	0	0	0	0	0	0	0	8	2	0	0	0	0	0	0	0	0	0	0	0	0	0	0	0	0	0	0	0	0	0	0
OTU_9710697;size=8;	Eukaryota;Archaeplastida;	0	0	0	0	0	0	0	3	0	0	4	0	0	0	0	0	0	0	0	0	0	0	0	0	0	0	0	0	0	0	0	0	0	3	0	0	0	0	0	0	0
OTU_977530;size=36;	Eukaryota;Archaeplastida;	0	0	0	0	0	0	0	0	1	0	1	0	0	0	0	0	0	2	4	0	3	0	0	0	0	0	0	0	0	0	0	0	0	0	0	0	0	0	0	0	0
OTU_979637;size=15;	Eukaryota;Archaeplastida;	0	0	0	0	3	0	0	0	0	0	0	0	0	0	0	0	0	3	5	0	0	0	0	0	0	0	0	0	0	0	0	0	0	0	0	0	0	0	0	0	0
OTU_971241;size=2499;	Eukaryota;Archaeplastida;	0	1	0	0	0	0	1	0	0	2	0	0	0	1	0	0	0	2	2	0	1	0	0	1	1	0	0	1	0	0	1	0	0	0	0	0	0	0	0	0	0
OTU_9714842;size=4;	Eukaryota;Archaeplastida;	0	0	0	0	2	0	0	5	1	0	0	1	0	0	0	0	0	0	0	0	2	0	0	0	0	0	0	0	0	0	0	0	0	0	0	0	0	0	0	0	2
OTU_9713810;size=5;	Eukaryota;Archaeplastida;	0	3	0	0	0	0	0	0	0	0	0	0	0	0	0	0	0	0	2	0	6	0	0	0	1	0	0	0	0	0	0	0	0	1	0	0	0	0	0	0	0
OTU_977159;size=59;	Eukaryota;Archaeplastida;	2	0	0	0	0	0	0	0	0	0	1	0	0	0	0	0	0	7	2	0	0	0	0	1	0	1	0	0	0	0	0	0	0	0	0	0	0	0	0	0	0
OTU_9711454;size=16;	Eukaryota;Archaeplastida;	0	2	0	0	0	0	0	3	0	1	0	0	0	0	0	0	0	0	0	0	0	0	2	0	0	0	0	0	0	0	0	0	0	0	0	0	0	1	0	4	2
OTU_978727;size=77;	Eukaryota;Archaeplastida;	0	0	0	0	1	3	2	0	3	1	0	0	0	0	0	0	0	0	3	0	0	4	0	0	0	0	0	0	0	0	0	0	0	0	0	0	0	0	0	0	0
OTU_977371;size=47;	Eukaryota;Archaeplastida;	0	0	0	0	4	0	3	0	0	0	0	0	0	0	0	0	0	4	0	1	5	0	0	0	0	0	0	0	0	0	0	0	0	0	0	0	0	0	0	0	0
OTU_972107;size=1178;	Eukaryota;Archaeplastida;	0	0	0	0	0	0	1	1	0	0	0	0	0	0	0	0	0	1	0	0	2	0	2	0	0	0	1	1	0	1	0	0	0	4	4	0	0	0	2	0	0
OTU_978264;size=25;	Eukaryota;Archaeplastida;	0	0	0	0	4	0	0	0	0	0	2	0	0	0	0	0	0	3	9	0	0	0	0	0	0	0	0	0	0	0	0	0	0	0	0	0	0	0	0	0	0
OTU_978096;size=45;	Eukaryota;Archaeplastida;	1	1	0	0	9	1	1	0	0	0	0	0	0	0	0	0	0	3	0	2	2	0	0	0	0	0	0	0	0	0	0	0	0	0	0	0	0	0	0	0	0
OTU_977695;size=32;	Eukaryota;Archaeplastida;	0	0	0	0	0	0	0	0	1	0	7	1	0	1	0	4	7	0	0	0	0	0	0	0	0	0	0	0	0	0	0	0	0	0	2	0	0	0	0	0	0
OTU_976769;size=69;	Eukaryota;Archaeplastida;	0	0	0	0	0	0	0	3	0	4	0	0	0	0	0	0	0	0	0	0	0	0	0	0	0	2	10	4	0	2	2	0	0	0	0	0	0	2	0	0	0
OTU_979342;size=27;	Eukaryota;Archaeplastida;	1	0	0	0	0	0	1	0	3	2	1	0	0	0	0	0	0	7	0	0	7	0	0	9	0	0	0	0	0	0	0	0	0	3	0	0	0	0	0	0	0
OTU_979334;size=41;	Eukaryota;Archaeplastida;	0	0	0	0	0	0	0	0	0	0	0	0	0	0	0	0	0	0	0	0	0	0	2	3	0	2	0	0	0	0	0	0	0	12	0	0	0	2	16	0	0
OTU_97930;size=7901;	Eukaryota;Archaeplastida;	9	0	0	0	3	0	2	0	0	3	4	0	0	0	0	0	0	0	24	0	4	0	0	3	1	0	0	0	0	0	0	0	0	0	0	0	0	0	0	0	0
OTU_972138;size=1489;	Eukaryota;Archaeplastida;	0	4	0	0	0	0	0	1	0	0	0	0	0	0	0	0	0	0	1	0	6	0	0	3	0	1	11	3	5	3	7	3	2	1	3	0	6	7	0	3	1
OTU_974593;size=166;	Eukaryota;Archaeplastida;	0	0	0	0	0	0	0	0	0	0	0	0	0	0	0	0	0	0	0	0	0	0	0	3	0	1	3	6	1	5	14	1	5	1	1	1	11	7	8	7	6
OTU_975479;size=144;	Eukaryota;Archaeplastida;	2	6	0	5	0	0	3	4	6	0	0	0	0	3	0	0	0	0	0	0	0	0	1	2	0	8	11	4	0	9	3	0	4	0	1	2	0	8	0	0	8
OTU_974122;size=222;	Eukaryota;Archaeplastida;	2	0	0	0	7	1	5	3	3	4	14	0	0	0	0	0	5	6	22	0	15	0	18	0	0	1	0	1	0	1	2	0	0	0	0	0	0	0	0	0	0
OTU_974388;size=185;	Eukaryota;Archaeplastida;	3	0	0	1	10	5	2	0	15	2	0	0	0	0	0	19	14	1	22	2	3	0	0	4	0	4	2	2	0	0	0	4	5	1	0	3	1	5	9	5	5
OTU_97217;size=25736;	Eukaryota;Archaeplastida;	2	7	0	0	0	0	6	6	8	14	0	3	0	3	0	0	2	5	2	3	3	1	75	35	26	5	3	0	0	2	13	27	8	10	1	0	10	74	31	20	8
OTU_975475;size=101;	Eukaryota;Archaeplastida;Chlorophyta;	0	0	0	0	0	0	0	1	0	0	0	0	0	0	0	0	0	0	0	0	0	0	0	0	0	0	0	0	0	0	0	0	0	0	0	0	0	0	0	0	0
OTU_976660;size=69;	Eukaryota;Archaeplastida;Chlorophyta;	0	0	0	0	0	0	0	0	0	0	0	0	0	0	0	0	0	0	1	0	0	0	0	0	0	0	0	0	0	0	0	0	0	0	0	0	0	0	0	0	0
OTU_977769;size=58;	Eukaryota;Archaeplastida;Chlorophyta;	0	0	0	0	0	0	2	0	0	0	0	0	0	0	0	0	0	0	0	0	0	0	0	0	0	0	0	0	0	0	0	0	0	0	0	0	0	0	0	0	0
OTU_977979;size=32;	Eukaryota;Archaeplastida;Chlorophyta;	0	0	0	0	0	0	0	0	0	0	0	0	0	0	0	2	0	0	0	0	0	0	0	0	0	0	0	0	0	0	0	0	0	0	0	0	0	0	0	0	0
OTU_9716943;size=4;	Eukaryota;Archaeplastida;Chlorophyta;	0	0	0	0	0	0	0	0	0	0	2	0	0	0	0	0	0	0	0	0	0	0	0	0	0	0	0	0	0	0	0	0	0	0	0	0	0	0	0	0	0
OTU_972082;size=1095;	Eukaryota;Archaeplastida;Chlorophyta;	0	1	0	0	0	0	2	0	0	0	0	0	0	0	0	0	0	0	0	0	0	0	0	0	0	0	0	0	0	0	0	0	0	0	0	0	0	0	0	0	0
OTU_9716899;size=4;	Eukaryota;Archaeplastida;Chlorophyta;	0	0	0	0	0	0	0	0	0	0	0	0	0	0	0	0	0	0	0	0	0	0	0	0	0	0	3	0	0	0	0	0	0	0	0	0	0	0	0	0	0
OTU_9712530;size=14;	Eukaryota;Archaeplastida;Chlorophyta;	0	0	0	0	0	0	0	0	0	0	0	0	0	0	0	3	0	0	0	0	0	0	0	0	0	0	0	0	0	0	0	0	0	0	0	0	0	0	0	0	0
OTU_9716014;size=8;	Eukaryota;Archaeplastida;Chlorophyta;	0	0	0	0	0	0	0	0	0	0	0	0	0	0	0	3	0	0	0	0	0	0	0	0	0	0	0	0	0	0	0	0	0	0	0	0	0	0	0	0	0
OTU_974514;size=364;	Eukaryota;Archaeplastida;Chlorophyta;	0	0	0	0	0	0	0	0	0	0	0	0	0	0	0	0	0	0	0	0	2	0	0	0	0	1	0	0	0	0	0	0	0	1	0	0	0	0	0	0	0
OTU_974114;size=254;	Eukaryota;Archaeplastida;Chlorophyta;	0	0	0	0	0	0	0	0	4	0	0	0	0	0	0	0	0	0	0	0	0	0	0	0	0	0	0	0	0	0	0	0	0	0	0	0	0	0	0	0	0
OTU_978129;size=46;	Eukaryota;Archaeplastida;Chlorophyta;	0	0	0	0	0	0	1	0	0	0	0	0	0	0	0	0	0	0	3	0	0	0	0	0	0	0	0	0	0	0	0	0	0	0	0	0	0	0	0	0	0
OTU_972184;size=943;	Eukaryota;Archaeplastida;Chlorophyta;	0	3	0	0	0	0	0	1	0	0	0	0	0	0	0	0	0	0	0	0	0	0	0	0	0	0	0	0	0	0	0	0	0	0	0	0	0	0	0	0	0
OTU_9714139;size=5;	Eukaryota;Archaeplastida;Chlorophyta;	0	0	0	0	0	0	0	0	0	0	0	0	0	0	0	0	0	0	0	0	0	0	0	0	0	0	1	0	0	0	0	0	0	0	0	0	0	1	2	0	0
OTU_9716728;size=4;	Eukaryota;Archaeplastida;Chlorophyta;	0	0	0	0	0	0	0	0	0	0	0	4	0	0	0	0	0	0	0	0	0	0	0	0	0	0	0	0	0	0	0	0	0	0	0	0	0	0	0	0	0
OTU_9712244;size=10;	Eukaryota;Archaeplastida;Chlorophyta;	0	0	0	0	0	0	0	0	3	0	0	0	0	1	0	0	0	0	0	1	0	0	0	0	0	0	0	0	0	0	0	0	0	0	0	0	0	0	0	0	0
OTU_9716282;size=4;	Eukaryota;Archaeplastida;Chlorophyta;	0	0	0	0	0	0	1	0	4	0	0	0	0	0	0	0	0	0	0	0	0	0	0	0	0	0	0	0	0	0	0	0	0	0	0	0	0	0	0	0	0
OTU_9713596;size=9;	Eukaryota;Archaeplastida;Chlorophyta;	0	0	0	0	0	0	0	0	0	0	1	4	0	0	0	0	0	1	0	0	0	0	0	0	0	0	0	0	0	0	0	0	0	0	0	0	0	0	0	0	0
OTU_9712142;size=10;	Eukaryota;Archaeplastida;Chlorophyta;	0	0	0	0	0	0	0	1	0	0	0	0	0	0	0	0	0	0	0	0	0	0	0	0	0	2	0	0	0	0	0	0	0	0	0	4	0	0	0	0	0
OTU_9716296;size=4;	Eukaryota;Archaeplastida;Chlorophyta;	0	0	0	0	0	0	0	0	0	0	0	4	0	0	0	0	0	0	0	0	0	1	0	0	0	0	0	0	0	0	0	0	0	0	0	0	0	2	1	0	0
OTU_9713112;size=5;	Eukaryota;Archaeplastida;Chlorophyta;	0	0	0	0	0	0	0	0	0	0	0	0	0	0	0	0	0	0	0	0	0	0	0	0	0	0	0	0	0	3	2	0	0	0	0	0	0	0	0	0	3
OTU_9713936;size=5;	Eukaryota;Archaeplastida;Chlorophyta;	0	0	0	0	0	0	0	0	0	0	0	0	0	0	0	0	0	0	0	0	0	0	0	7	0	0	0	0	1	0	0	0	0	0	0	0	0	0	0	0	0
OTU_9712404;size=6;	Eukaryota;Archaeplastida;Chlorophyta;	0	0	0	0	0	0	0	0	0	0	6	0	0	0	2	0	0	0	0	0	0	0	0	0	0	0	0	0	0	0	0	1	0	0	0	0	0	0	0	0	0
OTU_9713593;size=5;	Eukaryota;Archaeplastida;Chlorophyta;	0	0	0	0	0	0	0	0	0	0	0	0	0	0	0	0	0	0	0	0	0	0	0	0	0	0	0	0	0	0	0	0	0	1	0	1	0	4	0	1	3
OTU_9710285;size=16;	Eukaryota;Archaeplastida;Chlorophyta;	0	0	0	0	3	0	0	0	0	2	1	0	0	5	0	0	0	0	0	0	0	0	0	0	0	0	0	0	0	0	0	0	0	0	0	0	0	0	0	0	0
OTU_9713409;size=18;	Eukaryota;Archaeplastida;Chlorophyta;	0	0	0	0	0	0	0	0	0	0	0	0	0	0	0	0	0	2	0	0	10	0	0	0	0	0	0	0	0	0	0	0	0	0	0	0	0	0	0	0	0
OTU_9714047;size=13;	Eukaryota;Archaeplastida;Chlorophyta;	4	0	0	0	0	0	0	0	0	0	0	0	0	0	3	0	0	0	0	0	0	0	0	0	1	0	0	0	0	0	0	3	0	2	0	0	0	0	0	0	0
OTU_9712945;size=10;	Eukaryota;Archaeplastida;Chlorophyta;	0	3	0	0	0	0	2	0	0	0	0	0	0	0	0	0	0	0	0	0	3	0	4	0	0	0	0	0	0	0	0	0	0	0	0	0	0	0	2	0	0
OTU_9711266;size=12;	Eukaryota;Archaeplastida;Chlorophyta;	0	1	0	0	3	0	0	1	0	2	0	0	0	0	0	0	0	2	0	0	4	0	0	0	0	0	1	0	0	0	0	0	0	0	0	0	0	0	0	0	0
OTU_9714472;size=12;	Eukaryota;Archaeplastida;Chlorophyta;	0	0	0	2	2	0	0	0	5	2	2	3	0	0	0	1	0	0	0	0	0	0	0	0	0	0	0	0	0	0	0	0	0	1	0	0	0	0	0	0	0
OTU_9714040;size=9;	Eukaryota;Archaeplastida;Chlorophyta;	0	0	0	0	0	0	0	0	0	0	7	0	0	0	0	0	0	0	0	0	0	0	1	0	0	0	0	0	0	0	2	0	0	1	0	7	0	0	0	0	0
OTU_978065;size=29;	Eukaryota;Archaeplastida;Chlorophyta;	0	0	0	0	0	0	0	0	0	0	0	0	0	4	0	0	0	0	0	0	0	0	0	0	0	0	0	0	0	0	0	14	0	0	0	0	0	0	0	0	0
OTU_977811;size=24;	Eukaryota;Archaeplastida;Chlorophyta;	0	0	0	0	0	0	0	2	2	3	0	0	0	0	0	0	0	0	0	1	0	0	1	0	0	0	1	1	0	0	0	0	2	6	0	2	3	0	0	0	0
OTU_977167;size=36;	Eukaryota;Archaeplastida;Chlorophyta;	0	0	0	0	0	0	0	0	0	0	0	0	0	0	0	0	0	0	0	0	0	0	0	0	1	1	2	0	0	5	3	0	5	1	3	2	0	0	0	1	1
OTU_977170;size=46;	Eukaryota;Archaeplastida;Chlorophyta;	0	0	0	0	1	0	0	0	0	1	14	3	1	0	3	1	3	0	0	0	0	0	0	0	0	0	0	0	0	0	0	0	0	0	0	0	0	0	0	0	0
OTU_977851;size=29;	Eukaryota;Archaeplastida;Chlorophyta;	0	0	0	0	0	0	0	0	6	1	1	5	0	2	12	1	0	0	0	0	0	0	0	2	0	0	0	0	0	0	0	0	0	0	0	0	0	0	0	0	0
OTU_977506;size=33;	Eukaryota;Archaeplastida;Chlorophyta;	0	0	0	0	0	0	0	2	0	0	0	0	0	0	0	0	0	0	0	0	1	0	3	0	0	2	0	0	0	0	0	0	0	0	0	0	0	5	28	2	1
OTU_978391;size=53;	Eukaryota;Archaeplastida;Chlorophyta;	0	0	0	0	1	0	0	6	0	1	2	12	0	4	2	3	0	0	0	0	17	0	4	0	0	0	1	2	0	0	0	0	0	1	0	0	0	2	0	0	0
OTU_976818;size=68;	Eukaryota;Archaeplastida;Chlorophyta;	8	0	0	0	9	0	3	1	6	1	0	0	0	0	0	0	1	0	1	7	6	0	2	4	0	1	3	2	0	0	0	0	0	3	0	2	0	1	0	1	0
OTU_973610;size=445;	Eukaryota;Archaeplastida;Chlorophyta;	0	1	0	0	0	0	0	0	4	0	8	0	0	0	6	0	0	1	0	0	23	1	16	0	0	3	0	0	0	0	0	7	0	1	0	2	0	0	0	1	0
OTU_976236;size=86;	Eukaryota;Archaeplastida;Chlorophyta;	6	1	0	0	1	0	4	0	0	0	0	0	0	0	0	0	0	24	9	0	5	0	3	0	4	2	0	1	1	0	3	0	0	1	0	3	0	6	11	2	0
OTU_973061;size=331;	Eukaryota;Archaeplastida;Chlorophyta;	0	11	1	7	1	0	4	0	2	0	0	1	0	2	89	11	0	0	0	0	0	0	0	0	0	0	0	0	0	0	0	0	0	0	0	1	0	0	0	0	0
OTU_974406;size=241;	Eukaryota;Archaeplastida;Chlorophyta;	0	0	0	0	2	0	3	2	0	1	0	8	0	0	2	4	0	0	0	0	32	0	8	4	0	2	4	1	9	3	10	11	0	3	9	2	9	8	14	3	0
OTU_973077;size=333;	Eukaryota;Archaeplastida;Chlorophyta;	0	9	0	0	56	0	2	0	18	0	8	24	0	0	74	11	0	0	0	3	67	12	5	1	0	0	0	0	0	0	0	0	0	0	0	0	5	0	0	0	0
OTU_972034;size=1637;	Eukaryota;Archaeplastida;Chlorophyta;	0	47	0	6	81	0	0	0	25	0	21	61	0	0	122	14	0	6	0	0	158	11	3	0	0	0	1	1	0	0	0	5	0	0	0	11	0	0	0	12	2
OTU_972548;size=590;	Eukaryota;Archaeplastida;Chlorophyta;Chlorodendrophyceae;Chlorodendrales;Chlorodendrales_X;	0	1	5	0	0	21	14	10	4	28	4	0	0	16	13	12	6	5	0	0	0	0	9	6	3	1	3	3	0	0	1	5	0	5	0	0	6	44	5	27	33
OTU_97225;size=21016;	Eukaryota;Archaeplastida;Chlorophyta;Chlorodendrophyceae;Chlorodendrales;Chlorodendrales_X;Chlorodendrales_XX;	51	0	1	0	11	40	20	13	3	3	0	0	0	5	48	14	14	2	0	32	39	0	19	20	13	12	0	1	0	0	0	0	5	14	0	0	10	5	10	14	10
OTU_97157;size=44810;	Eukaryota;Archaeplastida;Chlorophyta;Chlorodendrophyceae;Chlorodendrales;Chlorodendrales_X;Chlorodendrales_XX;Chlorodendrales_XX_sp._strain1;	7	0	0	0	1	26	1	0	0	1	0	4	0	0	0	0	0	1	0	21	41	9	36	30	4	0	2	0	0	4	0	0	0	14	0	3	7	2	0	6	1
OTU_978323;size=48;	Eukaryota;Archaeplastida;Chlorophyta;Chlorodendrophyceae;Chlorodendrales;Chlorodendrales_X;Tetraselmis;	7	0	0	0	0	0	0	0	0	0	0	0	0	0	16	1	8	3	0	0	0	0	0	0	0	0	0	0	0	0	0	0	0	0	0	0	0	0	0	0	0
OTU_974378;size=193;	Eukaryota;Archaeplastida;Chlorophyta;Chlorophyceae;Chlorophyceae_X;CW-Chlamydomonadales;	0	0	0	0	0	0	0	0	0	0	0	0	0	0	0	0	0	0	0	0	0	0	0	0	0	5	2	1	0	0	0	0	0	0	0	0	0	0	0	0	0
OTU_9714098;size=5;	Eukaryota;Archaeplastida;Chlorophyta;Chlorophyceae;Chlorophyceae_X;CW-Chlamydomonadales;	0	0	0	0	0	0	0	0	0	0	0	0	0	0	0	3	5	0	0	0	0	0	0	0	0	0	0	0	0	0	0	0	0	0	0	0	0	0	0	0	0
OTU_976477;size=210;	Eukaryota;Archaeplastida;Chlorophyta;Mamiellophyceae;	0	0	0	0	0	0	0	0	0	0	0	1	0	0	0	0	0	0	0	0	0	0	0	0	0	0	0	0	0	0	0	0	0	0	0	0	0	0	0	0	0
OTU_973746;size=712;	Eukaryota;Archaeplastida;Chlorophyta;Mamiellophyceae;	5	0	0	0	0	0	0	1	0	0	0	0	0	0	0	0	0	0	0	0	0	0	0	0	0	0	0	0	0	0	0	1	0	0	0	0	0	0	0	0	0
OTU_9712332;size=14;	Eukaryota;Archaeplastida;Chlorophyta;Mamiellophyceae;	0	0	0	0	1	0	0	2	1	0	0	0	0	0	0	0	0	0	0	0	1	0	3	0	0	1	0	1	0	0	0	0	0	0	0	3	0	0	0	0	1
OTU_972773;size=949;	Eukaryota;Archaeplastida;Chlorophyta;Mamiellophyceae;	3	3	0	0	0	0	0	0	0	0	0	0	0	0	3	0	0	0	0	0	0	0	0	0	0	0	0	0	0	0	0	4	0	0	0	1	0	0	0	0	0
OTU_975208;size=307;	Eukaryota;Archaeplastida;Chlorophyta;Mamiellophyceae;	1	0	0	0	3	0	1	1	0	0	0	0	0	0	0	0	0	9	6	1	7	0	0	0	0	0	0	0	0	0	0	0	0	0	0	0	0	0	0	0	0
OTU_975729;size=569;	Eukaryota;Archaeplastida;Chlorophyta;Mamiellophyceae;Dolichomastigales;Crustomastigaceae;Crustomastigaceae_X;	2	0	0	0	0	0	0	0	0	0	0	0	0	0	0	0	0	0	0	0	0	0	0	0	0	0	0	0	0	0	0	0	0	0	0	0	0	0	0	0	0
OTU_973011;size=1349;	Eukaryota;Archaeplastida;Chlorophyta;Mamiellophyceae;Dolichomastigales;Crustomastigaceae;Crustomastigaceae_X;	5	0	0	0	0	0	0	0	0	0	0	0	0	0	0	0	0	0	0	0	0	0	0	0	0	0	0	0	0	0	0	0	0	0	0	0	0	0	0	0	0
OTU_977297;size=205;	Eukaryota;Archaeplastida;Chlorophyta;Mamiellophyceae;Dolichomastigales;Crustomastigaceae;Crustomastigaceae_X;Crustomastigaceae_X_sp._strain9;	0	0	0	0	0	0	0	0	0	0	0	0	0	0	0	0	0	0	0	0	0	0	0	0	0	0	0	0	0	0	0	1	0	0	0	0	0	0	0	0	0
OTU_978321;size=37;	Eukaryota;Archaeplastida;Chlorophyta;Mamiellophyceae;Dolichomastigales;Crustomastigaceae;Crustomastigaceae_X;Crustomastigaceae_X_sp._strain9;	0	0	0	0	0	0	0	0	0	0	0	0	0	0	0	0	0	0	0	0	0	0	0	0	0	0	0	0	0	0	0	1	0	0	0	0	0	0	0	0	0
OTU_972581;size=817;	Eukaryota;Archaeplastida;Chlorophyta;Mamiellophyceae;Dolichomastigales;Crustomastigaceae;Crustomastigaceae_X;Crustomastigaceae_X_sp._strain9;	2	0	0	0	0	0	1	0	0	0	0	0	0	0	0	0	0	3	0	0	0	0	0	0	0	0	0	0	0	0	0	0	0	0	0	0	0	0	0	0	0
OTU_974169;size=588;	Eukaryota;Archaeplastida;Chlorophyta;Mamiellophyceae;Dolichomastigales;Crustomastigaceae;Crustomastigaceae_X;Crustomastigaceae_X_sp._strain9;	3	0	0	0	0	0	1	0	0	0	0	3	0	0	0	0	0	0	0	0	0	0	0	0	0	0	0	0	0	0	0	0	0	0	0	0	0	0	0	0	0
OTU_978367;size=50;	Eukaryota;Archaeplastida;Chlorophyta;Mamiellophyceae;Dolichomastigales;Crustomastigaceae;Crustomastix;Crustomastix_stigmata;	0	6	0	0	0	0	0	0	0	4	6	0	0	0	0	6	3	0	0	0	5	0	0	0	0	0	0	0	0	0	0	0	0	0	0	0	0	0	0	0	0
OTU_9712845;size=9;	Eukaryota;Archaeplastida;Chlorophyta;Mamiellophyceae;Mamiellales;	0	0	0	0	0	0	0	0	0	0	0	0	0	0	0	0	0	0	0	0	0	0	0	0	0	0	0	0	0	0	0	1	0	0	0	0	0	0	0	0	0
OTU_9716275;size=4;	Eukaryota;Archaeplastida;Chlorophyta;Mamiellophyceae;Mamiellales;	0	0	0	0	0	1	0	0	0	0	0	0	0	0	0	1	0	0	0	0	0	0	0	0	0	0	0	0	0	0	0	0	0	0	0	0	0	0	0	0	0
OTU_9716490;size=8;	Eukaryota;Archaeplastida;Chlorophyta;Mamiellophyceae;Mamiellales;	0	1	1	0	1	0	5	2	5	1	20	4	1	8	3	6	2	1	0	0	6	2	2	0	2	0	0	0	1	0	0	11	0	2	0	0	0	0	1	1	0
OTU_973569;size=628;	Eukaryota;Archaeplastida;Chlorophyta;Mamiellophyceae;Mamiellales;Bathycoccaceae;	0	233	8	64	21	70	174	104	221	116	1303	281	21	357	496	293	51	80	17	57	473	17	83	24	43	12	7	4	4	6	36	755	42	53	21	3	26	53	28	31	11
OTU_9716327;size=8;	Eukaryota;Archaeplastida;Chlorophyta;Mamiellophyceae;Mamiellales;Bathycoccaceae;Bathycoccus;Bathycoccus_prasinos;	0	0	0	0	0	0	1	0	0	0	0	0	0	0	1	0	0	0	0	0	0	0	0	0	0	0	0	0	0	0	0	0	0	0	0	0	0	0	0	0	0
OTU_9714771;size=4;	Eukaryota;Archaeplastida;Chlorophyta;Mamiellophyceae;Mamiellales;Bathycoccaceae;Bathycoccus;Bathycoccus_prasinos;	0	0	0	0	0	0	1	0	1	0	1	0	0	0	1	0	0	0	0	0	0	0	0	0	0	0	0	0	0	0	0	0	0	0	0	0	0	0	0	0	0
OTU_9712170;size=14;	Eukaryota;Archaeplastida;Chlorophyta;Mamiellophyceae;Mamiellales;Bathycoccaceae;Bathycoccus;Bathycoccus_prasinos;	0	0	0	0	0	0	0	0	0	0	0	1	0	1	1	0	0	0	0	0	0	0	0	0	0	0	0	0	0	0	0	2	0	0	0	0	0	0	0	0	0
OTU_9712296;size=574;	Eukaryota;Archaeplastida;Chlorophyta;Mamiellophyceae;Mamiellales;Bathycoccaceae;Bathycoccus;Bathycoccus_prasinos;	0	0	0	0	0	0	0	0	0	0	1	0	0	1	0	1	0	1	0	0	0	0	0	0	0	0	0	0	0	0	0	3	0	0	0	0	0	0	0	0	0
OTU_977103;size=621;	Eukaryota;Archaeplastida;Chlorophyta;Mamiellophyceae;Mamiellales;Bathycoccaceae;Bathycoccus;Bathycoccus_prasinos;	0	0	0	0	0	0	1	0	1	2	9	3	0	2	3	2	0	0	0	0	0	0	0	0	0	0	0	0	0	0	0	7	0	1	0	0	0	2	0	0	0
OTU_975;size=954808;	Eukaryota;Archaeplastida;Chlorophyta;Mamiellophyceae;Mamiellales;Bathycoccaceae;Bathycoccus;Bathycoccus_prasinos;	1	578	26	134	53	97	319	190	618	223	2975	590	54	714	1325	731	93	187	26	104	1108	26	235	31	72	10	6	11	8	15	85	1594	48	110	31	20	42	83	37	63	12
OTU_9781;size=74568;	Eukaryota;Archaeplastida;Chlorophyta;Mamiellophyceae;Mamiellales;Bathycoccaceae;Ostreococcus;	1	0	0	0	0	0	0	0	0	1	0	0	0	0	0	0	0	0	0	0	0	0	0	0	0	0	0	0	0	0	0	0	0	0	0	0	0	0	0	0	0
OTU_9713269;size=37;	Eukaryota;Archaeplastida;Chlorophyta;Mamiellophyceae;Mamiellales;Bathycoccaceae;Ostreococcus;Ostreococcus_tauri;	0	0	0	0	0	0	0	0	0	0	0	0	0	0	0	0	0	0	0	0	0	0	0	0	0	0	0	0	0	0	0	1	0	0	0	0	0	0	0	0	0
OTU_9714275;size=12;	Eukaryota;Archaeplastida;Chlorophyta;Mamiellophyceae;Mamiellales;Bathycoccaceae;Ostreococcus;Ostreococcus_tauri;	0	0	0	0	0	0	0	0	0	0	0	0	0	0	0	1	1	0	0	0	0	0	0	0	0	0	0	0	0	0	0	0	0	0	0	0	0	0	0	0	0
OTU_9715056;size=20;	Eukaryota;Archaeplastida;Chlorophyta;Mamiellophyceae;Mamiellales;Bathycoccaceae;Ostreococcus;Ostreococcus_tauri;	0	0	0	0	0	0	1	0	0	0	0	0	0	0	0	0	1	0	0	0	4	0	0	0	0	0	0	0	0	0	0	0	0	0	0	0	0	0	0	0	0
OTU_974389;size=1637;	Eukaryota;Archaeplastida;Chlorophyta;Mamiellophyceae;Mamiellales;Bathycoccaceae;Ostreococcus;Ostreococcus_tauri;	0	2	0	0	0	0	1	0	0	0	0	0	0	0	0	3	1	0	2	0	0	0	0	0	0	0	0	0	0	0	0	0	0	0	0	0	0	0	0	0	0
OTU_971;size=2272866;	Eukaryota;Archaeplastida;Chlorophyta;Mamiellophyceae;Mamiellales;Bathycoccaceae;Ostreococcus;Ostreococcus_tauri;	2	111	19	35	1	126	60	10	34	181	0	10	0	8	42	1491	1162	35	9	57	1534	55	70	6	8	16	7	3	4	0	11	926	6	5	1	2	8	8	0	17	0
OTU_9715938;size=4;	Eukaryota;Archaeplastida;Chlorophyta;Mamiellophyceae;Mamiellales;Mamiellaceae;Mamiella;Mamiella_gilva;	1	0	0	0	8	4	1	0	0	2	2	0	0	0	0	1	1	22	21	6	3	0	1	0	0	0	0	0	0	1	0	0	0	0	0	0	0	0	0	0	0
OTU_971011;size=3914;	Eukaryota;Archaeplastida;Chlorophyta;Mamiellophyceae;Mamiellales;Mamiellaceae;Mamiella;Mamiella_gilva;	6	8	0	0	41	3	5	5	1	5	6	0	0	0	4	8	9	112	25	13	7	0	6	2	0	1	0	0	3	0	1	1	2	2	0	0	0	4	0	0	0
OTU_97340;size=15390;	Eukaryota;Archaeplastida;Chlorophyta;Mamiellophyceae;Mamiellales;Mamiellaceae;Mantoniella;Mantoniella_squamata;	5	15	0	0	75	24	6	7	0	4	11	0	0	8	4	12	14	91	46	11	23	4	144	44	81	5	13	4	8	2	34	54	26	74	4	0	51	305	141	69	51
OTU_9714197;size=108;	Eukaryota;Archaeplastida;Chlorophyta;Mamiellophyceae;Mamiellales;Mamiellaceae;Micromonas;	0	0	0	0	0	0	0	0	0	0	0	0	0	0	0	0	0	1	0	0	0	0	1	0	0	0	0	0	0	0	0	0	0	0	0	0	0	0	0	0	0
OTU_978435;size=148;	Eukaryota;Archaeplastida;Chlorophyta;Mamiellophyceae;Mamiellales;Mamiellaceae;Micromonas;	0	0	0	0	0	0	0	0	0	0	0	0	0	0	0	0	0	0	0	1	0	0	0	0	0	1	0	0	0	0	0	0	0	0	0	0	0	2	0	0	0
OTU_9713811;size=9;	Eukaryota;Archaeplastida;Chlorophyta;Mamiellophyceae;Mamiellales;Mamiellaceae;Micromonas;Micromonas_Clade-A.ABC.1-2;	0	0	0	0	0	0	0	0	0	0	1	0	0	0	0	0	0	0	0	0	0	0	0	0	0	0	0	0	0	0	0	0	0	0	0	0	0	0	0	0	0
OTU_9713751;size=18;	Eukaryota;Archaeplastida;Chlorophyta;Mamiellophyceae;Mamiellales;Mamiellaceae;Micromonas;Micromonas_Clade-A.ABC.1-2;	1	3	2	0	6	1	1	0	0	0	2	0	0	0	2	2	0	0	0	0	3	0	0	0	1	0	0	0	0	1	0	0	0	0	0	0	0	0	0	0	0
OTU_9716676;size=56;	Eukaryota;Archaeplastida;Chlorophyta;Mamiellophyceae;Mamiellales;Mamiellaceae;Micromonas;Micromonas_Clade-A.ABC.1-2;	1	6	0	0	11	1	0	1	0	0	3	0	0	0	0	0	0	1	0	0	7	0	0	0	0	0	0	0	0	0	0	0	0	0	0	0	0	0	0	0	0
OTU_9713618;size=1103;	Eukaryota;Archaeplastida;Chlorophyta;Mamiellophyceae;Mamiellales;Mamiellaceae;Micromonas;Micromonas_Clade-A.ABC.1-2;	0	0	0	0	5	0	0	1	0	1	7	5	0	0	2	2	1	1	6	0	2	0	7	1	3	1	0	0	0	0	2	10	1	3	0	0	0	3	2	1	2
OTU_9712037;size=522;	Eukaryota;Archaeplastida;Chlorophyta;Mamiellophyceae;Mamiellales;Mamiellaceae;Micromonas;Micromonas_Clade-A.ABC.1-2;	2	15	4	0	14	1	1	0	0	0	7	0	0	1	4	6	3	6	1	0	5	0	7	0	2	1	0	0	0	0	0	2	0	0	0	0	1	2	0	0	0
OTU_975655;size=3722;	Eukaryota;Archaeplastida;Chlorophyta;Mamiellophyceae;Mamiellales;Mamiellaceae;Micromonas;Micromonas_Clade-A.ABC.1-2;	11	326	8	5	310	24	33	55	41	75	249	56	6	164	402	532	165	139	674	44	565	45	690	192	520	90	56	22	9	25	155	821	118	136	11	14	74	454	215	138	96
OTU_9726;size=344620;	Eukaryota;Archaeplastida;Chlorophyta;Mamiellophyceae;Mamiellales;Mamiellaceae;Micromonas;Micromonas_Clade-A.ABC.1-2;	671	2103	138	137	3150	1038	247	139	82	154	886	126	4	152	266	547	236	821	319	149	1435	9	161	16	53	26	6	10	11	8	27	144	34	26	0	1	1	89	18	14	8
OTU_9716659;size=4;	Eukaryota;Archaeplastida;Chlorophyta;Mamiellophyceae;Mamiellales;Mamiellaceae;Micromonas;Micromonas_Clade-B.4;	0	0	0	0	0	0	0	0	0	0	0	0	0	0	0	0	0	0	0	0	0	0	2	0	0	0	0	0	0	0	0	0	0	1	0	0	0	1	0	0	0
OTU_9716554;size=8;	Eukaryota;Archaeplastida;Chlorophyta;Mamiellophyceae;Mamiellales;Mamiellaceae;Micromonas;Micromonas_Clade-B.4;	0	0	0	0	0	0	0	0	0	0	0	0	0	0	0	0	0	0	0	0	0	1	6	1	4	0	0	0	0	0	2	0	0	2	0	0	0	8	0	2	1
OTU_9715072;size=232;	Eukaryota;Archaeplastida;Chlorophyta;Mamiellophyceae;Mamiellales;Mamiellaceae;Micromonas;Micromonas_Clade-B.4;	0	0	0	0	0	0	0	0	0	0	0	0	0	0	0	0	0	1	1	0	0	0	10	0	4	2	0	0	0	0	1	6	3	5	0	0	4	28	16	3	0
OTU_977783;size=3168;	Eukaryota;Archaeplastida;Chlorophyta;Mamiellophyceae;Mamiellales;Mamiellaceae;Micromonas;Micromonas_Clade-B.4;	1	0	0	0	1	7	0	0	0	1	0	1	0	0	0	0	5	73	63	13	78	23	382	53	304	50	50	18	7	2	53	274	111	225	9	2	150	1368	550	170	85
OTU_9775;size=146136;	Eukaryota;Archaeplastida;Chlorophyta;Mamiellophyceae;Mamiellales;Mamiellaceae;Micromonas;Micromonas_Clade-B.4;	296	394	52	22	1299	378	104	62	19	43	143	21	5	12	85	220	104	894	581	50	553	11	185	40	136	44	17	4	11	18	116	342	112	279	13	0	95	748	193	151	69
OTU_977725;size=448;	Eukaryota;Archaeplastida;Chlorophyta;Mamiellophyceae;Mamiellales;Mamiellaceae;Micromonas;Micromonas_Clade-B.E.3_strain1;	0	0	0	0	0	0	0	0	0	0	0	0	0	0	0	0	0	0	0	0	0	0	0	0	0	0	0	0	0	0	0	0	0	0	0	0	0	0	1	0	0
OTU_9713147;size=327;	Eukaryota;Archaeplastida;Chlorophyta;Mamiellophyceae;Mamiellales;Mamiellaceae;Micromonas;Micromonas_Clade-B.E.3_strain1;	0	0	0	0	0	0	0	0	0	0	0	0	0	0	0	0	0	1	0	0	0	0	0	0	0	0	0	0	0	0	0	0	0	0	0	0	0	0	0	0	0
OTU_9712806;size=9;	Eukaryota;Archaeplastida;Chlorophyta;Mamiellophyceae;Mamiellales;Mamiellaceae;Micromonas;Micromonas_Clade-B.E.3_strain1;	0	0	0	0	0	0	0	0	0	0	0	0	0	0	0	0	0	0	0	0	0	0	0	0	0	0	0	0	0	0	0	0	0	0	0	0	0	1	0	1	0
OTU_976308;size=174;	Eukaryota;Archaeplastida;Chlorophyta;Mamiellophyceae;Mamiellales;Mamiellaceae;Micromonas;Micromonas_Clade-B.E.3_strain1;	0	1	0	0	0	0	0	0	0	0	0	0	0	0	0	0	0	1	0	0	0	0	0	0	0	0	0	1	0	0	0	0	0	0	0	0	0	0	0	0	0
OTU_9715669;size=12;	Eukaryota;Archaeplastida;Chlorophyta;Mamiellophyceae;Mamiellales;Mamiellaceae;Micromonas;Micromonas_Clade-B.E.3_strain1;	0	3	0	0	1	1	0	0	0	0	1	0	0	0	0	1	1	7	1	0	0	0	2	4	3	1	0	0	0	0	1	0	1	1	0	0	0	4	3	1	1
OTU_977;size=613611;	Eukaryota;Archaeplastida;Chlorophyta;Mamiellophyceae;Mamiellales;Mamiellaceae;Micromonas;Micromonas_Clade-B.E.3_strain1;	156	188	29	7	940	230	24	23	4	2	35	3	0	0	0	18	31	1375	515	38	281	30	409	82	268	66	41	12	8	14	138	479	163	372	14	6	225	1566	521	245	175
OTU_972883;size=593;	Eukaryota;Archaeplastida;Chlorophyta;Mamiellophyceae;Mamiellales;Mamiellales_X;Mamiellales_XX;Mamiellales_XX_sp.;	18	0	0	0	0	0	1	0	0	0	0	0	0	0	0	0	0	0	0	0	0	0	0	0	0	0	0	0	0	0	0	0	0	0	0	0	0	0	0	0	0
OTU_973677;size=338;	Eukaryota;Archaeplastida;Chlorophyta;Nephroselmidophyceae;Nephroselmidophyceae_X;Nephroselmidaceae;Nephroselmidaceae_X;Nephroselmidaceae_X_sp.;	23	88	8	3	49	4	11	6	0	3	3	0	2	1	18	13	5	13	33	14	2	0	0	2	1	0	1	0	0	2	0	0	0	1	0	0	0	0	1	7	0
OTU_977891;size=37;	Eukaryota;Archaeplastida;Chlorophyta;Nephroselmidophyceae;Nephroselmidophyceae_X;Nephroselmidaceae;Nephroselmis;Nephroselmis_astigmatica;	0	2	0	0	0	0	0	0	0	0	0	0	0	0	9	4	0	0	1	0	0	0	0	0	0	0	0	0	0	0	0	0	0	0	0	0	0	0	0	0	0
OTU_971309;size=2361;	Eukaryota;Archaeplastida;Chlorophyta;Nephroselmidophyceae;Nephroselmidophyceae_X;Nephroselmidaceae;Nephroselmis;Nephroselmis_pyriformis_strain1;	18	20	0	0	38	7	1	1	0	0	20	8	0	5	19	26	12	15	0	6	10	0	0	0	0	1	0	1	0	0	0	0	0	0	0	0	0	8	0	0	0
OTU_9713759;size=5;	Eukaryota;Archaeplastida;Chlorophyta;Nephroselmidophyceae;Nephroselmidophyceae_X;Nephroselmidaceae;Nephroselmis;Nephroselmis_pyriformis_strain3;	2	2	0	0	1	0	0	0	0	0	0	0	0	0	0	0	5	1	0	0	3	0	0	0	0	0	0	0	0	0	0	0	0	0	0	0	0	0	0	0	0
OTU_972417;size=1347;	Eukaryota;Archaeplastida;Chlorophyta;Nephroselmidophyceae;Nephroselmidophyceae_X;Nephroselmidaceae;Nephroselmis;Nephroselmis_viridis;	8	4	0	3	12	2	0	0	0	0	0	0	0	1	0	2	0	4	0	0	0	0	0	0	0	0	0	0	0	0	0	1	0	0	0	0	0	0	0	0	0
OTU_9714434;size=4;	Eukaryota;Archaeplastida;Chlorophyta;Prasino-Clade-I;Prasino-Clade-I_X;Prasino-Clade-I-B;Prasino-Clade-I-B_X;Prasino-Clade-I-B_X_sp.;	0	3	0	0	0	0	0	0	2	2	0	0	0	0	0	0	0	0	0	0	2	0	0	0	0	0	0	0	0	0	0	0	0	3	0	0	0	0	0	0	0
OTU_974229;size=183;	Eukaryota;Archaeplastida;Chlorophyta;Prasino-Clade-I;Prasino-Clade-I_X;Prasino-Clade-I-B;Prasino-Clade-I-B_X;Prasino-Clade-I-B_X_sp.;	0	0	0	0	0	0	0	0	0	0	0	0	0	0	0	0	0	0	0	0	3	0	9	0	2	7	1	15	2	0	7	11	8	17	1	20	0	0	13	16	5
OTU_971467;size=1705;	Eukaryota;Archaeplastida;Chlorophyta;Prasino-Clade-I;Prasino-Clade-I_X;Prasino-Clade-I-B;Prasino-Clade-I-B_X;Prasino-Clade-I-B_X_sp.;	0	0	0	0	0	0	0	1	0	1	0	0	0	0	0	0	1	0	0	3	1	0	2	0	13	20	30	66	8	38	86	20	168	146	35	113	53	17	63	96	89
OTU_971488;size=1827;	Eukaryota;Archaeplastida;Chlorophyta;Prasino-Clade-I;Prasino-Clade-I_X;Prasino-Clade-I-B;Prasino-Clade-I-B_X;Prasino-Clade-I-B_X_sp.;	0	337	36	20	0	1	15	8	335	38	23	143	1	1	26	5	0	0	0	0	24	1	10	5	0	5	3	19	2	0	5	3	0	25	1	9	0	1	6	3	0
OTU_97556;size=6826;	Eukaryota;Archaeplastida;Chlorophyta;Prasino-Clade-I;Prasino-Clade-I_X;Prasino-Clade-I-B;Prasino-Clade-I-B_X;Prasino-Clade-I-B_X_sp.;	4	1032	87	117	15	9	60	29	1274	122	72	273	2	4	51	6	2	1	0	0	54	4	36	0	1	32	8	57	12	9	3	9	7	105	5	33	12	4	8	32	4
OTU_9713017;size=18;	Eukaryota;Archaeplastida;Chlorophyta;Prasino-Clade-V;Prasino-Clade-V_X;Pycnococcaceae;Pseudoscourfieldia;Pseudoscourfieldia_marina;	0	2	0	0	3	0	1	3	1	1	13	12	0	0	4	0	0	0	31	0	9	0	24	9	1	3	5	1	0	4	8	22	4	4	0	1	0	3	4	5	9
OTU_97241;size=20882;	Eukaryota;Archaeplastida;Chlorophyta;Prasino-Clade-V;Prasino-Clade-V_X;Pycnococcaceae;Pseudoscourfieldia;Pseudoscourfieldia_marina;	1	1	0	0	9	3	0	11	2	7	18	28	1	0	13	3	0	10	27	0	22	0	22	12	6	6	8	1	0	8	13	31	1	5	1	8	0	24	18	6	12
OTU_971073;size=3256;	Eukaryota;Archaeplastida;Chlorophyta;Prasino-Clade-VII;Prasino-Clade-VII_X;Prasino-Clade-VII_X-A;Prasino-Clade-VII_X-A_X;Prasino-Clade-VII_X-A_X_sp._strain2;	0	12	0	0	19	0	1	0	37	0	11	37	0	2	441	58	1	14	0	3	187	10	56	4	1	2	1	0	1	1	2	41	7	32	2	8	3	0	0	15	3
OTU_9714822;size=12;	Eukaryota;Archaeplastida;Chlorophyta;Prasino-Clade-VII;Prasino-Clade-VII_X;Prasino-Clade-VII_XX;Prasino-Clade-VII_XXX;Prasino-Clade-VII_XXX_sp.;	0	0	0	0	0	0	0	0	0	0	2	0	0	0	0	0	0	0	0	0	0	0	0	0	0	0	0	0	0	0	0	0	0	0	0	0	0	0	0	0	0
OTU_977258;size=51;	Eukaryota;Archaeplastida;Chlorophyta;Prasino-Clade-VII;Prasino-Clade-VII_X;Prasino-Clade-VII_XX;Prasino-Clade-VII_XXX;Prasino-Clade-VII_XXX_sp.;	0	0	0	0	0	0	0	0	0	0	0	0	0	0	0	0	0	0	0	0	0	0	0	0	0	3	2	2	0	0	0	0	0	3	0	13	0	0	0	1	4
OTU_9750;size=95653;	Eukaryota;Archaeplastida;Chlorophyta;Prasino-Clade-VII;Prasino-Clade-VII_X;Prasino-Clade-VII_XX;Prasino-Clade-VII_XXX;Prasino-Clade-VII_XXX_sp.;	12	1996	346	270	1600	108	89	73	1183	90	2762	1686	7	13	1237	223	83	562	56	280	2432	700	1218	74	49	33	58	18	6	5	101	378	328	974	22	113	65	101	48	129	52
OTU_972228;size=1197;	Eukaryota;Archaeplastida;Chlorophyta;Prasino-Clade-VII;Prasino-Clade-VII_X;Prasino-Clade-VII-A;	0	0	0	0	0	0	0	0	0	0	0	0	0	0	0	0	0	2	0	0	0	1	4	0	0	0	0	0	0	0	0	13	0	0	0	2	0	0	0	2	0
OTU_972960;size=482;	Eukaryota;Archaeplastida;Chlorophyta;Prasino-Clade-VII;Prasino-Clade-VII_X;Prasino-Clade-VII-A;	0	6	0	0	0	0	0	0	0	0	0	0	0	0	0	0	0	0	0	0	0	0	20	0	0	4	2	4	0	1	3	15	1	29	5	37	8	4	13	22	15
OTU_976741;size=60;	Eukaryota;Archaeplastida;Chlorophyta;Prasino-Clade-VII;Prasino-Clade-VII_X;Prasino-Clade-VII-A;Nannochloris;Nannochloris_sp.;	0	0	0	0	0	0	0	0	0	0	0	0	0	0	0	0	0	0	0	0	0	0	10	0	0	0	0	0	0	0	0	2	3	11	0	19	0	0	0	6	0
OTU_976623;size=60;	Eukaryota;Archaeplastida;Chlorophyta;Prasino-Clade-VII;Prasino-Clade-VII_X;Prasino-Clade-VII-A;Prasino-Clade-VII-A_X;Prasino-Clade-VII-A_X_sp.;	0	0	0	0	0	0	0	0	0	0	0	0	0	0	0	0	0	0	0	0	5	0	4	0	0	4	0	0	0	0	4	2	0	4	0	1	0	0	0	0	1
OTU_971993;size=1653;	Eukaryota;Archaeplastida;Chlorophyta;Prasino-Clade-VII;Prasino-Clade-VII_X;Prasino-Clade-VII-A;Prasino-Clade-VII-A_X;Prasino-Clade-VII-A_X_sp.;	0	5	3	0	12	0	4	0	45	0	23	60	0	0	88	22	2	2	0	0	221	1	30	8	4	2	0	0	0	0	0	32	0	7	0	5	0	5	0	5	0
OTU_97978;size=4726;	Eukaryota;Archaeplastida;Chlorophyta;Prasino-Clade-VII;Prasino-Clade-VII_X;Prasino-Clade-VII-A;Prasino-Clade-VII-A_X;Prasino-Clade-VII-A_X_sp.;	0	110	0	3	43	0	2	3	107	8	105	316	0	5	257	29	0	10	3	7	158	20	172	4	5	10	6	18	0	1	14	50	18	110	9	61	4	6	5	69	12
OTU_971087;size=2189;	Eukaryota;Archaeplastida;Chlorophyta;Prasino-Clade-VII;Prasino-Clade-VII_X;Prasino-Clade-VII-B;Chlorophyta;Chlorophyta_symbiont;	0	29	0	15	0	0	4	1	446	8	113	477	1	1	125	5	0	0	2	5	31	3	16	2	0	2	0	3	0	0	0	5	0	16	0	8	0	0	0	7	2
OTU_97128;size=60396;	Eukaryota;Archaeplastida;Chlorophyta;Prasino-Clade-VII;Prasino-Clade-VII_X;Prasino-Clade-VII-B;Prasino-Clade-VII-B_X;Prasino-Clade-VII-B_X_sp.;	0	0	0	0	0	0	2	0	5	0	0	12	0	0	31	0	0	0	0	0	0	2	3	0	0	0	0	0	0	0	0	37	0	0	0	1	1	0	0	3	2
OTU_971662;size=1328;	Eukaryota;Archaeplastida;Chlorophyta;Prasino-Clade-VII;Prasino-Clade-VII_X;Prasino-Clade-VII-B;Prasino-Clade-VII-B_X;Prasino-Clade-VII-B_X_sp.;	0	42	3	9	0	0	1	0	15	0	3	27	0	2	202	11	0	0	0	0	7	5	2	0	2	0	0	0	0	0	0	7	0	0	0	1	0	0	0	3	1
OTU_971322;size=2107;	Eukaryota;Archaeplastida;Chlorophyta;Prasino-Clade-VII;Prasino-Clade-VII_X;Prasino-Clade-VII-B;Prasino-Clade-VII-B_X;Prasino-Clade-VII-B_X_sp.;	0	95	6	11	1	0	1	5	519	13	181	450	2	0	186	3	0	6	0	7	68	13	35	2	1	5	1	22	0	0	2	21	0	38	0	36	1	5	0	30	0
OTU_973801;size=251;	Eukaryota;Archaeplastida;Chlorophyta;Prasinococcales;Prasinococcales_X;Prasinococcales-Clade-A;Prasinococcus;Prasinococcus_capsulatus;	0	0	0	0	0	0	0	0	0	0	0	0	0	0	0	0	0	0	0	0	0	0	0	2	0	0	0	0	0	0	0	0	0	0	0	0	0	0	0	0	0
OTU_97929;size=2981;	Eukaryota;Archaeplastida;Chlorophyta;Prasinococcales;Prasinococcales_X;Prasinococcales-Clade-B;Prasinoderma;Prasinoderma_coloniale;	4	4	0	0	0	0	4	2	3	3	0	0	0	0	0	0	0	4	0	1	0	0	146	15	26	9	1	1	1	1	17	60	16	29	3	2	16	103	43	33	9
OTU_979110;size=89;	Eukaryota;Archaeplastida;Chlorophyta;Pyramimonadales;Pyramimonadales_X;Pyramimonadales_XX;	2	0	0	0	0	0	0	0	0	0	0	0	0	0	0	0	0	0	0	0	0	0	0	0	0	0	0	0	0	0	0	0	0	0	0	0	0	0	0	0	0
OTU_973014;size=806;	Eukaryota;Archaeplastida;Chlorophyta;Pyramimonadales;Pyramimonadales_X;Pyramimonadales_XX;	0	0	0	0	0	0	0	1	0	1	0	0	0	0	0	2	0	1	3	0	2	0	1	0	0	0	0	0	0	0	1	0	0	0	0	0	0	0	0	0	0
OTU_9711920;size=11;	Eukaryota;Archaeplastida;Chlorophyta;Pyramimonadales;Pyramimonadales_X;Pyramimonadales_XX;	0	0	0	0	0	0	0	0	0	1	0	0	0	0	0	0	0	1	2	3	2	0	1	0	0	0	0	0	0	0	0	0	0	0	0	0	0	0	0	0	3
OTU_971767;size=1717;	Eukaryota;Archaeplastida;Chlorophyta;Pyramimonadales;Pyramimonadales_X;Pyramimonadales_XX;	0	0	0	0	0	0	0	0	1	0	0	0	0	0	0	0	0	0	0	0	0	0	0	2	2	0	0	2	0	0	1	0	0	1	0	2	0	1	7	0	0
OTU_977742;size=121;	Eukaryota;Archaeplastida;Chlorophyta;Pyramimonadales;Pyramimonadales_X;Pyramimonadales_XX;	2	0	0	0	0	0	0	0	0	0	1	0	0	0	0	1	3	0	15	0	0	0	0	0	0	0	0	0	0	0	0	0	0	0	0	0	0	0	0	0	0
OTU_977584;size=123;	Eukaryota;Archaeplastida;Chlorophyta;Pyramimonadales;Pyramimonadales_X;Pyramimonadales_XX;	0	3	0	0	0	0	4	1	0	2	0	0	0	0	0	0	0	0	1	0	2	0	3	0	0	0	0	1	0	0	1	5	0	8	0	7	0	0	2	3	0
OTU_976461;size=103;	Eukaryota;Archaeplastida;Chlorophyta;Pyramimonadales;Pyramimonadales_X;Pyramimonadales_XX;	0	0	0	0	0	0	0	4	6	4	0	0	0	0	0	0	0	0	4	0	3	0	5	3	0	5	6	2	4	8	5	3	0	0	0	3	0	6	8	5	10
OTU_972519;size=791;	Eukaryota;Archaeplastida;Chlorophyta;Pyramimonadales;Pyramimonadales_X;Pyramimonadales_XX;	0	0	0	0	0	0	0	0	0	0	1	0	0	0	0	0	0	107	0	0	15	0	0	0	0	6	1	0	0	0	0	0	4	5	2	0	0	0	0	1	5
OTU_972911;size=1214;	Eukaryota;Archaeplastida;Chlorophyta;Pyramimonadales;Pyramimonadales_X;Pyramimonadales_XX;	0	0	0	0	6	0	28	18	23	6	27	22	3	0	11	0	14	187	55	13	77	6	3	6	0	2	0	3	0	1	0	0	0	9	0	2	0	0	0	0	0
OTU_9714623;size=4;	Eukaryota;Archaeplastida;Chlorophyta;Pyramimonadales;Pyramimonadales_X;Pyramimonadales_XX;	0	0	0	0	0	0	1	13	19	18	34	21	0	0	0	0	0	96	40	13	183	10	52	17	9	3	8	1	5	1	0	1	8	6	3	6	7	12	10	6	6
OTU_971791;size=727;	Eukaryota;Archaeplastida;Chlorophyta;Pyramimonadales;Pyramimonadales_X;Pyramimonadales_XX;Halosphaera;Halosphaera_sp.;	0	20	0	0	0	0	22	13	51	33	5	8	0	0	0	0	0	156	62	5	82	8	39	48	27	29	59	14	21	47	50	14	10	32	38	27	19	64	44	26	68
OTU_97672;size=7153;	Eukaryota;Archaeplastida;Chlorophyta;Pyramimonadales;Pyramimonadales_X;Pyramimonadales_XX;Halosphaera;Halosphaera_sp.;	0	4	0	3	0	0	21	9	0	18	0	0	0	0	0	0	0	14	14	0	68	4	87	110	93	65	91	85	64	147	119	18	5	16	72	76	76	173	212	58	196
OTU_971594;size=2148;	Eukaryota;Archaeplastida;Chlorophyta;Pyramimonadales;Pyramimonadales_X;Pyramimonadales_XX;Pterosperma;	5	7	0	0	11	3	5	3	2	3	3	4	1	0	0	3	16	15	48	0	23	2	3	5	0	6	20	3	1	14	6	7	4	3	5	4	3	6	38	9	14
OTU_978546;size=89;	Eukaryota;Archaeplastida;Chlorophyta;Pyramimonadales;Pyramimonadales_X;Pyramimonadales_XX;Pterosperma;Pterosperma_cristatum;	0	1	0	0	0	0	1	0	0	0	0	0	0	0	0	0	0	0	0	0	0	0	0	0	0	0	0	0	0	0	0	0	0	0	0	0	0	0	0	0	0
OTU_973732;size=820;	Eukaryota;Archaeplastida;Chlorophyta;Pyramimonadales;Pyramimonadales_X;Pyramimonadales_XX;Pterosperma;Pterosperma_cristatum;	0	0	0	0	0	0	1	0	0	0	0	1	0	1	0	0	0	0	3	0	0	0	1	0	0	2	4	2	0	1	0	0	0	0	0	1	0	3	3	1	1
OTU_972617;size=786;	Eukaryota;Archaeplastida;Chlorophyta;Pyramimonadales;Pyramimonadales_X;Pyramimonadales_XX;Pterosperma;Pterosperma_cristatum;	0	0	0	0	0	0	4	0	3	2	0	6	0	0	0	0	0	0	5	0	3	0	2	0	0	0	0	0	0	0	1	2	0	0	0	0	0	3	1	0	0
OTU_974417;size=348;	Eukaryota;Archaeplastida;Chlorophyta;Pyramimonadales;Pyramimonadales_X;Pyramimonadales_XX;Pterosperma;Pterosperma_cristatum;	0	0	0	0	0	0	4	0	0	1	1	13	0	0	0	0	0	0	0	0	0	0	1	3	0	4	14	3	2	14	4	3	0	1	4	4	1	9	16	2	4
OTU_9716446;size=4;	Eukaryota;Archaeplastida;Chlorophyta;Pyramimonadales;Pyramimonadales_X;Pyramimonadales_XX;Pyramimonas;	0	0	0	0	0	0	0	0	0	0	0	0	0	0	0	0	0	2	0	0	0	0	0	0	0	0	0	0	0	0	0	0	0	0	0	0	0	0	0	0	0
OTU_979023;size=79;	Eukaryota;Archaeplastida;Chlorophyta;Pyramimonadales;Pyramimonadales_X;Pyramimonadales_XX;Pyramimonas;	0	0	0	3	1	0	0	0	0	0	0	0	1	12	13	0	0	0	0	0	0	0	0	0	0	1	0	1	0	0	0	0	2	7	0	0	3	13	17	9	6
OTU_972873;size=483;	Eukaryota;Archaeplastida;Chlorophyta;Pyramimonadales;Pyramimonadales_X;Pyramimonadales_XX;Pyramimonas;	0	0	0	0	0	0	0	0	0	0	0	0	0	0	0	0	0	5	0	0	8	2	12	18	42	4	6	5	1	1	0	2	6	27	0	0	3	64	123	24	69
OTU_97118;size=52123;	Eukaryota;Archaeplastida;Chlorophyta;Pyramimonadales;Pyramimonadales_X;Pyramimonadales_XX;Pyramimonas;	1	0	0	0	0	4	2	0	0	2	0	0	0	0	0	0	0	3	0	0	5	2	3	7	24	6	2	2	0	0	0	11	12	43	0	0	9	132	190	59	84
OTU_97370;size=27050;	Eukaryota;Archaeplastida;Chlorophyta;Pyramimonadales;Pyramimonadales_X;Pyramimonadales_XX;Pyramimonas;Pyramimonas_disomata;	1	1	0	0	5	3	0	0	0	0	0	0	0	1	1	0	0	0	0	0	0	0	3	1	3	1	0	1	0	0	0	3	0	3	0	0	1	5	3	2	1
OTU_9715277;size=72;	Eukaryota;Archaeplastida;Chlorophyta;Pyramimonadales;Pyramimonadales_X;Pyramimonadales_XX;Pyramimonas;Pyramimonas_disomata;	0	0	0	0	5	1	0	0	0	0	0	2	0	0	2	0	0	0	0	1	1	0	0	2	7	2	1	2	1	0	2	0	2	3	0	0	0	8	4	4	9
OTU_974315;size=968;	Eukaryota;Archaeplastida;Chlorophyta;Pyramimonadales;Pyramimonadales_X;Pyramimonadales_XX;Pyramimonas;Pyramimonas_disomata;	57	18	8	13	189	66	3	4	1	5	22	28	3	32	24	15	12	5	0	3	24	5	75	34	49	23	15	10	0	0	30	31	34	122	2	1	3	125	48	74	85
OTU_974095;size=205;	Eukaryota;Archaeplastida;Chlorophyta;Pyramimonadales;Pyramimonadales_X;Pyramimonadales_XX;Pyramimonas;Pyramimonas_tetrarhynchus;	0	0	0	0	0	0	0	0	0	0	0	0	0	0	0	0	0	2	0	0	0	0	0	0	0	0	0	0	0	0	0	0	0	0	0	0	0	0	0	2	3
OTU_975863;size=71;	Eukaryota;Archaeplastida;Chlorophyta;Trebouxiophyceae;	0	0	0	0	0	0	0	0	0	1	2	20	0	0	5	0	0	0	1	0	0	0	1	0	0	0	0	1	0	0	0	2	0	1	0	0	0	0	0	0	0
OTU_9731;size=238811;	Eukaryota;Archaeplastida;Chlorophyta;Trebouxiophyceae;Chlorellales;Chlorellales_X;Chlorellales_XX;Chlorellales_XX_sp._strain1;	0	0	0	0	4	0	0	4	3	0	2	0	0	0	0	0	0	0	0	0	0	0	0	2	0	0	3	0	0	0	0	0	0	0	0	0	0	0	0	0	4
OTU_975107;size=141;	Eukaryota;Archaeplastida;Chlorophyta;Trebouxiophyceae;Chlorellales;Chlorellales_X;Picochlorum;	0	1	0	0	0	0	0	0	0	0	0	0	0	0	0	0	0	0	0	0	0	0	1	0	0	0	0	0	0	0	0	0	0	0	0	0	0	10	0	17	0
OTU_971143;size=2761;	Eukaryota;Archaeplastida;Chlorophyta;Trebouxiophyceae;Chlorellales;Chlorellales_X;Picochlorum;Picochlorum_maculatum;	0	0	0	2	0	0	0	0	0	0	0	0	0	0	0	0	0	0	0	0	0	0	0	0	0	0	0	0	0	0	0	0	0	0	0	0	0	0	0	0	0
OTU_976407;size=79;	Eukaryota;Archaeplastida;Chlorophyta;Trebouxiophyceae;Microthamniales;Microthamniales_X;Myrmecia;	16	0	0	0	0	0	0	0	0	0	0	0	0	0	0	0	0	0	0	0	0	0	0	0	0	0	0	0	0	0	0	0	0	4	0	0	0	0	0	0	0
OTU_979337;size=33;	Eukaryota;Archaeplastida;Chlorophyta;Trebouxiophyceae;Watanabea-Clade;Watanabea-Clade_X;Heveochlorella;Heveochlorella_hainangensis;	0	0	0	0	0	0	1	0	0	0	0	0	0	0	0	0	0	0	0	0	0	43	0	0	0	0	0	0	0	0	0	0	0	0	0	0	0	0	0	0	0
OTU_97385;size=12854;	Eukaryota;Archaeplastida;Chlorophyta;Ulvophyceae;Oltmansiellopsidales;Oltmansiellopsidales_X;Oltmannsiellopsis;	0	0	0	0	0	0	0	0	0	0	0	0	0	0	0	0	0	0	0	0	0	0	0	0	0	0	0	0	0	0	0	0	0	0	0	0	0	0	5	2	0
OTU_9714490;size=4;	Eukaryota;Archaeplastida;Chlorophyta;Ulvophyceae;Trentepohliales;Trentepohliales_X;Cephaleuros;	0	0	0	0	0	0	0	0	0	0	0	0	0	0	0	0	0	0	0	0	0	0	0	0	0	0	0	0	0	0	0	0	0	0	0	0	12	0	0	0	0
OTU_975695;size=107;	Eukaryota;Archaeplastida;Rhodophyta;Florideophyceae;	0	0	0	0	0	9	0	0	0	0	0	0	0	0	0	0	0	0	0	0	0	0	0	0	0	0	0	0	0	0	0	0	0	0	0	0	0	0	0	0	0
OTU_9714658;size=8;	Eukaryota;Archaeplastida;Rhodophyta;Florideophyceae;Ceramiales;	0	0	0	0	0	0	0	0	0	0	0	0	0	0	0	0	0	0	0	0	0	0	0	0	2	0	0	0	0	0	0	0	0	0	0	0	2	0	0	0	0
OTU_9712529;size=6;	Eukaryota;Archaeplastida;Rhodophyta;Florideophyceae;Ceramiales;Ceramiaceae;Sciurothamnion;Sciurothamnion_sp.;	0	0	0	0	0	0	0	0	0	0	0	0	0	0	0	0	0	0	0	0	0	0	0	0	0	0	2	0	0	0	0	0	0	0	0	0	0	0	0	0	0
OTU_978382;size=21;	Eukaryota;Archaeplastida;Rhodophyta;Florideophyceae;Ceramiales;Rhodomelaceae;	0	0	0	0	0	0	0	0	0	0	0	0	0	0	0	0	0	2	0	0	0	0	0	0	0	0	0	0	0	0	0	0	0	0	0	0	0	0	0	0	0
OTU_971599;size=1611;	Eukaryota;Archaeplastida;Rhodophyta;Florideophyceae;Ceramiales;Rhodomelaceae;	0	0	0	0	0	0	0	0	0	0	0	0	0	0	0	0	0	3	0	0	0	0	0	0	0	0	0	0	0	0	0	0	0	0	0	0	0	0	0	0	0
OTU_974043;size=241;	Eukaryota;Archaeplastida;Rhodophyta;Florideophyceae;Ceramiales;Rhodomelaceae;Laurencia;Laurencia_filiformis;	0	0	0	0	0	0	0	0	0	0	1	0	0	0	0	0	0	1	13	0	0	0	0	0	0	0	0	0	0	0	0	0	0	0	0	0	0	1	0	0	0
OTU_974953;size=210;	Eukaryota;Archaeplastida;Rhodophyta;Florideophyceae;Ceramiales;Rhodomelaceae;Streblocladia;Streblocladia_collabens;	0	0	0	0	0	0	0	0	0	0	0	0	0	0	0	0	0	0	0	0	0	0	0	0	0	0	0	0	0	0	0	0	0	0	0	0	0	3	0	0	0
OTU_979692;size=30;	Eukaryota;Archaeplastida;Rhodophyta;Florideophyceae;Corallinales;Corallinales_X;	0	0	0	0	0	0	0	0	0	0	0	0	0	0	0	0	0	0	0	0	0	0	0	0	0	0	0	0	0	0	0	0	0	0	0	0	0	0	0	1	0
OTU_9713036;size=5;	Eukaryota;Archaeplastida;Rhodophyta;Florideophyceae;Rhodymeniales;Rhodymeniales_X;Lomentaria;	0	0	0	0	0	0	0	0	0	0	0	0	0	0	0	0	0	0	0	0	0	0	0	0	0	0	0	0	0	0	0	0	0	0	0	0	0	2	0	0	0
OTU_9710318;size=29;	Eukaryota;Archaeplastida;Streptophyta;	12	0	0	0	2	0	3	1	0	0	1	0	0	0	0	0	2	0	0	0	4	0	0	0	0	0	0	0	0	0	0	2	0	0	0	0	0	0	0	0	0
OTU_9712705;size=5;	Eukaryota;Archaeplastida;Streptophyta;Klebsormidiophyceae;Klebsormidiophyceae_X;Klebsormidiophyceae_XX;Interfilum;Interfilum_paradoxum;	0	0	0	0	0	0	0	0	0	0	0	0	0	0	0	0	0	0	0	0	0	0	2	0	0	0	0	0	0	0	0	0	0	0	0	0	0	0	0	0	0
OTU_9715229;size=4;	Eukaryota;Excavata;Discoba;Euglenozoa;Euglenida;	0	0	0	0	0	0	0	0	0	0	0	0	0	0	0	0	0	0	0	0	0	0	0	0	0	0	0	0	0	0	0	0	0	0	0	0	0	1	0	0	0
OTU_977957;size=44;	Eukaryota;Excavata;Discoba;Euglenozoa;Euglenida;	0	0	0	0	0	0	0	0	0	0	0	0	0	0	0	0	0	0	0	0	0	0	0	0	0	0	0	0	0	0	0	2	0	0	0	0	0	0	0	0	0
OTU_9715656;size=4;	Eukaryota;Excavata;Discoba;Euglenozoa;Euglenida;	0	0	0	0	0	0	0	0	0	0	0	0	0	0	0	0	0	0	0	0	0	0	0	0	0	0	0	0	0	0	1	0	0	0	0	0	0	0	1	0	0
OTU_9715957;size=12;	Eukaryota;Excavata;Discoba;Euglenozoa;Euglenida;	2	0	0	0	0	0	0	0	0	0	0	0	1	0	0	0	0	0	0	0	0	0	0	0	0	0	0	0	0	0	0	0	0	0	0	0	0	0	0	0	0
OTU_9710704;size=12;	Eukaryota;Excavata;Discoba;Euglenozoa;Euglenida;	0	0	0	0	0	0	0	3	0	0	0	0	0	0	0	2	0	0	0	0	0	0	0	0	0	0	0	0	0	0	0	0	0	0	0	0	0	0	0	0	0
OTU_975699;size=196;	Eukaryota;Excavata;Discoba;Euglenozoa;Euglenida;	2	1	0	0	0	1	0	0	0	0	0	0	0	0	0	0	1	0	0	0	0	0	0	0	0	0	0	0	0	0	0	0	0	0	0	0	0	0	0	0	0
OTU_9714890;size=4;	Eukaryota;Excavata;Discoba;Euglenozoa;Euglenida;	0	0	0	0	0	0	1	0	0	2	0	0	0	0	0	0	0	0	0	0	0	0	0	0	0	0	0	0	0	0	0	0	0	0	0	0	0	0	3	0	2
OTU_9710419;size=8;	Eukaryota;Excavata;Discoba;Euglenozoa;Euglenida;	0	0	0	0	6	0	0	1	0	0	0	0	0	0	0	0	3	0	0	0	0	0	0	0	0	0	0	0	0	0	0	0	0	0	0	0	0	0	0	0	0
OTU_9713704;size=5;	Eukaryota;Excavata;Discoba;Euglenozoa;Euglenida;	0	0	0	0	0	0	0	0	0	0	0	0	0	0	0	0	0	0	0	0	0	0	0	0	0	2	0	0	2	0	0	2	0	0	0	4	0	0	0	0	0
OTU_9716015;size=4;	Eukaryota;Excavata;Discoba;Euglenozoa;Euglenida;	0	0	0	0	1	0	1	0	1	0	0	0	0	0	1	0	3	2	0	0	1	0	3	0	0	0	0	1	0	0	0	1	0	0	0	0	0	0	0	0	0
OTU_979752;size=23;	Eukaryota;Excavata;Discoba;Euglenozoa;Euglenida;	0	0	0	0	0	2	1	0	0	0	0	0	0	0	0	0	0	0	0	0	0	0	0	0	0	0	0	1	0	0	3	3	3	0	2	1	0	1	3	0	0
OTU_978643;size=22;	Eukaryota;Excavata;Discoba;Euglenozoa;Euglenida;	0	2	0	0	0	1	1	0	0	1	2	0	0	0	4	0	0	0	1	0	9	0	0	0	0	0	0	0	0	0	0	0	0	0	0	0	0	0	0	0	0
OTU_977430;size=32;	Eukaryota;Excavata;Discoba;Euglenozoa;Euglenida;	0	3	0	0	2	0	0	1	0	0	6	0	0	0	3	1	0	8	0	0	0	0	0	0	0	1	0	0	0	0	0	0	0	0	0	0	0	0	0	0	0
OTU_974948;size=227;	Eukaryota;Excavata;Discoba;Euglenozoa;Euglenida;	0	0	0	0	2	6	6	3	3	0	0	0	0	1	7	2	6	7	0	1	5	0	1	0	0	1	1	0	0	0	0	2	0	1	0	0	0	0	0	0	0
OTU_975270;size=154;	Eukaryota;Excavata;Discoba;Euglenozoa;Euglenida;	0	0	0	0	0	0	2	3	0	4	0	0	0	0	0	2	0	0	0	4	0	0	9	2	1	6	7	2	1	3	4	0	0	4	0	1	2	3	5	4	0
OTU_975465;size=103;	Eukaryota;Excavata;Discoba;Euglenozoa;Euglenida;	2	0	0	1	0	0	6	9	0	2	0	0	0	2	0	0	4	0	0	0	0	0	0	3	0	0	6	0	0	6	2	0	1	0	3	0	2	4	1	0	20
OTU_977565;size=81;	Eukaryota;Excavata;Discoba;Euglenozoa;Euglenida;	0	13	0	0	0	0	1	0	12	5	0	0	0	0	0	0	0	0	3	0	14	0	2	4	0	6	0	3	0	0	0	9	1	2	0	0	0	7	0	0	3
OTU_974743;size=257;	Eukaryota;Excavata;Discoba;Euglenozoa;Euglenida;	3	14	0	3	9	0	5	3	4	3	2	2	0	0	0	0	1	1	0	0	19	0	13	0	2	4	2	5	4	0	0	4	1	6	1	4	0	0	8	3	0
OTU_973962;size=256;	Eukaryota;Excavata;Discoba;Euglenozoa;Euglenida;	11	18	0	1	14	1	5	0	0	0	21	11	0	4	16	1	0	11	14	3	3	1	0	0	0	1	0	0	0	0	0	4	0	1	0	0	0	1	1	4	0
OTU_974320;size=178;	Eukaryota;Excavata;Discoba;Euglenozoa;Euglenida;	29	13	0	1	4	6	1	2	0	0	17	0	0	0	7	0	2	70	0	16	7	0	0	0	0	0	0	0	0	0	0	0	0	0	0	0	0	0	0	0	0
OTU_971877;size=1334;	Eukaryota;Excavata;Discoba;Euglenozoa;Euglenida;	18	31	1	7	25	1	46	21	63	7	10	48	1	4	3	0	6	50	29	0	85	0	57	19	31	47	21	23	24	32	26	37	7	19	5	23	4	39	28	44	39
OTU_9714437;size=4;	Eukaryota;Excavata;Discoba;Euglenozoa;Euglenida;Euglenales;	0	0	0	0	0	0	0	0	0	0	0	0	0	0	0	0	0	0	0	0	0	0	0	0	0	2	2	0	0	0	0	0	0	0	0	0	0	0	0	0	0
OTU_976119;size=75;	Eukaryota;Excavata;Discoba;Euglenozoa;Euglenida;Euglenales;	0	1	0	0	1	0	1	1	0	3	0	72	3	1	0	5	0	0	0	0	1	0	4	4	0	0	0	0	0	0	0	0	0	0	0	0	0	0	0	0	0
OTU_973113;size=527;	Eukaryota;Excavata;Discoba;Euglenozoa;Euglenida;Euglenales;Rapaza;Rapaza_viridis;	0	0	0	0	0	0	0	0	0	0	2	0	0	0	1	0	0	0	0	0	0	0	0	0	0	0	0	0	0	0	0	0	0	0	0	0	0	0	0	0	0
OTU_974385;size=428;	Eukaryota;Excavata;Discoba;Euglenozoa;Euglenida;Eutreptiales;Eutreptiella;	0	0	0	0	0	0	0	0	0	0	0	0	0	0	0	0	0	0	0	0	0	0	0	0	0	0	0	0	0	0	0	0	0	0	0	0	0	0	0	1	0
OTU_9717032;size=4;	Eukaryota;Hacrobia;Cryptophyta;Cryptophyceae;Cryptophyceae_X;Cryptomonadales;	0	1	0	0	0	2	0	0	0	0	0	0	0	0	0	0	0	1	0	0	0	0	0	0	0	0	0	0	0	0	0	0	0	0	0	0	0	0	0	0	0
OTU_9714346;size=16;	Eukaryota;Hacrobia;Cryptophyta;Cryptophyceae;Cryptophyceae_X;Cryptomonadales;	0	0	0	0	0	0	0	0	0	0	0	0	0	0	0	0	0	1	0	0	0	0	0	0	0	1	0	0	0	0	1	0	0	3	0	0	2	0	0	1	0
OTU_978118;size=38;	Eukaryota;Hacrobia;Cryptophyta;Cryptophyceae;Cryptophyceae_X;Cryptomonadales;	4	1	0	2	0	0	1	0	0	0	2	0	0	1	0	0	0	1	0	0	0	0	0	0	0	0	0	0	0	0	0	0	0	0	0	0	0	0	0	0	0
OTU_975233;size=160;	Eukaryota;Hacrobia;Cryptophyta;Cryptophyceae;Cryptophyceae_X;Cryptomonadales;	2	0	0	0	0	0	0	0	0	0	0	0	0	0	0	0	0	11	0	0	0	0	0	0	0	0	0	0	0	0	0	0	0	0	0	0	0	0	0	0	0
OTU_97448;size=10021;	Eukaryota;Hacrobia;Cryptophyta;Cryptophyceae;Cryptophyceae_X;Cryptomonadales;	6	0	0	0	0	5	0	0	3	0	0	0	0	2	5	1	0	0	0	1	0	0	0	0	0	0	0	0	0	0	0	0	0	0	0	0	0	0	0	0	0
OTU_9716066;size=192;	Eukaryota;Hacrobia;Cryptophyta;Cryptophyceae;Cryptophyceae_X;Cryptomonadales;	2	1	0	0	11	0	0	0	0	0	0	3	1	4	10	0	2	16	1	0	2	1	8	1	10	3	2	2	2	0	2	3	3	15	0	0	2	22	18	11	9
OTU_971685;size=8550;	Eukaryota;Hacrobia;Cryptophyta;Cryptophyceae;Cryptophyceae_X;Cryptomonadales;	148	39	1	5	476	74	23	9	11	11	35	17	8	149	440	62	35	579	108	47	210	13	214	130	882	129	91	70	27	20	132	165	208	545	8	2	94	578	891	402	492
OTU_9785;size=162234;	Eukaryota;Hacrobia;Cryptophyta;Cryptophyceae;Cryptophyceae_X;Cryptomonadales;	625	363	6	74	712	405	94	26	4	14	290	40	13	337	1018	853	120	79	65	43	198	18	179	87	374	76	75	50	18	5	149	461	69	167	0	1	62	422	446	181	147
OTU_97763;size=5133;	Eukaryota;Hacrobia;Cryptophyta;Cryptophyceae;Cryptophyceae_X;Cryptomonadales;Cryptophyta;Cryptophyta_sp.;	2	0	0	0	0	0	0	0	0	0	0	0	0	0	0	0	0	0	0	0	0	0	0	0	0	0	0	0	0	0	0	0	0	0	0	0	0	0	0	0	0
OTU_97419;size=11935;	Eukaryota;Hacrobia;Cryptophyta;Cryptophyceae;Cryptophyceae_X;Cryptomonadales;Geminigera;Geminigera_cryophila;	0	0	0	0	0	0	0	0	0	0	0	0	0	0	0	0	0	0	0	0	0	0	0	0	0	0	0	0	0	0	0	0	0	0	0	0	0	0	0	1	0
OTU_97617;size=6271;	Eukaryota;Hacrobia;Cryptophyta;Cryptophyceae;Cryptophyceae_X;Cryptomonadales;Geminigera;Geminigera_cryophila;	0	0	0	0	0	0	0	0	0	0	0	0	0	0	0	4	0	0	0	0	0	0	0	0	0	0	0	0	0	0	0	0	0	0	0	0	0	0	0	0	0
OTU_977171;size=63;	Eukaryota;Hacrobia;Cryptophyta;Cryptophyceae;Cryptophyceae_X;Cryptomonadales;Hemiselmis;Hemiselmis_rufescens;	1	1	0	0	4	0	1	0	0	0	1	0	0	0	0	1	0	0	0	0	0	0	0	0	0	0	0	0	0	0	0	0	0	0	0	0	0	0	0	0	0
OTU_977930;size=42;	Eukaryota;Hacrobia;Cryptophyta;Cryptophyceae;Cryptophyceae_X;Cryptomonadales;Hemiselmis;Hemiselmis_sp.;	9	7	0	0	11	0	1	0	0	0	1	5	0	0	0	2	0	2	0	0	0	0	0	0	0	0	0	0	0	0	0	0	0	0	0	0	0	0	0	0	0
OTU_9715561;size=8;	Eukaryota;Hacrobia;Cryptophyta;Cryptophyceae;Cryptophyceae_X;Cryptomonadales;Proteomonas;Proteomonas_sulcata;	0	0	0	0	0	0	0	0	0	0	0	0	0	0	0	0	0	0	0	0	0	0	0	0	0	0	0	0	0	0	0	5	0	0	0	0	0	0	0	0	0
OTU_974196;size=320;	Eukaryota;Hacrobia;Cryptophyta;Cryptophyceae;Cryptophyceae_X;Cryptomonadales;Proteomonas;Proteomonas_sulcata;	48	2	0	0	19	17	3	1	0	1	0	3	2	4	5	3	11	3	0	1	0	0	4	0	0	0	5	0	1	0	0	22	0	2	0	0	3	0	2	1	10
OTU_971532;size=1501;	Eukaryota;Hacrobia;Cryptophyta;Cryptophyceae;Cryptophyceae_X;Cryptomonadales;Proteomonas;Proteomonas_sulcata;	0	0	0	0	0	0	0	0	0	0	0	0	0	15	23	40	14	6	2	0	9	3	2	6	14	2	8	6	0	0	0	40	3	44	2	0	12	87	144	56	46
OTU_976951;size=180;	Eukaryota;Hacrobia;Cryptophyta;Cryptophyceae;Cryptophyceae_X;Cryptomonadales;Rhodomonas;	2	2	0	0	0	2	0	0	0	0	0	0	0	0	0	0	0	11	1	0	0	0	0	0	0	0	0	0	0	0	0	0	0	0	0	0	0	0	0	0	0
OTU_973193;size=503;	Eukaryota;Hacrobia;Cryptophyta;Cryptophyceae;Cryptophyceae_X;Cryptomonadales;Rhodomonas;Rhodomonas_abbreviata;	16	3	0	0	7	6	5	2	0	0	1	2	0	0	0	0	10	0	7	4	5	0	0	2	0	1	0	1	0	0	0	1	0	0	0	0	0	0	0	0	0
OTU_9715509;size=4;	Eukaryota;Hacrobia;Cryptophyta;Cryptophyceae;Cryptophyceae_X;Cryptomonadales;Storeatula;Storeatula_major;	1	0	0	0	0	0	0	0	0	0	0	0	0	0	0	0	0	0	0	0	0	0	0	0	0	0	0	0	0	0	0	0	0	0	0	0	0	0	0	0	0
OTU_973006;size=502;	Eukaryota;Hacrobia;Cryptophyta;Cryptophyceae;Cryptophyceae_X;Cryptomonadales;Storeatula;Storeatula_major;	84	80	0	0	41	17	5	3	0	0	14	5	1	1	7	18	4	23	2	3	6	0	0	0	0	0	0	1	0	0	0	1	0	2	0	0	0	5	0	1	0
OTU_9714420;size=12;	Eukaryota;Hacrobia;Cryptophyta;Cryptophyceae;Cryptophyceae_X;Cryptomonadales;Teleaulax;Teleaulax_amphioxeia;	2	0	0	0	0	2	0	0	0	0	2	0	0	1	0	1	1	0	0	0	0	0	1	0	0	0	0	0	0	0	0	0	0	0	0	0	0	4	0	1	0
OTU_9772;size=88963;	Eukaryota;Hacrobia;Cryptophyta;Cryptophyceae;Cryptophyceae_X;Cryptomonadales;Teleaulax;Teleaulax_amphioxeia;	28	14	0	4	10	5	0	2	0	3	15	0	0	18	28	52	38	3	0	7	7	0	9	2	8	7	2	0	1	0	2	46	6	7	2	0	0	24	17	11	6
OTU_971195;size=2369;	Eukaryota;Hacrobia;Cryptophyta;Cryptophyceae;Cryptophyceae_X;Cryptomonadales;Teleaulax;Teleaulax_amphioxeia;	52	14	0	0	0	9	1	2	3	2	0	0	4	46	212	25	0	0	0	0	4	0	14	0	31	9	3	4	0	0	6	0	1	4	0	0	0	0	11	1	2
OTU_975815;size=114;	Eukaryota;Hacrobia;Haptophyta;	0	0	0	0	0	0	0	0	0	0	0	0	0	0	0	0	0	0	0	0	0	0	1	0	0	2	0	1	0	0	0	0	0	1	0	0	0	0	0	0	0
OTU_974775;size=289;	Eukaryota;Hacrobia;Haptophyta;Haptophyta_X;Haptophyta_XX;Haptophyta_XXX;Haptophyta_XXXX;Haptophyta_XXXX_sp.;	0	0	0	0	0	0	0	0	0	0	0	0	0	0	0	2	0	0	0	0	0	0	0	0	0	1	0	0	0	0	0	3	0	0	0	0	0	0	0	0	0
OTU_9716386;size=4;	Eukaryota;Hacrobia;Haptophyta;Pavlovophyceae;Pavlovales;Pavlovaceae;Exanthemachrysis;	0	0	0	0	0	0	0	0	0	2	0	0	0	0	0	0	3	4	2	0	0	0	0	0	0	0	0	0	0	1	0	0	0	0	0	0	0	0	0	0	0
OTU_974390;size=156;	Eukaryota;Hacrobia;Haptophyta;Pavlovophyceae;Pavlovales;Pavlovaceae;Exanthemachrysis;Exanthemachrysis_gayraliae;	0	0	0	0	0	0	0	0	0	0	0	0	0	0	0	0	2	24	21	0	0	7	1	1	0	2	0	1	0	1	2	8	8	5	0	0	0	5	0	4	0
OTU_972917;size=464;	Eukaryota;Hacrobia;Haptophyta;Pavlovophyceae;Pavlovales;Pavlovaceae;Pavlova;Pavlova_pinguis;	11	16	2	2	73	14	11	4	9	3	10	39	3	11	38	26	29	19	39	2	0	0	13	0	2	1	1	0	0	4	1	5	1	3	0	0	2	7	0	0	0
OTU_976796;size=75;	Eukaryota;Hacrobia;Haptophyta;Pavlovophyceae;Pavlovales;Pavlovaceae;Pavlova;Pavlova_sp.;	0	0	0	0	0	0	0	0	0	0	0	0	0	0	0	0	13	18	9	6	0	0	0	0	0	0	0	0	0	0	0	0	0	0	0	0	0	0	0	0	0
OTU_9716760;size=4;	Eukaryota;Hacrobia;Haptophyta;Prymnesiophyceae;	0	0	0	0	0	0	0	0	0	0	0	0	0	0	0	0	0	0	0	0	0	0	0	0	0	0	0	0	0	0	0	1	0	0	0	0	0	0	0	0	0
OTU_9714622;size=4;	Eukaryota;Hacrobia;Haptophyta;Prymnesiophyceae;	0	0	0	0	0	0	0	0	0	0	0	0	0	0	0	0	0	0	0	1	0	0	0	0	0	0	0	0	0	0	0	0	0	0	0	0	0	0	0	0	0
OTU_978781;size=58;	Eukaryota;Hacrobia;Haptophyta;Prymnesiophyceae;	0	0	0	0	0	0	0	0	0	0	0	0	0	0	2	0	0	0	0	0	0	0	0	0	0	0	0	0	0	0	0	0	0	0	0	0	0	0	0	0	0
OTU_9713788;size=14;	Eukaryota;Hacrobia;Haptophyta;Prymnesiophyceae;	2	0	0	0	0	0	0	0	0	0	0	0	0	0	0	0	0	0	0	0	0	0	0	0	0	0	0	0	0	0	0	0	0	0	0	0	0	0	0	0	0
OTU_9715346;size=4;	Eukaryota;Hacrobia;Haptophyta;Prymnesiophyceae;	0	0	0	0	0	0	0	0	0	2	0	0	0	0	0	0	0	0	0	0	0	0	0	0	0	0	0	0	0	0	0	0	0	0	0	0	0	0	0	0	0
OTU_9710018;size=390;	Eukaryota;Hacrobia;Haptophyta;Prymnesiophyceae;	0	0	0	0	0	0	0	0	0	0	0	0	0	0	0	0	0	0	0	0	0	0	0	0	0	0	0	0	0	0	0	0	0	0	2	0	0	0	0	0	0
OTU_978997;size=25;	Eukaryota;Hacrobia;Haptophyta;Prymnesiophyceae;	0	0	0	0	0	0	0	0	0	0	0	0	0	0	0	0	0	0	0	0	0	0	0	0	0	0	0	0	0	0	0	2	0	0	0	0	0	0	0	0	0
OTU_975221;size=104;	Eukaryota;Hacrobia;Haptophyta;Prymnesiophyceae;	0	0	0	0	0	0	0	1	0	0	0	0	0	0	3	0	0	0	0	0	0	0	0	0	0	0	0	0	0	0	0	4	0	0	0	5	0	0	0	0	0
OTU_9711190;size=7;	Eukaryota;Hacrobia;Haptophyta;Prymnesiophyceae;	0	0	0	0	0	0	0	1	0	1	1	0	1	0	0	0	0	0	0	0	0	0	0	0	0	1	1	2	0	0	0	1	0	1	2	2	0	0	0	0	0
OTU_974747;size=161;	Eukaryota;Hacrobia;Haptophyta;Prymnesiophyceae;	0	3	0	0	2	0	0	0	2	0	0	0	0	0	0	0	3	0	0	0	2	0	1	0	0	0	3	0	0	8	5	3	0	0	0	0	1	0	0	0	0
OTU_977111;size=40;	Eukaryota;Hacrobia;Haptophyta;Prymnesiophyceae;	0	0	0	0	0	0	0	0	0	0	0	0	0	0	0	0	0	0	0	0	0	0	0	1	3	0	1	1	0	4	9	1	0	0	3	2	0	3	4	4	5
OTU_977340;size=83;	Eukaryota;Hacrobia;Haptophyta;Prymnesiophyceae;	0	6	0	0	5	0	3	3	0	0	9	5	0	0	0	2	11	0	0	0	0	0	0	0	0	0	0	0	0	0	0	0	0	1	0	0	0	0	0	0	3
OTU_9710325;size=528;	Eukaryota;Hacrobia;Haptophyta;Prymnesiophyceae;	0	2	0	0	0	0	3	4	2	1	3	1	0	0	0	0	0	2	1	0	1	1	4	3	0	0	1	3	3	2	6	0	1	1	1	1	2	3	6	0	1
OTU_972948;size=775;	Eukaryota;Hacrobia;Haptophyta;Prymnesiophyceae;	0	2	0	0	2	0	0	3	0	1	2	3	0	0	0	2	2	2	4	0	2	0	8	4	3	0	2	0	0	0	0	3	0	5	0	0	10	0	1	1	0
OTU_973565;size=335;	Eukaryota;Hacrobia;Haptophyta;Prymnesiophyceae;	0	0	0	0	0	0	1	2	0	0	0	0	0	0	0	0	0	0	5	0	13	0	11	5	2	1	11	2	3	2	6	4	0	2	0	0	0	0	7	1	2
OTU_975390;size=122;	Eukaryota;Hacrobia;Haptophyta;Prymnesiophyceae;	0	2	0	0	0	0	0	0	0	0	0	0	0	0	0	0	0	0	9	0	1	0	9	6	2	1	5	2	1	0	14	4	2	2	2	19	7	1	17	2	2
OTU_973522;size=455;	Eukaryota;Hacrobia;Haptophyta;Prymnesiophyceae;	5	13	0	15	0	1	8	3	0	9	22	0	0	2	5	5	5	0	0	0	10	0	0	1	4	7	5	3	0	0	7	10	0	3	3	2	7	6	0	0	1
OTU_973457;size=355;	Eukaryota;Hacrobia;Haptophyta;Prymnesiophyceae;	1	0	0	0	0	0	0	4	0	0	0	0	0	0	0	0	0	0	0	0	0	1	4	8	2	10	8	1	10	8	24	17	20	9	13	5	15	23	20	2	12
OTU_975885;size=150;	Eukaryota;Hacrobia;Haptophyta;Prymnesiophyceae;	18	3	0	0	13	6	19	8	8	9	7	3	0	6	13	9	16	3	4	9	6	0	12	2	5	4	1	0	3	3	5	6	0	5	0	1	0	0	16	5	3
OTU_973912;size=272;	Eukaryota;Hacrobia;Haptophyta;Prymnesiophyceae;	1	7	0	0	3	2	2	5	12	3	12	3	0	1	0	4	5	6	69	18	14	1	16	15	2	6	6	2	5	1	14	1	0	2	0	0	0	3	3	4	6
OTU_97464;size=10283;	Eukaryota;Hacrobia;Haptophyta;Prymnesiophyceae;	1	0	0	0	0	0	3	1	0	0	0	0	0	0	0	0	0	0	0	0	1	0	14	25	11	9	19	7	9	18	18	8	7	7	6	11	16	13	32	3	19
OTU_973044;size=447;	Eukaryota;Hacrobia;Haptophyta;Prymnesiophyceae;	0	17	0	0	0	1	14	7	2	14	0	0	0	0	0	0	0	0	13	0	0	0	3	22	6	7	42	8	4	9	37	5	5	7	5	18	8	30	21	15	15
OTU_973652;size=345;	Eukaryota;Hacrobia;Haptophyta;Prymnesiophyceae;	30	10	0	3	52	17	6	8	5	8	4	2	1	2	5	0	3	47	16	2	52	0	8	11	12	1	5	1	0	1	4	3	7	4	2	1	0	6	2	1	0
OTU_972921;size=491;	Eukaryota;Hacrobia;Haptophyta;Prymnesiophyceae;	0	0	0	1	0	0	5	7	0	0	0	0	0	0	0	0	0	0	1	0	1	0	10	9	3	4	40	14	11	37	33	18	6	22	11	26	15	16	35	19	12
OTU_972407;size=670;	Eukaryota;Hacrobia;Haptophyta;Prymnesiophyceae;	0	32	0	8	1	1	21	15	5	17	1	4	0	1	0	2	0	0	0	0	10	0	13	24	22	18	16	10	5	31	36	17	11	16	6	24	7	41	5	8	30
OTU_971954;size=1168;	Eukaryota;Hacrobia;Haptophyta;Prymnesiophyceae;	25	3	0	0	81	1	4	2	0	10	15	10	0	2	0	28	27	41	52	10	96	0	13	12	10	0	0	1	0	1	3	8	0	2	0	2	0	1	2	0	0
OTU_972296;size=816;	Eukaryota;Hacrobia;Haptophyta;Prymnesiophyceae;	3	1	0	0	25	5	4	14	15	12	20	11	0	1	0	5	1	4	1	6	62	0	37	13	9	20	23	9	9	27	44	10	19	15	12	13	9	21	32	12	35
OTU_971693;size=2722;	Eukaryota;Hacrobia;Haptophyta;Prymnesiophyceae;	22	9	0	0	34	6	26	26	18	23	18	31	4	4	6	3	1	120	46	9	133	1	101	33	25	17	14	8	14	11	28	69	17	58	10	13	12	103	40	52	25
OTU_97322;size=29127;	Eukaryota;Hacrobia;Haptophyta;Prymnesiophyceae;	17	121	0	15	36	9	102	73	45	35	26	17	1	1	4	2	19	62	66	16	308	1	105	83	71	47	63	43	28	45	88	57	56	61	20	99	54	100	214	64	117
OTU_97576;size=6862;	Eukaryota;Hacrobia;Haptophyta;Prymnesiophyceae;	64	74	19	42	159	10	47	82	46	65	32	38	3	4	16	39	31	68	16	50	224	7	81	73	84	77	101	40	37	105	202	96	74	74	56	77	61	134	113	62	106
OTU_97575;size=16160;	Eukaryota;Hacrobia;Haptophyta;Prymnesiophyceae;	3	0	0	0	0	1	1	5	0	3	0	0	0	0	0	0	10	0	1	5	7	12	32	83	60	268	619	386	254	598	655	199	170	191	329	379	172	650	1093	350	424
OTU_97211;size=28036;	Eukaryota;Hacrobia;Haptophyta;Prymnesiophyceae;Clade-D;Clade-D_X;Clade-D_XX;Clade-D_XX_sp._strain1;	37	584	40	77	534	72	196	169	162	154	401	217	18	142	296	495	230	130	84	66	844	12	278	117	133	111	124	61	84	182	357	739	234	218	63	316	199	472	292	291	345
OTU_972402;size=855;	Eukaryota;Hacrobia;Haptophyta;Prymnesiophyceae;cladeE;cladeE_X;cladeE_XX;cladeE_XX_sp.;	2	13	2	3	0	4	0	0	0	4	6	1	0	2	11	16	4	1	0	0	21	2	0	3	0	0	0	0	0	0	0	16	0	0	0	4	4	5	3	1	1
OTU_978834;size=247;	Eukaryota;Hacrobia;Haptophyta;Prymnesiophyceae;Coccolithales;	2	0	0	0	0	0	1	0	0	1	0	0	0	0	0	0	0	0	1	0	0	0	0	3	1	1	2	1	2	0	0	2	0	2	1	0	2	2	8	2	1
OTU_97203;size=27611;	Eukaryota;Hacrobia;Haptophyta;Prymnesiophyceae;Isochrysidales;Noelaerhabdaceae;Gephyrocapsa;Gephyrocapsa_oceanica;	87	36	19	30	207	48	64	16	34	17	77	51	6	58	129	177	75	276	177	128	77	29	138	60	34	45	40	19	8	59	154	133	205	100	33	19	83	157	25	76	63
OTU_97333;size=14262;	Eukaryota;Hacrobia;Haptophyta;Prymnesiophyceae;Phaeocystales;Phaeocystaceae;Phaeocystis;Phaeocystis_cordata;	82	42	0	1	215	49	42	28	4	24	48	7	7	46	145	70	53	285	119	12	116	2	54	103	46	22	38	26	2	17	102	96	60	34	12	22	29	95	26	56	74
OTU_9716831;size=4;	Eukaryota;Hacrobia;Haptophyta;Prymnesiophyceae;Phaeocystales;Phaeocystaceae;Phaeocystis;Phaeocystis_globosa;	0	0	0	0	0	0	0	0	0	0	0	0	0	1	0	0	0	0	0	0	0	0	0	0	0	0	0	0	0	0	0	0	0	0	0	0	0	0	0	0	0
OTU_9711204;size=162;	Eukaryota;Hacrobia;Haptophyta;Prymnesiophyceae;Phaeocystales;Phaeocystaceae;Phaeocystis;Phaeocystis_globosa;	0	1	0	2	0	1	0	1	0	0	0	0	0	0	0	1	0	1	0	0	0	1	0	0	0	0	0	0	0	0	0	0	0	0	0	0	0	0	0	0	0
OTU_9718;size=411471;	Eukaryota;Hacrobia;Haptophyta;Prymnesiophyceae;Phaeocystales;Phaeocystaceae;Phaeocystis;Phaeocystis_globosa;	149	45	17	28	295	68	41	21	11	12	64	36	7	154	251	149	96	54	44	57	123	10	46	15	9	4	3	2	0	0	10	147	5	3	7	1	6	34	10	4	15
OTU_971410;size=2800;	Eukaryota;Hacrobia;Haptophyta;Prymnesiophyceae;Phaeocystales;Phaeocystaceae;Phaeocystis;Phaeocystis_jahnii;	0	0	0	0	0	0	0	1	0	0	0	0	0	0	0	0	0	11	0	0	3	0	0	0	0	0	0	0	0	0	0	5	0	1	0	0	0	0	0	5	1
OTU_979082;size=70;	Eukaryota;Hacrobia;Haptophyta;Prymnesiophyceae;Phaeocystales;Phaeocystaceae;Phaeocystis;Phaeocystis_jahnii;	4	5	0	2	24	0	7	3	4	0	15	5	1	23	66	1	11	286	51	17	122	0	37	23	12	9	14	6	9	8	20	16	2	11	9	7	0	16	19	16	21
OTU_978462;size=39;	Eukaryota;Hacrobia;Haptophyta;Prymnesiophyceae;Prymnesiales;	0	0	0	0	0	1	0	0	1	0	0	0	0	0	0	0	0	0	0	0	0	0	0	0	0	2	0	0	0	0	0	0	0	0	0	0	0	0	0	0	0
OTU_9717019;size=4;	Eukaryota;Hacrobia;Haptophyta;Prymnesiophyceae;Prymnesiales;	0	0	0	0	0	0	0	0	0	0	0	0	0	0	0	0	3	0	0	0	0	0	0	0	0	0	1	0	0	0	0	2	0	0	0	0	0	0	0	0	0
OTU_973974;size=344;	Eukaryota;Hacrobia;Haptophyta;Prymnesiophyceae;Prymnesiales;	0	0	0	0	0	0	0	0	0	0	0	0	0	0	0	0	0	0	0	0	0	0	0	0	0	0	0	0	3	0	2	0	0	2	1	0	0	0	0	0	0
OTU_9710755;size=11;	Eukaryota;Hacrobia;Haptophyta;Prymnesiophyceae;Prymnesiales;	0	0	0	0	0	0	0	0	0	0	0	0	0	0	0	0	0	0	0	0	0	0	0	0	0	0	0	0	0	0	0	10	0	0	0	0	0	0	0	0	0
OTU_9716662;size=4;	Eukaryota;Hacrobia;Haptophyta;Prymnesiophyceae;Prymnesiales;	0	0	0	0	0	0	1	0	0	0	0	0	0	0	0	0	0	0	0	0	0	0	1	0	0	1	1	0	0	1	0	0	5	0	0	0	0	0	1	0	4
OTU_973555;size=314;	Eukaryota;Hacrobia;Haptophyta;Prymnesiophyceae;Prymnesiales;	0	0	0	6	0	0	1	4	0	0	0	0	0	0	0	0	0	2	0	0	5	0	9	1	1	3	4	1	0	3	11	2	0	4	8	1	0	0	0	1	1
OTU_975463;size=117;	Eukaryota;Hacrobia;Haptophyta;Prymnesiophyceae;Prymnesiales;	0	5	0	0	0	3	2	3	0	2	0	5	0	0	0	0	0	1	8	0	15	2	3	5	4	1	0	1	0	6	25	0	14	4	0	9	0	3	1	1	4
OTU_971040;size=3445;	Eukaryota;Hacrobia;Haptophyta;Prymnesiophyceae;Prymnesiales;	1	0	0	0	1	0	5	5	7	4	12	0	1	0	5	0	0	0	8	0	36	0	19	8	11	2	9	5	1	5	4	1	1	2	7	4	1	6	8	4	3
OTU_975650;size=307;	Eukaryota;Hacrobia;Haptophyta;Prymnesiophyceae;Prymnesiales;	0	6	0	2	0	0	5	7	13	1	1	0	0	3	2	0	7	3	0	0	20	0	11	13	10	12	21	2	8	14	6	8	5	12	3	6	4	17	2	10	16
OTU_973130;size=634;	Eukaryota;Hacrobia;Haptophyta;Prymnesiophyceae;Prymnesiales;	1	17	0	11	29	6	2	14	5	2	10	4	0	11	13	11	1	3	0	4	25	4	18	9	8	8	9	7	2	11	6	16	0	9	2	12	1	2	20	3	8
OTU_97891;size=8561;	Eukaryota;Hacrobia;Haptophyta;Prymnesiophyceae;Prymnesiales;	6	28	4	2	15	10	61	57	34	103	27	9	0	3	6	32	19	168	65	26	86	3	51	68	25	42	74	32	12	54	57	13	18	29	36	23	14	94	45	27	49
OTU_97415;size=15581;	Eukaryota;Hacrobia;Haptophyta;Prymnesiophyceae;Prymnesiales;	33	204	25	196	41	44	317	265	340	166	225	113	6	15	28	105	122	96	110	363	1200	17	454	541	211	241	224	111	110	193	520	214	236	302	149	101	86	207	148	100	184
OTU_9716063;size=4;	Eukaryota;Hacrobia;Haptophyta;Prymnesiophyceae;Prymnesiales;Chrysochromulinaceae;Chrysochromulina;	0	0	0	0	0	0	0	0	0	0	0	0	0	0	0	0	0	0	0	0	0	0	0	0	0	1	1	0	0	0	0	0	0	2	0	0	0	0	0	0	0
OTU_9713282;size=35;	Eukaryota;Hacrobia;Haptophyta;Prymnesiophyceae;Prymnesiales;Chrysochromulinaceae;Chrysochromulina;	0	0	0	0	0	0	0	0	0	1	0	0	0	0	0	0	0	0	0	0	0	0	0	0	0	0	0	0	0	0	0	0	0	0	0	0	0	0	0	0	3
OTU_9711359;size=11;	Eukaryota;Hacrobia;Haptophyta;Prymnesiophyceae;Prymnesiales;Chrysochromulinaceae;Chrysochromulina;	0	0	0	0	0	0	0	0	0	0	0	0	0	0	0	0	0	0	0	0	0	0	0	0	0	0	0	0	0	0	0	4	0	0	0	0	0	0	0	0	0
OTU_9711962;size=15;	Eukaryota;Hacrobia;Haptophyta;Prymnesiophyceae;Prymnesiales;Chrysochromulinaceae;Chrysochromulina;	0	0	0	0	0	0	0	0	0	0	0	0	0	0	0	0	0	0	0	0	0	0	0	0	1	0	1	1	0	0	1	0	0	0	1	0	0	0	1	0	0
OTU_972965;size=906;	Eukaryota;Hacrobia;Haptophyta;Prymnesiophyceae;Prymnesiales;Chrysochromulinaceae;Chrysochromulina;	1	0	0	0	0	0	0	0	0	0	0	0	0	0	0	0	0	0	0	0	0	0	0	0	0	1	1	0	0	2	2	0	0	0	0	0	0	0	0	0	0
OTU_9710363;size=16;	Eukaryota;Hacrobia;Haptophyta;Prymnesiophyceae;Prymnesiales;Chrysochromulinaceae;Chrysochromulina;	0	0	0	0	0	0	1	3	0	0	0	0	0	0	0	0	0	0	0	0	3	0	1	0	0	0	0	0	0	0	3	0	0	0	0	0	0	0	0	0	0
OTU_972953;size=467;	Eukaryota;Hacrobia;Haptophyta;Prymnesiophyceae;Prymnesiales;Chrysochromulinaceae;Chrysochromulina;	0	0	0	0	0	0	2	0	0	2	0	0	0	0	0	0	0	0	0	0	0	0	0	2	0	2	1	1	0	0	1	0	0	0	0	0	0	0	0	0	2
OTU_9713907;size=9;	Eukaryota;Hacrobia;Haptophyta;Prymnesiophyceae;Prymnesiales;Chrysochromulinaceae;Chrysochromulina;	0	0	0	0	0	0	0	1	4	0	0	0	0	1	0	0	0	0	0	0	4	0	3	0	0	0	0	1	0	0	0	0	0	0	0	0	0	0	2	0	0
OTU_9714006;size=5;	Eukaryota;Hacrobia;Haptophyta;Prymnesiophyceae;Prymnesiales;Chrysochromulinaceae;Chrysochromulina;	3	0	0	0	0	0	1	0	0	0	0	0	0	0	0	7	0	0	4	0	0	0	0	0	0	0	0	0	0	0	0	1	0	0	0	0	0	0	0	0	0
OTU_97760;size=5224;	Eukaryota;Hacrobia;Haptophyta;Prymnesiophyceae;Prymnesiales;Chrysochromulinaceae;Chrysochromulina;	0	0	0	0	6	0	2	0	1	0	0	0	0	0	0	0	0	0	1	0	4	0	2	0	2	0	0	1	0	0	0	0	0	0	0	0	0	0	0	0	0
OTU_9714541;size=4;	Eukaryota;Hacrobia;Haptophyta;Prymnesiophyceae;Prymnesiales;Chrysochromulinaceae;Chrysochromulina;	0	0	0	0	0	0	0	1	0	0	0	0	0	0	0	0	0	0	1	0	0	0	2	0	0	0	1	1	0	0	5	0	0	1	0	7	0	0	1	1	0
OTU_977510;size=95;	Eukaryota;Hacrobia;Haptophyta;Prymnesiophyceae;Prymnesiales;Chrysochromulinaceae;Chrysochromulina;	0	0	0	0	0	0	0	1	0	2	0	0	0	0	1	0	0	0	0	0	0	0	3	4	7	0	2	1	0	3	0	1	0	1	1	2	0	0	6	2	0
OTU_978123;size=20;	Eukaryota;Hacrobia;Haptophyta;Prymnesiophyceae;Prymnesiales;Chrysochromulinaceae;Chrysochromulina;	0	0	0	1	0	0	0	3	7	8	0	0	1	0	0	0	0	0	1	0	4	0	3	0	0	2	1	0	0	1	0	0	0	1	1	0	0	0	3	0	0
OTU_977540;size=52;	Eukaryota;Hacrobia;Haptophyta;Prymnesiophyceae;Prymnesiales;Chrysochromulinaceae;Chrysochromulina;	0	4	0	2	0	2	4	3	0	2	0	0	0	0	0	2	0	0	1	0	0	0	0	0	1	0	1	0	0	5	1	1	0	3	1	3	0	2	0	2	1
OTU_972818;size=545;	Eukaryota;Hacrobia;Haptophyta;Prymnesiophyceae;Prymnesiales;Chrysochromulinaceae;Chrysochromulina;	2	7	0	4	0	0	0	1	1	4	0	5	0	0	0	0	1	0	0	0	0	0	9	3	1	6	3	2	4	1	5	2	3	7	2	1	2	4	2	3	7
OTU_974362;size=147;	Eukaryota;Hacrobia;Haptophyta;Prymnesiophyceae;Prymnesiales;Chrysochromulinaceae;Chrysochromulina;	0	0	0	0	0	0	1	6	2	3	0	0	0	0	0	0	0	0	0	0	0	0	3	1	0	3	7	7	2	0	7	10	0	7	4	0	6	4	1	2	24
OTU_975754;size=191;	Eukaryota;Hacrobia;Haptophyta;Prymnesiophyceae;Prymnesiales;Chrysochromulinaceae;Chrysochromulina;	1	0	0	3	0	0	1	2	1	2	1	6	0	0	0	4	3	1	12	0	11	0	11	6	0	0	4	2	1	1	0	0	0	7	6	9	4	1	1	1	5
OTU_973069;size=502;	Eukaryota;Hacrobia;Haptophyta;Prymnesiophyceae;Prymnesiales;Chrysochromulinaceae;Chrysochromulina;	0	1	5	1	1	0	0	7	4	2	3	0	0	0	0	0	0	5	13	0	9	0	5	2	2	5	3	3	2	3	6	2	0	1	5	4	0	5	1	2	5
OTU_979457;size=50;	Eukaryota;Hacrobia;Haptophyta;Prymnesiophyceae;Prymnesiales;Chrysochromulinaceae;Chrysochromulina;	1	6	0	0	0	1	0	2	0	0	0	2	1	0	3	5	6	3	10	22	28	0	5	3	2	0	0	0	0	1	0	0	1	8	0	0	0	1	0	0	0
OTU_977083;size=107;	Eukaryota;Hacrobia;Haptophyta;Prymnesiophyceae;Prymnesiales;Chrysochromulinaceae;Chrysochromulina;	3	1	0	2	5	0	12	4	6	9	1	20	0	2	5	1	0	10	6	12	4	0	5	2	4	0	2	1	1	2	9	0	6	0	4	1	0	1	2	3	0
OTU_975011;size=559;	Eukaryota;Hacrobia;Haptophyta;Prymnesiophyceae;Prymnesiales;Chrysochromulinaceae;Chrysochromulina;	0	0	0	0	0	0	3	1	2	1	2	0	0	0	0	5	0	0	1	0	2	0	10	8	5	8	10	5	4	9	12	21	9	7	6	5	4	2	0	3	14
OTU_975454;size=176;	Eukaryota;Hacrobia;Haptophyta;Prymnesiophyceae;Prymnesiales;Chrysochromulinaceae;Chrysochromulina;	3	1	0	0	0	5	3	1	0	8	0	0	0	0	1	2	0	4	10	0	1	0	11	10	6	9	20	7	5	9	20	4	8	6	6	2	2	14	2	7	24
OTU_9714121;size=9;	Eukaryota;Hacrobia;Haptophyta;Prymnesiophyceae;Prymnesiales;Chrysochromulinaceae;Chrysochromulina;	2	0	0	0	0	2	5	6	13	0	0	0	0	0	6	0	0	4	21	9	25	0	19	22	2	6	10	5	0	5	9	0	11	2	2	4	9	10	18	4	8
OTU_973424;size=933;	Eukaryota;Hacrobia;Haptophyta;Prymnesiophyceae;Prymnesiales;Chrysochromulinaceae;Chrysochromulina;	6	5	0	5	9	17	15	13	0	2	2	3	1	3	20	9	6	4	18	2	17	0	34	14	29	2	6	3	1	1	11	9	0	3	0	0	0	0	0	0	9
OTU_973495;size=575;	Eukaryota;Hacrobia;Haptophyta;Prymnesiophyceae;Prymnesiales;Chrysochromulinaceae;Chrysochromulina;	7	19	0	6	13	0	7	15	9	11	5	8	0	4	1	24	2	9	9	0	21	0	7	3	4	4	15	6	3	12	13	8	10	7	5	1	5	4	2	2	9
OTU_972897;size=427;	Eukaryota;Hacrobia;Haptophyta;Prymnesiophyceae;Prymnesiales;Chrysochromulinaceae;Chrysochromulina;	10	8	2	3	71	4	10	6	6	13	17	16	4	0	7	5	0	32	16	10	81	0	24	3	3	0	1	2	0	3	4	6	1	2	0	2	0	0	0	7	0
OTU_973874;size=405;	Eukaryota;Hacrobia;Haptophyta;Prymnesiophyceae;Prymnesiales;Chrysochromulinaceae;Chrysochromulina;	2	11	2	11	4	1	3	10	0	22	6	7	2	4	18	1	3	17	25	10	52	0	21	23	12	7	7	5	5	8	20	13	5	7	7	9	4	8	9	4	11
OTU_973141;size=764;	Eukaryota;Hacrobia;Haptophyta;Prymnesiophyceae;Prymnesiales;Chrysochromulinaceae;Chrysochromulina;	1	5	0	5	2	3	13	17	5	3	15	9	0	1	6	6	10	18	45	3	30	3	4	11	11	9	27	7	8	21	24	8	5	9	6	10	11	11	15	8	14
OTU_973298;size=787;	Eukaryota;Hacrobia;Haptophyta;Prymnesiophyceae;Prymnesiales;Chrysochromulinaceae;Chrysochromulina;	0	4	0	0	4	1	12	4	30	3	12	20	1	0	7	7	2	5	10	6	28	3	44	9	7	12	14	16	3	20	12	6	1	13	3	19	17	10	33	8	17
OTU_972035;size=1128;	Eukaryota;Hacrobia;Haptophyta;Prymnesiophyceae;Prymnesiales;Chrysochromulinaceae;Chrysochromulina;	5	6	0	0	20	6	14	17	19	18	14	28	5	18	2	16	8	32	37	17	71	12	18	8	7	4	4	2	2	0	7	5	0	9	1	0	0	7	5	1	0
OTU_972139;size=972;	Eukaryota;Hacrobia;Haptophyta;Prymnesiophyceae;Prymnesiales;Chrysochromulinaceae;Chrysochromulina;	0	0	1	0	26	0	4	7	4	6	45	22	5	29	33	37	71	9	2	12	56	0	4	1	0	0	0	0	0	3	19	37	0	2	1	2	0	5	6	4	4
OTU_973257;size=638;	Eukaryota;Hacrobia;Haptophyta;Prymnesiophyceae;Prymnesiales;Chrysochromulinaceae;Chrysochromulina;	0	7	0	5	1	0	7	9	11	9	5	0	3	5	2	0	1	80	16	0	14	0	14	9	12	16	33	17	1	13	25	9	24	30	9	12	5	37	30	14	19
OTU_9715027;size=20;	Eukaryota;Hacrobia;Haptophyta;Prymnesiophyceae;Prymnesiales;Chrysochromulinaceae;Chrysochromulina;	5	13	0	8	20	3	8	21	12	39	7	8	3	4	19	13	12	36	48	10	74	0	28	17	11	13	20	7	3	15	26	27	10	10	9	17	5	30	22	12	33
OTU_97184;size=31512;	Eukaryota;Hacrobia;Haptophyta;Prymnesiophyceae;Prymnesiales;Chrysochromulinaceae;Chrysochromulina;	48	84	0	20	250	40	48	41	65	45	47	18	7	49	75	71	25	187	66	18	299	7	83	31	38	16	22	13	4	12	37	60	10	19	4	6	0	26	10	11	7
OTU_97146;size=49826;	Eukaryota;Hacrobia;Haptophyta;Prymnesiophyceae;Prymnesiales;Chrysochromulinaceae;Chrysochromulina;	18	10	2	1	27	22	53	69	62	45	43	35	4	19	24	20	26	63	54	13	159	4	147	99	67	58	101	45	19	111	135	60	86	44	48	70	45	89	98	45	148
OTU_97491;size=23825;	Eukaryota;Hacrobia;Haptophyta;Prymnesiophyceae;Prymnesiales;Chrysochromulinaceae;Chrysochromulina;	12	81	6	63	53	33	148	154	162	122	44	61	4	13	64	52	27	102	77	59	315	13	150	89	50	59	108	51	30	98	154	57	43	55	49	80	53	133	137	67	138
OTU_97231;size=50098;	Eukaryota;Hacrobia;Haptophyta;Prymnesiophyceae;Prymnesiales;Chrysochromulinaceae;Chrysochromulina;	52	148	5	81	71	55	148	163	188	218	167	199	17	23	69	164	132	63	265	53	535	19	347	323	151	198	287	176	103	267	413	270	137	185	174	227	114	429	318	189	383
OTU_976107;size=73;	Eukaryota;Hacrobia;Haptophyta;Prymnesiophyceae;Prymnesiales;Chrysochromulinaceae;Chrysochromulina;Chrysochromulina_campanulifera;	0	0	0	0	0	0	0	0	0	0	0	0	0	0	0	0	0	0	0	8	0	0	0	0	0	0	0	0	0	0	6	0	0	0	0	2	0	4	5	1	0
OTU_978753;size=31;	Eukaryota;Hacrobia;Haptophyta;Prymnesiophyceae;Prymnesiales;Chrysochromulinaceae;Chrysochromulina;Chrysochromulina_campanulifera;	0	0	0	0	0	0	2	0	3	6	5	7	0	0	4	0	0	1	4	0	0	0	0	0	0	0	0	1	0	1	0	0	0	0	0	0	0	0	0	0	0
OTU_973733;size=621;	Eukaryota;Hacrobia;Haptophyta;Prymnesiophyceae;Prymnesiales;Chrysochromulinaceae;Chrysochromulina;Chrysochromulina_campanulifera;	0	12	1	2	0	0	9	19	6	2	3	2	0	0	0	0	0	3	1	7	9	0	38	20	6	20	16	11	8	34	35	5	15	15	3	8	10	10	10	10	18
OTU_971236;size=2465;	Eukaryota;Hacrobia;Haptophyta;Prymnesiophyceae;Prymnesiales;Chrysochromulinaceae;Chrysochromulina;Chrysochromulina_campanulifera;	38	14	2	8	52	10	17	31	38	22	10	28	6	2	8	4	32	76	20	24	94	0	61	14	40	19	17	6	2	16	12	14	15	12	17	3	4	12	6	13	10
OTU_97374;size=13261;	Eukaryota;Hacrobia;Haptophyta;Prymnesiophyceae;Prymnesiales;Chrysochromulinaceae;Chrysochromulina;Chrysochromulina_campanulifera;	4	32	12	4	17	7	9	21	6	20	35	29	5	14	36	29	48	8	68	124	309	5	69	40	12	3	10	10	6	8	26	27	23	27	5	11	13	15	18	10	13
OTU_9715299;size=4;	Eukaryota;Hacrobia;Haptophyta;Prymnesiophyceae;Prymnesiales;Chrysochromulinaceae;Chrysochromulina;Chrysochromulina_cymbium;	0	0	0	0	0	0	0	0	0	0	0	0	0	0	0	0	0	0	0	0	4	0	0	0	0	0	0	0	0	0	1	0	0	0	0	0	0	0	0	0	0
OTU_9712674;size=60;	Eukaryota;Hacrobia;Haptophyta;Prymnesiophyceae;Prymnesiales;Chrysochromulinaceae;Chrysochromulina;Chrysochromulina_cymbium;	1	0	0	1	1	0	0	1	1	1	0	0	0	0	2	0	0	2	1	1	0	0	2	4	1	0	1	0	0	3	0	1	3	0	0	0	1	1	1	1	1
OTU_971486;size=5026;	Eukaryota;Hacrobia;Haptophyta;Prymnesiophyceae;Prymnesiales;Chrysochromulinaceae;Chrysochromulina;Chrysochromulina_cymbium;	5	14	2	2	29	11	23	27	43	31	10	19	3	7	16	17	20	28	21	45	100	4	59	46	15	27	34	10	13	23	26	9	23	10	30	12	15	31	11	19	40
OTU_9710956;size=524;	Eukaryota;Hacrobia;Haptophyta;Prymnesiophyceae;Prymnesiales;Chrysochromulinaceae;Chrysochromulina;Chrysochromulina_leadbeateri;	0	1	0	2	0	0	2	1	0	3	2	0	0	0	3	2	0	0	2	0	5	0	1	4	2	1	1	2	2	0	0	0	0	0	2	1	0	1	3	3	1
OTU_973913;size=312;	Eukaryota;Hacrobia;Haptophyta;Prymnesiophyceae;Prymnesiales;Chrysochromulinaceae;Chrysochromulina;Chrysochromulina_leadbeateri;	5	14	0	6	4	0	14	15	11	4	6	2	0	1	4	8	2	4	16	1	25	0	6	3	5	4	6	4	2	3	5	3	3	1	2	8	12	2	6	4	7
OTU_973060;size=716;	Eukaryota;Hacrobia;Haptophyta;Prymnesiophyceae;Prymnesiales;Chrysochromulinaceae;Chrysochromulina;Chrysochromulina_leadbeateri;	5	20	1	11	20	7	9	18	2	22	25	13	0	0	4	0	2	50	6	9	17	1	29	7	10	11	14	8	4	11	28	16	3	10	4	9	13	13	9	13	14
OTU_978110;size=260;	Eukaryota;Hacrobia;Haptophyta;Prymnesiophyceae;Prymnesiales;Chrysochromulinaceae;Chrysochromulina;Chrysochromulina_leadbeateri;	0	2	0	0	5	0	5	5	4	3	5	12	0	2	3	9	23	68	36	10	49	1	19	31	18	33	42	17	10	43	41	22	30	17	20	26	27	67	100	28	50
OTU_972552;size=1679;	Eukaryota;Hacrobia;Haptophyta;Prymnesiophyceae;Prymnesiales;Chrysochromulinaceae;Chrysochromulina;Chrysochromulina_leadbeateri;	20	34	0	3	42	11	26	12	7	39	25	25	2	10	55	145	65	58	43	33	201	0	37	20	29	7	13	9	2	16	24	52	7	9	1	9	9	45	3	5	4
OTU_971095;size=4924;	Eukaryota;Hacrobia;Haptophyta;Prymnesiophyceae;Prymnesiales;Chrysochromulinaceae;Chrysochromulina;Chrysochromulina_leadbeateri;	0	24	6	13	15	5	73	28	34	24	26	13	0	2	3	6	28	22	72	4	125	4	69	62	36	39	37	30	35	54	80	27	26	30	48	43	49	82	76	32	50
OTU_974257;size=917;	Eukaryota;Hacrobia;Haptophyta;Prymnesiophyceae;Prymnesiales;Chrysochromulinaceae;Chrysochromulina;Chrysochromulina_leadbeateri;	1	22	0	8	16	15	42	30	22	34	44	39	0	10	5	8	14	23	46	9	146	8	72	72	55	32	74	24	16	35	82	26	59	32	29	41	33	109	89	44	66
OTU_971667;size=2035;	Eukaryota;Hacrobia;Haptophyta;Prymnesiophyceae;Prymnesiales;Chrysochromulinaceae;Chrysochromulina;Chrysochromulina_rotalis;	0	8	0	6	1	0	14	7	4	9	7	4	0	0	1	1	0	2	1	3	6	1	12	0	1	6	5	4	1	6	12	3	1	3	5	7	6	6	7	5	9
OTU_9712808;size=26;	Eukaryota;Hacrobia;Haptophyta;Prymnesiophyceae;Prymnesiales;Chrysochromulinaceae;Chrysochromulina;Chrysochromulina_scutellum;	2	1	0	0	2	0	2	5	4	2	1	0	0	0	4	0	0	12	1	0	17	0	0	0	0	1	3	0	1	1	1	1	0	0	0	0	0	1	0	0	0
OTU_97663;size=11592;	Eukaryota;Hacrobia;Haptophyta;Prymnesiophyceae;Prymnesiales;Chrysochromulinaceae;Chrysochromulina;Chrysochromulina_scutellum;	8	5	5	3	11	11	12	5	16	7	12	9	0	2	4	12	4	23	13	6	68	0	21	16	2	12	9	6	7	3	16	18	1	9	3	7	4	7	9	1	9
OTU_9712825;size=14;	Eukaryota;Hacrobia;Haptophyta;Prymnesiophyceae;Prymnesiales;Chrysochromulinaceae;Chrysochromulina;Chrysochromulina_simplex;	0	0	0	0	0	0	2	1	3	1	0	0	0	1	0	0	0	0	0	0	0	0	0	0	0	0	0	0	0	0	0	0	0	0	0	0	5	0	0	0	0
OTU_9711276;size=32;	Eukaryota;Hacrobia;Haptophyta;Prymnesiophyceae;Prymnesiales;Chrysochromulinaceae;Chrysochromulina;Chrysochromulina_simplex;	0	5	0	0	1	1	0	1	0	1	4	0	0	0	0	0	0	0	0	0	1	0	0	0	1	1	0	0	0	3	0	0	0	1	0	0	0	1	0	0	0
OTU_9715094;size=32;	Eukaryota;Hacrobia;Haptophyta;Prymnesiophyceae;Prymnesiales;Chrysochromulinaceae;Chrysochromulina;Chrysochromulina_simplex;	0	1	0	0	1	0	0	1	0	0	1	0	0	0	1	0	0	8	0	0	2	0	0	0	0	1	0	0	0	0	3	1	0	1	0	0	0	0	1	0	0
OTU_9716148;size=4;	Eukaryota;Hacrobia;Haptophyta;Prymnesiophyceae;Prymnesiales;Chrysochromulinaceae;Chrysochromulina;Chrysochromulina_simplex;	0	0	0	0	1	1	0	1	0	1	0	0	0	0	1	1	0	0	0	0	14	0	6	0	0	1	0	0	0	1	3	2	0	1	0	0	0	0	1	0	0
OTU_979903;size=26;	Eukaryota;Hacrobia;Haptophyta;Prymnesiophyceae;Prymnesiales;Chrysochromulinaceae;Chrysochromulina;Chrysochromulina_simplex;	0	0	0	0	4	0	0	0	7	2	4	0	0	0	0	4	1	0	1	0	6	0	1	0	0	0	1	1	0	0	0	0	0	0	0	5	0	2	1	0	0
OTU_972554;size=625;	Eukaryota;Hacrobia;Haptophyta;Prymnesiophyceae;Prymnesiales;Chrysochromulinaceae;Chrysochromulina;Chrysochromulina_simplex;	14	16	1	16	21	8	10	12	11	42	15	5	0	2	0	12	16	167	30	3	58	0	13	4	5	7	5	1	0	2	0	8	2	9	1	4	0	8	6	2	8
OTU_971480;size=2817;	Eukaryota;Hacrobia;Haptophyta;Prymnesiophyceae;Prymnesiales;Chrysochromulinaceae;Chrysochromulina;Chrysochromulina_simplex;	14	28	7	2	17	14	23	15	33	17	26	22	2	8	15	13	12	189	72	28	176	47	57	20	0	12	16	6	2	6	23	7	7	5	1	11	9	25	5	6	9
OTU_97110;size=93214;	Eukaryota;Hacrobia;Haptophyta;Prymnesiophyceae;Prymnesiales;Chrysochromulinaceae;Chrysochromulina;Chrysochromulina_simplex;	116	294	122	108	946	225	164	137	176	156	211	105	20	46	160	339	227	3039	723	254	1458	173	411	273	283	83	51	54	54	51	167	249	111	194	38	26	85	329	291	242	104
OTU_9710410;size=21;	Eukaryota;Hacrobia;Haptophyta;Prymnesiophyceae;Prymnesiales;Chrysochromulinaceae;Chrysochromulina;Chrysochromulina_sp._strain23;	0	0	0	0	0	0	0	0	0	0	0	0	0	0	0	0	0	0	0	0	0	0	0	0	0	0	0	0	0	0	0	1	0	0	0	0	0	0	0	0	0
OTU_978536;size=41;	Eukaryota;Hacrobia;Haptophyta;Prymnesiophyceae;Prymnesiales;Chrysochromulinaceae;Chrysochromulina;Chrysochromulina_sp._strain23;	0	0	0	0	0	0	0	0	0	0	0	0	0	0	0	0	0	0	0	2	0	0	0	0	1	3	7	0	0	3	5	2	0	0	0	0	1	4	0	0	0
OTU_972375;size=868;	Eukaryota;Hacrobia;Haptophyta;Prymnesiophyceae;Prymnesiales;Chrysochromulinaceae;Chrysochromulina;Chrysochromulina_sp._strain23;	0	39	0	0	1	0	28	19	4	9	2	0	1	0	0	6	0	3	4	10	29	1	27	18	8	14	24	8	10	27	22	6	12	3	10	7	6	13	34	3	20
OTU_972398;size=1283;	Eukaryota;Hacrobia;Haptophyta;Prymnesiophyceae;Prymnesiales;Chrysochromulinaceae;Chrysochromulina;Chrysochromulina_sp._strain23;	0	24	4	11	1	4	25	64	28	79	23	64	2	1	6	22	33	0	29	1	16	0	11	9	4	22	21	9	14	19	59	15	16	24	7	9	20	25	37	9	18
OTU_97518;size=9027;	Eukaryota;Hacrobia;Haptophyta;Prymnesiophyceae;Prymnesiales;Chrysochromulinaceae;Chrysochromulina;Chrysochromulina_sp._strain23;	0	197	14	100	3	0	60	65	23	113	32	8	2	16	22	0	0	31	4	0	115	6	189	113	99	78	123	68	109	91	379	577	123	218	102	174	78	270	204	203	149
OTU_9716329;size=4;	Eukaryota;Hacrobia;Haptophyta;Prymnesiophyceae;Prymnesiales;Prymnesiaceae;	0	0	0	0	0	0	2	0	0	0	0	0	0	0	0	0	0	0	0	0	0	0	0	0	0	0	0	0	0	0	0	0	0	0	0	0	0	0	0	0	0
OTU_9714062;size=13;	Eukaryota;Hacrobia;Haptophyta;Prymnesiophyceae;Prymnesiales;Prymnesiaceae;	0	0	0	0	0	0	0	0	0	0	0	0	0	0	0	0	0	0	0	0	0	0	0	0	0	0	0	0	0	0	0	0	0	0	0	0	0	0	0	0	2
OTU_972955;size=489;	Eukaryota;Hacrobia;Haptophyta;Prymnesiophyceae;Prymnesiales;Prymnesiaceae;	0	0	0	0	0	0	1	0	0	0	0	0	0	0	0	0	0	0	0	0	0	0	0	0	0	0	0	0	0	0	0	3	0	1	0	0	0	0	0	0	0
OTU_977734;size=51;	Eukaryota;Hacrobia;Haptophyta;Prymnesiophyceae;Prymnesiales;Prymnesiaceae;	0	0	0	0	0	0	0	0	0	0	0	0	0	0	0	0	0	0	0	0	0	0	0	0	0	0	0	0	0	0	0	1	0	0	0	0	0	0	0	5	0
OTU_9715919;size=4;	Eukaryota;Hacrobia;Haptophyta;Prymnesiophyceae;Prymnesiales;Prymnesiaceae;	0	0	0	0	0	0	0	1	2	2	2	0	0	0	0	0	0	0	0	0	0	0	0	0	0	0	0	0	0	0	0	0	0	0	0	0	0	0	0	0	0
OTU_9716882;size=4;	Eukaryota;Hacrobia;Haptophyta;Prymnesiophyceae;Prymnesiales;Prymnesiaceae;	0	0	0	0	0	0	0	0	0	0	0	0	0	0	0	0	0	0	0	0	8	0	0	0	0	0	0	0	0	0	0	0	0	0	0	0	0	0	0	0	0
OTU_976497;size=59;	Eukaryota;Hacrobia;Haptophyta;Prymnesiophyceae;Prymnesiales;Prymnesiaceae;	0	0	0	0	0	0	0	0	0	0	0	0	0	0	0	2	0	0	0	0	0	0	4	0	0	0	0	0	0	0	0	0	0	0	0	3	0	0	0	0	0
OTU_9710991;size=23;	Eukaryota;Hacrobia;Haptophyta;Prymnesiophyceae;Prymnesiales;Prymnesiaceae;	0	0	0	0	0	0	0	0	0	0	0	0	0	0	0	0	0	0	0	0	0	0	0	0	0	0	1	0	0	3	0	0	0	0	0	0	0	7	0	0	0
OTU_973752;size=445;	Eukaryota;Hacrobia;Haptophyta;Prymnesiophyceae;Prymnesiales;Prymnesiaceae;	3	0	0	0	0	0	1	0	1	0	0	4	0	0	0	0	0	0	0	0	1	0	0	0	0	0	0	1	0	0	0	0	0	0	0	0	0	0	2	2	0
OTU_979778;size=19;	Eukaryota;Hacrobia;Haptophyta;Prymnesiophyceae;Prymnesiales;Prymnesiaceae;	0	0	0	0	0	0	0	0	0	0	0	1	0	0	0	0	0	0	0	0	0	0	0	0	0	0	0	0	0	0	0	4	3	1	0	1	0	0	0	3	3
OTU_9710365;size=18;	Eukaryota;Hacrobia;Haptophyta;Prymnesiophyceae;Prymnesiales;Prymnesiaceae;	0	2	0	0	1	0	2	1	0	1	0	0	0	0	12	0	0	1	0	0	1	0	0	0	0	0	0	0	0	0	0	3	0	0	0	0	0	0	0	0	0
OTU_9713685;size=13;	Eukaryota;Hacrobia;Haptophyta;Prymnesiophyceae;Prymnesiales;Prymnesiaceae;	3	4	0	0	1	0	5	1	2	0	5	0	0	0	0	5	0	0	2	0	8	0	0	0	0	0	0	0	0	0	0	0	0	0	0	0	0	0	0	0	0
OTU_977995;size=48;	Eukaryota;Hacrobia;Haptophyta;Prymnesiophyceae;Prymnesiales;Prymnesiaceae;	0	0	0	0	0	0	0	0	0	0	0	0	0	0	0	0	0	0	0	0	3	0	3	8	0	0	2	2	1	2	0	0	0	3	3	6	3	2	0	2	0
OTU_978371;size=135;	Eukaryota;Hacrobia;Haptophyta;Prymnesiophyceae;Prymnesiales;Prymnesiaceae;	0	0	0	2	0	0	0	0	0	0	0	0	0	0	0	0	0	13	4	7	1	0	1	3	0	1	1	0	0	0	0	0	0	2	0	0	0	3	3	2	0
OTU_972482;size=1270;	Eukaryota;Hacrobia;Haptophyta;Prymnesiophyceae;Prymnesiales;Prymnesiaceae;	2	0	0	0	0	0	5	3	5	0	3	0	0	0	0	0	0	0	12	0	2	0	0	5	0	4	3	1	0	7	0	7	0	2	0	0	5	4	2	1	1
OTU_972011;size=1020;	Eukaryota;Hacrobia;Haptophyta;Prymnesiophyceae;Prymnesiales;Prymnesiaceae;	0	0	0	0	0	3	4	2	0	1	0	0	0	0	0	0	0	99	34	3	0	0	0	0	3	0	3	0	0	2	4	1	3	1	2	0	2	0	2	0	6
OTU_973804;size=432;	Eukaryota;Hacrobia;Haptophyta;Prymnesiophyceae;Prymnesiales;Prymnesiaceae;	0	1	0	4	4	3	19	4	25	9	5	11	1	0	0	0	4	0	3	4	8	2	18	9	13	6	9	2	3	2	1	3	1	0	2	0	4	5	12	1	14
OTU_973656;size=392;	Eukaryota;Hacrobia;Haptophyta;Prymnesiophyceae;Prymnesiales;Prymnesiaceae;	0	0	0	0	0	4	1	0	2	1	0	0	0	0	0	0	0	0	8	0	10	0	16	4	8	19	28	5	4	9	16	19	5	6	11	10	17	22	6	15	19
OTU_9716458;size=4;	Eukaryota;Hacrobia;Haptophyta;Prymnesiophyceae;Prymnesiales;Prymnesiaceae;	3	1	0	0	12	0	4	11	8	13	2	0	0	0	6	2	1	107	27	5	17	2	16	21	20	11	6	4	0	2	15	2	7	7	3	3	8	11	14	2	8
OTU_972835;size=504;	Eukaryota;Hacrobia;Haptophyta;Prymnesiophyceae;Prymnesiales;Prymnesiaceae;	6	4	0	1	1	3	9	14	6	11	1	1	0	0	5	0	0	4	23	3	23	0	14	18	18	7	8	4	3	29	22	7	7	6	14	8	5	27	41	8	25
OTU_971890;size=1132;	Eukaryota;Hacrobia;Haptophyta;Prymnesiophyceae;Prymnesiales;Prymnesiaceae;	2	21	0	3	0	4	29	18	37	25	12	14	1	0	7	1	0	24	73	27	75	0	49	12	27	11	19	11	6	8	20	3	1	6	2	14	0	32	16	18	16
OTU_97442;size=10512;	Eukaryota;Hacrobia;Haptophyta;Prymnesiophyceae;Prymnesiales;Prymnesiaceae;	4	7	0	4	16	7	24	15	26	32	23	7	0	0	3	0	2	183	74	5	32	2	42	23	26	11	8	3	0	8	14	51	11	8	6	6	2	20	5	1	15
OTU_978759;size=50;	Eukaryota;Hacrobia;Haptophyta;Prymnesiophyceae;Prymnesiales;Prymnesiaceae;	6	15	0	13	0	4	26	36	35	51	8	4	0	0	2	0	0	1	1	15	14	2	49	28	14	15	39	13	10	38	31	7	23	19	16	25	43	60	45	18	80
OTU_972045;size=1150;	Eukaryota;Hacrobia;Haptophyta;Prymnesiophyceae;Prymnesiales;Prymnesiaceae;	5	27	9	6	11	1	13	9	27	60	5	10	1	0	9	6	1	28	113	8	121	41	20	26	5	23	42	10	8	33	59	17	30	23	18	27	24	50	83	20	52
OTU_9712476;size=305;	Eukaryota;Hacrobia;Haptophyta;Prymnesiophyceae;Prymnesiales;Prymnesiaceae;	3	0	0	0	0	0	0	5	0	1	0	0	0	0	0	0	0	0	7	6	1	3	26	74	64	152	433	167	216	448	499	92	57	57	143	309	159	450	591	170	307
OTU_9713695;size=17;	Eukaryota;Hacrobia;Haptophyta;Prymnesiophyceae;Prymnesiales;Prymnesiaceae;Haptolina;Haptolina_brevifila;	0	3	0	1	0	0	0	1	0	1	0	2	0	0	0	1	0	4	2	0	2	0	2	4	0	1	1	0	0	4	4	0	2	2	0	3	0	3	7	1	1
OTU_9780;size=122325;	Eukaryota;Hacrobia;Haptophyta;Prymnesiophyceae;Prymnesiales;Prymnesiaceae;Haptolina;Haptolina_brevifila;	118	281	28	111	171	110	376	342	798	301	345	259	20	124	236	110	196	818	444	200	1087	76	900	858	433	682	1001	458	369	1136	1469	484	546	467	471	711	646	1392	1245	548	1129
OTU_971071;size=3194;	Eukaryota;Hacrobia;Haptophyta;Prymnesiophyceae;Prymnesiales;Prymnesiaceae;Prymnesiaceae_X;Prymnesiaceae_X_sp.;	48	11	0	9	58	32	15	7	5	12	23	19	2	3	39	26	13	564	115	16	151	3	100	133	169	19	9	6	3	9	20	15	12	22	1	2	4	36	20	8	27
OTU_9714704;size=4;	Eukaryota;Hacrobia;Haptophyta;Prymnesiophyceae;Prymnesiales;Prymnesiaceae;Prymnesium;	9	0	0	0	0	0	0	0	0	0	0	0	0	0	0	0	0	0	0	0	0	0	0	0	0	0	0	0	0	0	0	0	0	0	0	0	0	0	0	0	0
OTU_979003;size=33;	Eukaryota;Hacrobia;Haptophyta;Prymnesiophyceae;Prymnesiales;Prymnesiaceae;Prymnesium;	0	1	0	0	2	0	1	0	0	1	0	0	0	0	0	2	0	1	3	0	3	0	0	0	0	0	0	0	0	0	0	0	0	1	0	0	0	0	0	1	1
OTU_9712948;size=138;	Eukaryota;Hacrobia;Haptophyta;Prymnesiophyceae;Prymnesiales;Prymnesiaceae;Prymnesium;	0	0	0	0	0	0	0	0	0	0	0	0	0	0	0	0	0	0	0	0	0	0	0	3	0	1	5	5	4	11	4	6	2	1	3	6	2	7	8	2	1
OTU_971267;size=2215;	Eukaryota;Hacrobia;Haptophyta;Prymnesiophyceae;Prymnesiales;Prymnesiaceae;Prymnesium;	3	1	0	0	17	5	10	2	8	10	4	6	1	0	0	2	0	1	0	0	12	0	0	0	0	0	0	1	0	0	0	0	0	1	0	0	0	0	0	0	0
OTU_9710723;size=177;	Eukaryota;Hacrobia;Haptophyta;Prymnesiophyceae;Prymnesiales;Prymnesiaceae;Prymnesium;	2	7	0	0	10	1	0	1	0	2	7	0	0	0	12	6	4	1	3	1	18	0	1	1	0	1	3	5	0	2	7	2	0	1	2	6	0	0	9	2	0
OTU_9715735;size=4;	Eukaryota;Hacrobia;Haptophyta;Prymnesiophyceae;Prymnesiales;Prymnesiaceae;Prymnesium;	10	12	2	0	10	8	11	9	9	8	10	5	1	3	4	1	0	10	7	13	20	2	29	2	4	1	5	5	0	9	0	8	1	8	2	7	1	12	1	0	5
OTU_972171;size=960;	Eukaryota;Hacrobia;Haptophyta;Prymnesiophyceae;Prymnesiales;Prymnesiaceae;Prymnesium;	21	7	0	1	17	4	3	3	3	1	0	0	0	0	0	0	6	9	2	0	23	2	59	16	20	11	10	2	0	0	2	0	0	6	0	0	8	13	5	5	4
OTU_972074;size=1322;	Eukaryota;Hacrobia;Haptophyta;Prymnesiophyceae;Prymnesiales;Prymnesiaceae;Prymnesium;	35	69	4	7	36	14	22	11	12	33	30	58	1	5	8	8	9	8	48	19	87	0	1	9	5	4	4	2	0	6	0	6	0	3	0	3	2	1	5	7	0
OTU_97519;size=8931;	Eukaryota;Hacrobia;Haptophyta;Prymnesiophyceae;Prymnesiales;Prymnesiaceae;Prymnesium;	8	61	6	14	99	9	85	119	228	95	247	162	7	32	68	116	76	55	53	49	707	6	209	115	94	108	169	81	104	116	226	83	133	130	108	209	101	240	269	134	251
OTU_9710627;size=16;	Eukaryota;Hacrobia;Haptophyta;Prymnesiophyceae;Prymnesiales;Prymnesiaceae;Prymnesium;Prymnesium_nemamethecum;	0	0	0	0	0	0	0	0	0	0	0	0	0	0	0	0	0	0	0	0	0	0	0	0	0	0	0	0	0	0	0	2	0	0	0	0	0	0	0	0	0
OTU_9716776;size=4;	Eukaryota;Hacrobia;Haptophyta;Prymnesiophyceae;Prymnesiales;Prymnesiaceae;Prymnesium;Prymnesium_nemamethecum;	0	0	0	0	0	0	0	0	0	0	0	0	0	0	0	0	0	0	0	0	0	0	0	0	0	0	0	0	0	0	5	0	0	0	1	0	0	0	9	0	0
OTU_972810;size=555;	Eukaryota;Hacrobia;Haptophyta;Prymnesiophyceae;Prymnesiales;Prymnesiaceae;Prymnesium;Prymnesium_nemamethecum;	0	0	0	0	3	0	2	1	0	3	0	0	0	0	6	1	0	0	8	0	12	0	3	1	0	0	0	0	0	0	0	1	0	0	0	0	0	0	0	0	0
OTU_975552;size=136;	Eukaryota;Hacrobia;Haptophyta;Prymnesiophyceae;Prymnesiales;Prymnesiaceae;Prymnesium;Prymnesium_nemamethecum;	0	1	0	0	0	0	4	3	0	2	2	0	0	0	2	3	3	0	0	0	0	0	5	3	1	0	0	1	0	2	13	1	1	0	0	0	0	4	0	0	0
OTU_9717049;size=4;	Eukaryota;Hacrobia;Haptophyta;Prymnesiophyceae;Prymnesiales;Prymnesiaceae;Prymnesium;Prymnesium_nemamethecum;	0	0	0	0	0	0	1	0	0	1	0	0	0	0	0	0	0	0	1	0	0	0	3	2	2	1	5	0	0	2	6	1	0	3	3	0	0	7	11	2	9
OTU_971616;size=2604;	Eukaryota;Hacrobia;Haptophyta;Prymnesiophyceae;Prymnesiales;Prymnesiaceae;Prymnesium;Prymnesium_nemamethecum;	11	0	0	0	3	0	5	2	1	2	1	3	0	0	1	7	3	6	5	4	9	0	2	1	3	2	7	1	0	0	6	1	2	1	0	0	1	0	0	1	0
OTU_974421;size=186;	Eukaryota;Hacrobia;Haptophyta;Prymnesiophyceae;Prymnesiales;Prymnesiaceae;Prymnesium;Prymnesium_nemamethecum;	0	2	2	1	3	0	8	9	1	5	11	3	0	0	0	1	2	1	3	6	3	0	4	0	0	3	5	2	8	2	15	7	3	1	1	0	6	2	7	0	3
OTU_97369;size=21887;	Eukaryota;Hacrobia;Haptophyta;Prymnesiophyceae;Prymnesiales;Prymnesiaceae;Prymnesium;Prymnesium_nemamethecum;	256	265	21	70	403	88	218	204	222	187	215	161	16	70	119	238	196	349	238	109	1143	21	346	181	114	101	131	69	64	160	266	226	94	71	88	100	84	210	187	77	205
OTU_9716668;size=4;	Eukaryota;Hacrobia;Haptophyta;Prymnesiophyceae;Prymnesiales;Prymnesiales_X;Chrysocampanula;Chrysocampanula_spinifera;	0	0	0	0	0	1	0	0	0	0	0	0	0	0	0	0	2	4	6	0	0	0	0	0	0	0	0	0	0	0	0	0	0	0	0	0	0	0	0	0	0
OTU_971307;size=2628;	Eukaryota;Hacrobia;Haptophyta;Prymnesiophyceae;Prymnesiales;Prymnesiales_X;Chrysocampanula;Chrysocampanula_spinifera;	9	0	0	0	1	2	0	0	0	0	5	0	0	0	0	0	20	32	7	2	0	0	0	0	0	0	0	0	0	0	0	0	0	0	0	0	0	0	0	0	0
OTU_972168;size=1148;	Eukaryota;Hacrobia;Haptophyta;Prymnesiophyceae;Prymnesiophyceae_X;Prymnesiophyceae_XX;Prymnesiaceae_X;Prymnesiaceae_X_sp.;	0	0	0	0	0	0	0	0	0	0	0	0	0	0	1	0	0	0	0	0	0	0	1	0	0	0	1	0	0	0	0	9	0	0	0	0	0	0	0	1	0
OTU_973504;size=334;	Eukaryota;Rhizaria;Radiolaria;RAD-B;RAD-B_X;Sticholonche;Sticholonche;Sticholonche_sp.;	0	0	0	0	0	0	0	0	0	0	0	0	0	0	0	5	0	2	0	0	0	0	0	0	0	0	0	0	0	0	0	3	0	0	0	0	0	0	0	0	0
OTU_97246;size=25184;	Eukaryota;Stramenopiles;Ochrophyta;	0	0	0	0	0	0	0	0	0	0	0	0	0	0	0	0	0	0	0	0	0	0	0	0	0	0	0	0	0	0	0	0	0	0	0	0	0	0	0	1	0
OTU_975654;size=268;	Eukaryota;Stramenopiles;Ochrophyta;	1	0	0	0	0	0	0	0	0	0	0	0	0	0	0	0	0	0	0	0	0	0	0	0	0	0	0	0	0	0	0	0	0	0	0	0	0	0	0	0	0
OTU_974202;size=352;	Eukaryota;Stramenopiles;Ochrophyta;	0	0	0	0	0	0	0	0	0	0	2	0	0	0	0	0	0	0	0	0	0	0	0	0	0	0	0	0	0	0	0	0	0	0	0	0	0	0	0	0	0
OTU_977128;size=46;	Eukaryota;Stramenopiles;Ochrophyta;	0	0	0	0	0	0	0	0	0	0	0	0	0	0	0	0	0	0	0	0	0	0	0	0	0	0	0	0	0	0	0	2	0	0	0	0	0	0	0	0	0
OTU_974571;size=192;	Eukaryota;Stramenopiles;Ochrophyta;	0	0	0	0	0	0	0	0	0	0	0	0	0	3	0	0	0	0	0	0	0	0	0	0	0	0	0	0	0	0	0	0	0	0	0	0	0	0	0	0	0
OTU_975402;size=114;	Eukaryota;Stramenopiles;Ochrophyta;	0	0	0	0	0	0	0	0	0	0	0	0	0	0	0	3	0	0	0	0	0	0	0	0	0	0	0	0	0	0	0	0	0	0	0	0	0	0	0	0	0
OTU_973538;size=360;	Eukaryota;Stramenopiles;Ochrophyta;	0	0	0	0	0	0	0	0	0	0	0	0	0	0	0	2	0	0	0	0	0	0	0	0	0	0	0	0	0	0	0	2	0	0	0	0	0	0	0	0	0
OTU_9715915;size=4;	Eukaryota;Stramenopiles;Ochrophyta;	0	0	0	0	0	0	1	0	0	0	0	0	0	0	0	0	0	0	0	0	0	0	0	0	0	0	0	0	0	0	0	5	0	0	0	0	0	0	0	0	0
OTU_971671;size=1663;	Eukaryota;Stramenopiles;Ochrophyta;	0	0	0	0	0	0	0	0	0	0	0	0	0	0	0	0	0	0	0	0	0	0	0	0	0	0	0	0	0	0	1	5	0	0	0	0	0	2	0	0	0
OTU_9713878;size=5;	Eukaryota;Stramenopiles;Ochrophyta;	0	0	0	0	0	0	0	0	0	0	0	0	0	0	0	0	8	0	0	0	0	0	0	0	0	0	0	0	0	0	0	0	0	0	0	0	0	0	0	0	0
OTU_9715520;size=4;	Eukaryota;Stramenopiles;Ochrophyta;	0	0	0	0	0	0	0	0	0	0	0	0	0	0	0	0	0	10	0	0	0	0	0	0	0	0	0	0	0	0	0	0	0	0	0	0	0	0	0	0	0
OTU_9712777;size=5;	Eukaryota;Stramenopiles;Ochrophyta;	0	0	0	0	0	2	0	3	0	0	4	0	0	0	1	0	1	0	0	0	0	0	0	0	0	0	0	0	0	0	0	0	0	0	0	0	0	0	1	0	0
OTU_9711119;size=7;	Eukaryota;Stramenopiles;Ochrophyta;	0	0	0	0	0	0	0	0	0	0	0	0	0	0	0	0	0	0	0	0	0	0	0	0	0	0	3	0	1	0	0	2	0	0	0	0	3	0	0	0	5
OTU_972791;size=743;	Eukaryota;Stramenopiles;Ochrophyta;	1	4	0	0	0	11	0	0	0	0	0	0	0	0	0	0	0	0	0	0	0	0	0	0	0	0	0	0	0	0	0	0	0	0	0	0	0	0	0	0	0
OTU_97390;size=14034;	Eukaryota;Stramenopiles;Ochrophyta;	15	1	1	0	0	0	0	4	0	0	0	1	0	0	1	0	0	0	0	0	0	0	0	0	0	0	0	1	1	0	0	0	0	0	0	0	0	0	0	0	0
OTU_973567;size=361;	Eukaryota;Stramenopiles;Ochrophyta;	0	0	0	0	0	0	0	0	0	0	0	0	0	0	0	0	0	0	0	0	0	0	0	0	0	1	1	1	3	2	2	8	0	2	0	0	0	0	0	0	5
OTU_979155;size=26;	Eukaryota;Stramenopiles;Ochrophyta;	0	0	0	0	0	0	0	2	4	1	0	0	0	0	4	0	0	0	3	0	12	0	1	1	0	0	0	0	3	0	0	0	0	0	0	0	0	1	1	0	0
OTU_974829;size=133;	Eukaryota;Stramenopiles;Ochrophyta;	4	0	0	0	0	0	1	1	0	0	0	0	0	6	7	0	1	0	0	0	0	0	0	0	0	1	0	0	0	1	10	4	0	3	0	0	0	0	0	0	0
OTU_9710942;size=16;	Eukaryota;Stramenopiles;Ochrophyta;	2	0	0	0	0	0	0	0	0	0	0	0	1	0	13	0	0	2	0	22	0	0	1	0	0	0	0	0	0	0	0	0	0	0	0	0	0	0	0	0	0
OTU_9711607;size=11;	Eukaryota;Stramenopiles;Ochrophyta;	0	0	0	0	0	0	0	1	0	0	0	49	0	0	0	0	0	0	0	0	0	2	0	0	0	0	0	0	0	0	0	0	0	0	0	0	0	0	0	0	0
OTU_977014;size=61;	Eukaryota;Stramenopiles;Ochrophyta;	0	0	0	0	0	0	1	0	0	0	0	1	0	0	0	0	0	0	0	0	0	0	12	0	0	8	3	5	0	5	1	0	2	9	0	0	10	0	0	0	3
OTU_977341;size=67;	Eukaryota;Stramenopiles;Ochrophyta;	0	0	0	0	0	0	0	0	0	0	0	0	0	0	0	0	0	0	0	0	0	0	3	0	3	0	2	1	9	1	3	1	9	5	0	8	3	0	7	6	6
OTU_971132;size=2369;	Eukaryota;Stramenopiles;Ochrophyta;	0	2	0	0	27	5	5	3	0	0	3	0	0	0	12	0	0	0	7	8	3	0	0	0	4	0	0	0	0	0	0	0	0	4	0	0	0	5	0	12	2
OTU_971753;size=1481;	Eukaryota;Stramenopiles;Ochrophyta;	4	4	1	0	1	13	4	5	0	0	1	0	0	3	0	1	0	0	0	33	28	0	0	0	0	0	0	0	0	0	0	0	0	0	0	0	0	0	9	0	0
OTU_971018;size=3083;	Eukaryota;Stramenopiles;Ochrophyta;	0	1	2	0	2	35	13	3	0	1	6	1	0	6	0	0	28	0	0	20	0	0	0	0	0	0	0	0	0	0	0	0	0	0	0	0	0	0	0	0	0
OTU_972741;size=649;	Eukaryota;Stramenopiles;Ochrophyta;	11	0	0	0	0	2	4	1	0	0	10	0	0	0	0	2	0	6	41	17	24	0	0	0	0	1	0	0	0	1	0	0	0	0	0	0	0	0	0	0	0
OTU_97805;size=4995;	Eukaryota;Stramenopiles;Ochrophyta;	12	5	0	0	6	6	1	0	0	0	3	0	0	6	3	1	0	16	30	4	13	0	0	0	0	0	0	0	0	0	0	4	0	3	0	0	10	3	0	0	0
OTU_974612;size=276;	Eukaryota;Stramenopiles;Ochrophyta;	0	0	0	0	0	0	5	2	0	0	0	0	0	0	0	0	0	0	3	0	5	0	0	8	9	6	11	3	0	6	36	5	11	2	0	3	2	12	18	2	7
OTU_974619;size=268;	Eukaryota;Stramenopiles;Ochrophyta;	16	7	0	0	7	12	4	2	1	0	10	3	0	0	2	4	0	2	103	2	18	0	4	0	0	0	1	0	0	2	1	0	0	0	0	0	0	0	0	0	0
OTU_97789;size=5615;	Eukaryota;Stramenopiles;Ochrophyta;	6	19	5	8	28	17	8	1	0	0	10	9	0	8	38	1	6	4	0	7	29	0	0	4	5	0	3	1	0	3	0	0	0	0	0	0	0	0	0	0	0
OTU_971346;size=2218;	Eukaryota;Stramenopiles;Ochrophyta;	8	32	0	0	1	1	3	2	4	0	3	6	0	31	7	0	0	0	8	0	0	0	12	9	8	2	4	3	0	4	6	16	4	5	0	2	0	28	16	3	3
OTU_972836;size=543;	Eukaryota;Stramenopiles;Ochrophyta;	0	1	0	17	0	3	99	25	5	13	0	5	4	0	0	0	0	0	0	0	0	0	9	8	7	11	19	5	4	14	19	1	1	4	0	9	2	3	23	5	13
OTU_972496;size=725;	Eukaryota;Stramenopiles;Ochrophyta;	27	54	8	8	80	20	13	6	0	0	88	33	5	29	78	34	3	5	1	19	16	0	0	4	0	0	1	0	0	3	0	0	0	0	0	0	4	3	0	0	0
OTU_972384;size=912;	Eukaryota;Stramenopiles;Ochrophyta;	72	94	4	37	14	21	96	51	72	5	10	0	1	0	0	0	7	14	28	93	36	12	26	10	3	1	3	2	0	0	2	0	0	0	0	0	0	0	0	0	0
OTU_971067;size=5450;	Eukaryota;Stramenopiles;Ochrophyta;	7	14	0	11	12	6	37	18	14	3	17	2	0	5	1	26	3	14	39	6	62	1	65	40	49	28	52	20	25	23	38	49	21	19	8	19	21	43	77	25	28
OTU_97878;size=7625;	Eukaryota;Stramenopiles;Ochrophyta;	2	241	128	5	66	20	64	22	488	25	176	506	2	7	49	10	18	14	190	67	220	32	180	25	7	195	63	128	37	9	57	65	90	149	125	315	36	41	20	277	131
OTU_97530;size=9063;	Eukaryota;Stramenopiles;Ochrophyta;	5	32	9	49	73	21	90	98	94	103	230	35	1	22	41	17	14	11	218	35	172	13	243	151	97	102	137	99	99	187	424	311	87	227	129	76	77	270	218	177	217
OTU_9714630;size=8;	Eukaryota;Stramenopiles;Ochrophyta;Bacillariophyta;Bacillariophyta_X;	0	0	0	0	0	0	1	0	0	0	0	0	0	0	0	0	0	0	0	0	0	0	0	0	0	0	0	0	0	0	0	0	0	0	0	0	0	0	0	0	0
OTU_97192;size=31958;	Eukaryota;Stramenopiles;Ochrophyta;Bacillariophyta;Bacillariophyta_X;	0	0	0	0	0	0	0	0	0	0	0	0	0	0	0	0	0	0	0	1	0	0	0	0	0	0	0	0	0	0	0	0	0	0	0	0	0	0	0	0	0
OTU_9714112;size=13;	Eukaryota;Stramenopiles;Ochrophyta;Bacillariophyta;Bacillariophyta_X;	0	0	0	0	0	0	0	0	0	0	0	0	0	0	0	0	0	1	0	0	0	0	0	0	0	0	0	0	0	0	0	0	0	0	0	0	0	0	0	0	0
OTU_975247;size=234;	Eukaryota;Stramenopiles;Ochrophyta;Bacillariophyta;Bacillariophyta_X;	1	0	0	0	0	0	0	0	0	0	0	0	0	0	0	0	0	0	0	0	0	0	0	0	0	0	0	0	0	0	0	0	0	0	0	0	0	0	0	0	0
OTU_9715705;size=4;	Eukaryota;Stramenopiles;Ochrophyta;Bacillariophyta;Bacillariophyta_X;	0	0	0	0	0	0	0	0	0	0	0	0	0	0	0	0	0	0	0	0	0	0	0	0	0	0	0	0	0	0	0	0	0	0	0	0	1	0	0	0	0
OTU_9714916;size=8;	Eukaryota;Stramenopiles;Ochrophyta;Bacillariophyta;Bacillariophyta_X;	0	0	0	0	0	0	0	0	0	0	0	0	0	0	0	0	0	0	0	0	0	0	0	0	0	0	0	0	0	0	0	1	0	0	0	0	0	0	0	0	0
OTU_9715783;size=4;	Eukaryota;Stramenopiles;Ochrophyta;Bacillariophyta;Bacillariophyta_X;	0	0	0	0	0	0	0	0	0	0	0	0	0	0	0	0	0	0	0	0	0	0	0	0	0	0	0	0	0	0	0	0	0	2	0	0	0	0	0	0	0
OTU_978101;size=194;	Eukaryota;Stramenopiles;Ochrophyta;Bacillariophyta;Bacillariophyta_X;	0	0	0	0	0	0	0	0	0	0	0	0	0	1	1	0	0	0	0	0	0	0	0	0	0	0	0	0	0	0	0	0	0	0	0	0	0	0	0	0	0
OTU_9712496;size=10;	Eukaryota;Stramenopiles;Ochrophyta;Bacillariophyta;Bacillariophyta_X;	0	0	0	0	0	0	2	0	0	0	0	0	0	0	0	0	0	1	0	0	0	0	0	0	0	0	0	0	0	0	0	0	0	0	0	0	0	0	0	0	0
OTU_9711061;size=96;	Eukaryota;Stramenopiles;Ochrophyta;Bacillariophyta;Bacillariophyta_X;	0	0	0	0	0	0	0	0	0	0	0	0	0	0	0	0	0	2	0	0	0	0	0	0	0	1	0	0	0	0	0	0	0	0	0	0	0	0	0	0	0
OTU_973449;size=366;	Eukaryota;Stramenopiles;Ochrophyta;Bacillariophyta;Bacillariophyta_X;	0	0	0	0	0	0	0	0	0	0	0	0	0	0	0	0	0	0	0	0	0	0	1	0	1	1	0	0	0	0	0	0	0	0	0	0	0	0	0	0	0
OTU_9711932;size=12;	Eukaryota;Stramenopiles;Ochrophyta;Bacillariophyta;Bacillariophyta_X;	0	0	0	0	0	0	0	0	0	0	0	0	0	0	0	0	0	3	0	0	0	0	0	0	0	0	0	0	0	0	0	0	0	0	0	0	0	0	0	0	0
OTU_9716249;size=4;	Eukaryota;Stramenopiles;Ochrophyta;Bacillariophyta;Bacillariophyta_X;	0	0	0	0	3	0	0	0	0	0	0	0	0	0	0	0	0	0	0	0	0	0	0	0	0	0	0	0	0	0	0	0	0	0	0	0	0	0	0	0	0
OTU_9711840;size=14;	Eukaryota;Stramenopiles;Ochrophyta;Bacillariophyta;Bacillariophyta_X;	0	0	0	0	0	0	0	0	0	0	0	3	0	0	0	0	0	0	0	0	0	0	0	0	0	0	0	0	0	0	0	0	0	0	0	0	0	0	0	0	0
OTU_977607;size=53;	Eukaryota;Stramenopiles;Ochrophyta;Bacillariophyta;Bacillariophyta_X;	0	0	0	0	2	0	0	1	0	0	0	0	0	0	0	0	0	0	0	0	0	0	0	0	0	0	0	0	0	0	0	0	0	0	0	0	0	0	0	0	1
OTU_9716531;size=4;	Eukaryota;Stramenopiles;Ochrophyta;Bacillariophyta;Bacillariophyta_X;	0	1	0	0	0	0	1	0	0	0	0	1	0	0	0	0	1	0	0	0	0	0	0	0	0	0	0	0	0	0	0	0	0	0	0	0	0	0	0	0	0
OTU_9712528;size=6;	Eukaryota;Stramenopiles;Ochrophyta;Bacillariophyta;Bacillariophyta_X;	1	3	0	0	0	0	0	0	0	0	0	0	0	0	0	0	0	0	0	0	0	0	0	0	0	0	0	0	0	0	0	0	0	0	0	0	0	0	0	0	0
OTU_9713992;size=5;	Eukaryota;Stramenopiles;Ochrophyta;Bacillariophyta;Bacillariophyta_X;	0	0	0	0	0	0	0	0	0	0	0	0	0	0	0	0	0	0	0	0	4	0	0	0	0	0	0	0	0	0	0	0	0	0	0	0	0	0	0	0	0
OTU_974633;size=151;	Eukaryota;Stramenopiles;Ochrophyta;Bacillariophyta;Bacillariophyta_X;	0	3	0	0	0	0	0	0	0	0	0	0	0	0	0	0	1	0	0	0	0	0	0	0	0	0	0	0	0	0	0	0	0	0	0	0	0	0	0	0	0
OTU_975515;size=45;	Eukaryota;Stramenopiles;Ochrophyta;Bacillariophyta;Bacillariophyta_X;	0	0	0	0	0	0	0	0	0	0	0	0	0	0	0	0	0	0	0	0	3	1	0	0	0	1	0	0	0	0	0	0	0	1	0	0	0	0	0	0	0
OTU_974692;size=226;	Eukaryota;Stramenopiles;Ochrophyta;Bacillariophyta;Bacillariophyta_X;	0	0	0	0	0	0	0	0	0	0	0	0	0	2	2	2	0	0	0	0	0	0	0	0	0	0	0	0	0	0	0	1	0	0	0	0	0	0	0	0	0
OTU_9715455;size=4;	Eukaryota;Stramenopiles;Ochrophyta;Bacillariophyta;Bacillariophyta_X;	4	3	0	0	0	0	0	0	0	0	0	0	0	0	0	0	0	0	0	0	0	0	0	0	0	0	0	0	0	0	0	0	0	0	0	0	0	0	0	0	0
OTU_9713883;size=5;	Eukaryota;Stramenopiles;Ochrophyta;Bacillariophyta;Bacillariophyta_X;	2	0	0	0	0	4	0	2	0	0	0	0	0	0	0	0	0	0	0	0	0	0	0	0	0	0	0	0	0	0	0	0	0	0	0	0	0	0	0	0	0
OTU_974232;size=384;	Eukaryota;Stramenopiles;Ochrophyta;Bacillariophyta;Bacillariophyta_X;	0	0	0	0	0	0	1	0	1	0	0	0	0	0	0	0	0	1	0	2	3	0	0	0	0	0	0	0	0	0	0	0	0	0	0	0	0	0	0	0	0
OTU_9715092;size=4;	Eukaryota;Stramenopiles;Ochrophyta;Bacillariophyta;Bacillariophyta_X;	0	0	0	0	0	0	0	0	0	0	0	0	0	0	0	0	0	9	0	0	0	0	0	0	0	0	0	0	0	0	0	0	0	0	0	0	0	0	0	0	0
OTU_976825;size=45;	Eukaryota;Stramenopiles;Ochrophyta;Bacillariophyta;Bacillariophyta_X;	0	0	0	0	0	0	1	0	0	0	0	0	0	0	0	0	0	5	0	0	0	0	0	1	0	0	0	0	0	1	0	0	0	0	0	0	1	0	0	0	1
OTU_976879;size=3244;	Eukaryota;Stramenopiles;Ochrophyta;Bacillariophyta;Bacillariophyta_X;	1	0	0	0	0	0	0	0	0	0	0	0	0	0	0	4	0	1	0	0	1	0	2	0	0	0	0	0	0	0	0	0	0	0	0	0	0	0	0	0	1
OTU_978066;size=45;	Eukaryota;Stramenopiles;Ochrophyta;Bacillariophyta;Bacillariophyta_X;	0	0	0	0	0	0	0	0	0	0	3	0	0	0	0	0	0	0	0	0	0	0	2	0	0	2	0	0	0	0	0	3	0	1	0	0	0	0	0	0	0
OTU_9713767;size=10;	Eukaryota;Stramenopiles;Ochrophyta;Bacillariophyta;Bacillariophyta_X;	0	0	0	0	0	0	0	0	0	0	0	0	0	0	0	0	0	0	2	9	0	0	0	0	0	0	0	0	0	0	0	0	0	0	0	0	0	0	0	0	0
OTU_9712751;size=10;	Eukaryota;Stramenopiles;Ochrophyta;Bacillariophyta;Bacillariophyta_X;	0	3	0	0	0	0	0	0	0	0	0	7	1	0	0	0	2	0	0	0	0	0	0	0	0	0	0	0	0	0	0	0	0	0	0	0	0	0	0	0	0
OTU_9710341;size=16;	Eukaryota;Stramenopiles;Ochrophyta;Bacillariophyta;Bacillariophyta_X;	0	0	0	0	0	9	1	0	0	0	0	0	0	0	0	0	0	0	0	3	0	0	0	0	0	0	0	0	0	0	0	0	0	0	0	0	0	0	0	0	0
OTU_9712019;size=6;	Eukaryota;Stramenopiles;Ochrophyta;Bacillariophyta;Bacillariophyta_X;	0	0	0	0	0	0	0	0	0	0	0	0	0	0	0	3	0	0	11	0	0	0	0	0	0	0	0	0	0	0	0	0	0	0	0	0	0	0	0	0	0
OTU_9712765;size=14;	Eukaryota;Stramenopiles;Ochrophyta;Bacillariophyta;Bacillariophyta_X;	6	3	0	0	0	0	0	0	0	0	0	3	0	0	0	0	0	0	0	0	0	0	0	0	0	0	0	0	0	0	0	0	0	3	0	0	0	0	0	0	0
OTU_9716408;size=4;	Eukaryota;Stramenopiles;Ochrophyta;Bacillariophyta;Bacillariophyta_X;	0	0	0	0	0	0	0	0	0	0	0	10	0	0	0	0	0	0	0	0	0	0	0	3	0	0	0	1	0	0	0	0	0	0	2	0	0	0	0	1	0
OTU_978566;size=107;	Eukaryota;Stramenopiles;Ochrophyta;Bacillariophyta;Bacillariophyta_X;	1	0	0	0	0	2	2	0	0	0	0	0	0	0	0	1	11	0	0	0	0	0	0	0	0	0	0	0	0	0	0	0	0	0	0	0	0	0	0	0	0
OTU_9712355;size=6;	Eukaryota;Stramenopiles;Ochrophyta;Bacillariophyta;Bacillariophyta_X;	0	0	0	0	0	0	0	0	0	0	0	0	0	0	0	0	0	0	0	17	0	0	0	0	0	0	0	0	0	0	0	0	0	0	0	0	0	0	0	0	0
OTU_9710744;size=15;	Eukaryota;Stramenopiles;Ochrophyta;Bacillariophyta;Bacillariophyta_X;	0	0	0	0	0	0	1	3	0	0	3	0	0	0	2	0	0	0	0	0	0	0	0	1	0	0	0	0	0	0	0	0	0	0	0	0	0	0	8	0	0
OTU_973666;size=360;	Eukaryota;Stramenopiles;Ochrophyta;Bacillariophyta;Bacillariophyta_X;	0	0	0	0	0	6	1	0	4	0	0	1	0	2	0	0	0	0	0	4	0	0	0	0	0	0	0	0	0	0	0	0	0	0	0	0	0	0	0	0	0
OTU_9712065;size=12;	Eukaryota;Stramenopiles;Ochrophyta;Bacillariophyta;Bacillariophyta_X;	0	0	2	0	2	4	0	0	0	0	0	0	0	0	0	3	1	1	0	0	0	0	0	5	0	0	0	0	0	0	0	0	0	0	0	0	0	0	0	0	0
OTU_9712452;size=6;	Eukaryota;Stramenopiles;Ochrophyta;Bacillariophyta;Bacillariophyta_X;	0	0	0	0	0	0	0	0	0	0	0	0	0	0	0	0	0	5	0	0	0	0	0	0	0	0	0	0	0	0	13	0	0	0	0	0	0	0	0	0	0
OTU_9716373;size=4;	Eukaryota;Stramenopiles;Ochrophyta;Bacillariophyta;Bacillariophyta_X;	4	5	5	0	0	2	2	0	0	0	0	0	0	0	0	0	0	0	0	0	0	1	0	0	0	0	0	0	0	0	0	0	0	0	0	0	0	0	0	0	0
OTU_9710904;size=63;	Eukaryota;Stramenopiles;Ochrophyta;Bacillariophyta;Bacillariophyta_X;	0	0	0	0	0	0	0	0	0	1	0	2	0	3	3	0	0	0	0	0	0	0	1	3	0	0	0	0	0	0	0	5	0	0	0	2	0	0	0	0	0
OTU_9716736;size=8;	Eukaryota;Stramenopiles;Ochrophyta;Bacillariophyta;Bacillariophyta_X;	0	0	0	0	0	0	2	1	0	0	0	0	0	0	0	2	11	0	0	0	1	0	2	0	0	0	0	0	1	0	0	1	0	0	0	0	0	0	0	0	0
OTU_97252;size=19474;	Eukaryota;Stramenopiles;Ochrophyta;Bacillariophyta;Bacillariophyta_X;	4	7	3	0	0	4	3	0	0	0	0	0	0	0	0	0	0	0	0	0	0	0	0	0	0	0	0	0	0	0	0	0	0	0	0	0	0	0	0	0	0
OTU_979430;size=158;	Eukaryota;Stramenopiles;Ochrophyta;Bacillariophyta;Bacillariophyta_X;	12	5	0	0	0	1	0	0	0	0	0	0	0	0	2	1	0	0	0	0	0	0	0	0	0	0	0	0	0	0	0	0	0	0	0	0	0	0	0	0	0
OTU_9717079;size=4;	Eukaryota;Stramenopiles;Ochrophyta;Bacillariophyta;Bacillariophyta_X;	1	0	0	0	0	0	0	0	1	0	0	0	0	0	3	0	0	0	0	16	0	0	0	0	0	0	0	0	0	0	0	0	0	0	0	0	0	0	0	0	0
OTU_9710379;size=50;	Eukaryota;Stramenopiles;Ochrophyta;Bacillariophyta;Bacillariophyta_X;	0	0	0	0	0	0	0	0	0	0	0	0	0	0	0	0	0	0	0	0	0	0	0	0	0	1	0	0	0	0	0	0	0	0	0	0	0	0	0	21	0
OTU_976409;size=291;	Eukaryota;Stramenopiles;Ochrophyta;Bacillariophyta;Bacillariophyta_X;	0	3	0	1	0	0	1	0	0	0	3	0	0	1	3	3	3	0	0	2	1	0	0	0	0	0	0	0	0	0	0	0	0	0	0	0	0	0	0	0	1
OTU_9715195;size=4;	Eukaryota;Stramenopiles;Ochrophyta;Bacillariophyta;Bacillariophyta_X;	0	5	0	1	0	6	1	0	1	0	2	0	0	2	0	0	3	0	0	0	0	0	0	0	0	0	0	0	0	0	0	0	0	0	0	0	0	0	0	1	0
OTU_978132;size=27;	Eukaryota;Stramenopiles;Ochrophyta;Bacillariophyta;Bacillariophyta_X;	0	0	0	0	0	0	0	0	0	0	5	0	0	0	6	2	0	9	0	0	0	0	0	0	0	0	0	0	0	0	0	0	0	0	0	0	0	0	0	0	2
OTU_978752;size=32;	Eukaryota;Stramenopiles;Ochrophyta;Bacillariophyta;Bacillariophyta_X;	0	0	0	0	0	0	0	0	0	0	0	0	0	0	0	0	0	24	0	0	0	0	0	0	0	0	0	0	0	0	0	0	0	0	0	0	0	0	0	0	0
OTU_9710615;size=20;	Eukaryota;Stramenopiles;Ochrophyta;Bacillariophyta;Bacillariophyta_X;	2	0	0	0	4	18	0	0	0	0	0	0	0	0	0	0	0	0	0	0	0	0	0	0	0	0	0	0	0	0	0	0	0	0	0	0	0	0	0	0	0
OTU_9710078;size=26;	Eukaryota;Stramenopiles;Ochrophyta;Bacillariophyta;Bacillariophyta_X;	6	0	0	0	0	1	0	0	0	0	0	0	0	1	0	0	0	3	0	12	2	0	0	0	0	0	0	0	0	0	0	0	0	0	0	0	0	0	0	0	0
OTU_978525;size=50;	Eukaryota;Stramenopiles;Ochrophyta;Bacillariophyta;Bacillariophyta_X;	2	2	0	0	7	0	3	0	3	0	0	4	0	0	0	1	4	0	0	0	0	0	0	0	0	0	0	0	0	0	0	0	0	0	0	0	0	0	0	0	0
OTU_971129;size=2991;	Eukaryota;Stramenopiles;Ochrophyta;Bacillariophyta;Bacillariophyta_X;	0	0	2	0	0	0	2	6	0	3	0	0	0	0	0	0	0	0	1	0	0	0	0	0	0	1	0	0	0	0	0	0	0	0	0	0	0	1	6	0	5
OTU_9714102;size=13;	Eukaryota;Stramenopiles;Ochrophyta;Bacillariophyta;Bacillariophyta_X;	0	8	0	0	0	0	6	0	0	0	5	2	2	0	0	0	5	0	0	0	0	0	0	0	0	0	0	0	0	0	0	0	0	0	0	0	0	0	0	0	0
OTU_976988;size=39;	Eukaryota;Stramenopiles;Ochrophyta;Bacillariophyta;Bacillariophyta_X;	29	0	0	0	0	0	0	0	0	0	0	0	0	0	0	0	0	0	0	0	0	0	0	0	0	0	0	0	0	0	0	0	0	0	0	0	0	0	0	0	0
OTU_975379;size=87;	Eukaryota;Stramenopiles;Ochrophyta;Bacillariophyta;Bacillariophyta_X;	0	9	0	0	15	1	6	0	0	0	4	0	0	2	2	1	0	0	0	0	0	0	0	0	0	0	0	0	0	0	0	0	0	0	0	0	0	0	0	0	0
OTU_976907;size=58;	Eukaryota;Stramenopiles;Ochrophyta;Bacillariophyta;Bacillariophyta_X;	0	0	0	0	0	0	0	0	5	0	1	0	0	6	25	5	2	0	0	0	0	0	0	0	0	0	0	0	0	0	0	0	0	0	0	0	0	0	0	0	0
OTU_976473;size=75;	Eukaryota;Stramenopiles;Ochrophyta;Bacillariophyta;Bacillariophyta_X;	0	3	0	4	12	0	0	1	0	3	2	0	0	4	0	5	1	0	0	3	0	0	0	0	0	2	4	0	0	0	0	0	2	1	0	0	0	0	1	0	2
OTU_975790;size=155;	Eukaryota;Stramenopiles;Ochrophyta;Bacillariophyta;Bacillariophyta_X;	0	0	0	0	0	0	3	2	0	0	0	0	0	0	0	0	0	0	0	4	3	0	0	0	2	1	1	1	4	0	9	9	0	5	0	0	0	0	5	5	2
OTU_974211;size=993;	Eukaryota;Stramenopiles;Ochrophyta;Bacillariophyta;Bacillariophyta_X;	3	0	0	0	1	10	4	0	0	0	1	2	0	6	8	7	7	1	0	6	0	0	0	0	0	0	0	0	0	0	0	0	0	0	0	0	0	0	0	0	0
OTU_974703;size=210;	Eukaryota;Stramenopiles;Ochrophyta;Bacillariophyta;Bacillariophyta_X;	7	16	5	3	0	13	2	0	0	1	5	0	0	7	0	6	2	1	0	0	0	0	0	4	1	2	0	0	0	0	0	1	1	0	0	0	0	0	0	0	0
OTU_973966;size=423;	Eukaryota;Stramenopiles;Ochrophyta;Bacillariophyta;Bacillariophyta_X;	0	2	0	0	0	0	0	0	0	0	0	0	0	0	0	0	0	1	0	0	0	0	9	3	0	1	1	1	1	5	0	18	3	7	2	7	4	0	0	8	8
OTU_97485;size=12276;	Eukaryota;Stramenopiles;Ochrophyta;Bacillariophyta;Bacillariophyta_X;	24	9	1	0	1	4	1	0	4	0	0	0	0	0	0	0	2	2	0	3	0	0	3	0	0	1	0	2	1	0	0	0	0	3	0	7	0	2	6	3	2
OTU_9713608;size=14;	Eukaryota;Stramenopiles;Ochrophyta;Bacillariophyta;Bacillariophyta_X;	0	3	5	0	11	14	21	0	0	0	0	13	0	3	1	2	0	0	0	17	0	0	0	0	0	0	0	0	0	0	0	0	0	0	0	0	0	0	0	0	0
OTU_9715159;size=20;	Eukaryota;Stramenopiles;Ochrophyta;Bacillariophyta;Bacillariophyta_X;	1	17	5	0	0	0	0	0	1	0	18	0	0	0	3	9	4	6	8	20	0	0	0	0	0	0	0	0	0	0	0	0	0	0	0	0	0	0	0	0	0
OTU_974779;size=185;	Eukaryota;Stramenopiles;Ochrophyta;Bacillariophyta;Bacillariophyta_X;	20	16	0	0	6	6	0	1	0	0	0	0	0	0	2	0	2	0	0	0	0	0	0	0	0	2	0	0	0	0	0	0	0	0	5	0	30	6	0	0	0
OTU_975261;size=108;	Eukaryota;Stramenopiles;Ochrophyta;Bacillariophyta;Bacillariophyta_X;	13	21	1	0	1	0	6	1	1	0	3	14	2	0	8	0	4	0	4	13	5	0	0	0	0	0	0	0	0	0	0	0	0	0	0	0	0	0	0	0	0
OTU_974416;size=261;	Eukaryota;Stramenopiles;Ochrophyta;Bacillariophyta;Bacillariophyta_X;	0	0	0	0	0	0	0	0	0	0	0	0	0	0	0	0	0	55	12	1	12	0	2	3	4	0	1	0	0	1	0	2	0	2	0	0	0	4	1	0	0
OTU_971892;size=1855;	Eukaryota;Stramenopiles;Ochrophyta;Bacillariophyta;Bacillariophyta_X;	0	2	0	0	2	1	8	0	0	0	7	3	3	8	41	6	0	2	0	9	1	2	4	3	0	0	0	0	0	0	0	0	0	0	0	0	0	0	0	0	0
OTU_9710438;size=64;	Eukaryota;Stramenopiles;Ochrophyta;Bacillariophyta;Bacillariophyta_X;	0	0	0	0	0	0	0	0	0	0	23	0	0	0	6	2	0	47	0	7	4	0	0	0	0	0	0	0	0	0	2	5	0	1	0	0	0	4	1	0	0
OTU_974403;size=314;	Eukaryota;Stramenopiles;Ochrophyta;Bacillariophyta;Bacillariophyta_X;	0	0	0	0	0	7	25	4	0	0	2	7	1	17	29	6	0	3	0	0	2	0	0	0	0	0	0	0	0	0	0	3	0	0	0	0	0	0	0	0	0
OTU_971380;size=2559;	Eukaryota;Stramenopiles;Ochrophyta;Bacillariophyta;Bacillariophyta_X;	0	7	1	0	0	10	16	0	0	0	0	0	0	18	38	5	0	10	0	1	0	0	0	0	0	0	3	0	0	0	0	0	0	0	0	0	0	0	0	0	0
OTU_978555;size=114;	Eukaryota;Stramenopiles;Ochrophyta;Bacillariophyta;Bacillariophyta_X;	0	21	3	3	47	0	1	1	0	0	8	0	0	0	0	17	11	1	0	0	3	0	3	0	0	0	0	0	0	0	0	2	0	2	0	0	0	0	0	0	0
OTU_97289;size=24221;	Eukaryota;Stramenopiles;Ochrophyta;Bacillariophyta;Bacillariophyta_X;	57	0	0	0	0	19	34	2	3	1	0	0	0	3	5	0	0	0	0	0	0	0	0	0	0	0	0	0	0	0	0	1	0	0	0	0	0	0	0	1	0
OTU_975134;size=140;	Eukaryota;Stramenopiles;Ochrophyta;Bacillariophyta;Bacillariophyta_X;	11	11	10	0	0	11	9	0	0	0	7	0	2	7	6	0	7	0	12	35	6	0	0	0	0	0	2	0	0	0	0	0	0	0	0	0	0	0	0	0	0
OTU_976337;size=68;	Eukaryota;Stramenopiles;Ochrophyta;Bacillariophyta;Bacillariophyta_X;	115	0	0	0	0	0	0	10	0	0	1	6	0	0	0	0	4	0	0	0	0	0	0	0	0	0	0	1	0	0	0	0	0	0	0	0	0	0	0	0	0
OTU_972858;size=727;	Eukaryota;Stramenopiles;Ochrophyta;Bacillariophyta;Bacillariophyta_X;	0	12	8	1	0	11	13	0	0	0	3	0	2	34	49	0	0	16	0	0	0	0	0	0	0	0	0	0	0	0	0	1	0	0	0	0	0	0	0	0	0
OTU_974313;size=219;	Eukaryota;Stramenopiles;Ochrophyta;Bacillariophyta;Bacillariophyta_X;	21	93	4	0	0	26	15	1	0	0	0	0	0	0	0	0	3	0	0	0	0	4	0	0	0	0	0	0	0	0	0	0	0	0	0	0	0	0	0	0	0
OTU_97479;size=16154;	Eukaryota;Stramenopiles;Ochrophyta;Bacillariophyta;Bacillariophyta_X;	85	55	0	4	0	8	15	1	0	0	0	0	0	1	0	0	0	0	0	0	0	0	0	0	0	1	0	2	0	0	0	0	0	0	0	0	0	0	0	0	0
OTU_973489;size=314;	Eukaryota;Stramenopiles;Ochrophyta;Bacillariophyta;Bacillariophyta_X;	39	19	0	1	0	29	14	1	2	0	24	1	0	5	4	15	14	2	0	1	0	0	4	0	0	1	0	0	0	0	0	0	0	0	0	0	0	0	0	0	0
OTU_974330;size=215;	Eukaryota;Stramenopiles;Ochrophyta;Bacillariophyta;Bacillariophyta_X;	0	0	0	0	0	0	0	0	34	0	23	95	0	0	6	8	13	1	0	0	0	0	0	0	0	0	2	0	2	0	0	0	0	0	0	0	0	0	3	0	0
OTU_975331;size=286;	Eukaryota;Stramenopiles;Ochrophyta;Bacillariophyta;Bacillariophyta_X;	5	8	1	1	21	4	3	1	0	0	6	0	0	0	3	6	0	3	0	22	121	0	3	0	0	0	0	0	0	0	0	0	0	0	0	0	0	0	0	0	0
OTU_974974;size=125;	Eukaryota;Stramenopiles;Ochrophyta;Bacillariophyta;Bacillariophyta_X;	15	18	1	0	0	0	2	1	9	0	1	108	9	0	6	6	14	0	0	0	28	1	0	0	0	0	0	0	0	0	0	0	0	0	0	0	0	0	0	0	0
OTU_973335;size=318;	Eukaryota;Stramenopiles;Ochrophyta;Bacillariophyta;Bacillariophyta_X;	0	0	0	0	30	0	18	1	17	10	42	14	3	6	21	14	0	0	1	4	22	1	10	0	10	7	1	1	0	0	9	4	0	2	2	0	0	1	2	2	1
OTU_97248;size=18881;	Eukaryota;Stramenopiles;Ochrophyta;Bacillariophyta;Bacillariophyta_X;	46	57	6	0	11	24	62	2	0	0	7	0	0	13	6	0	16	3	0	0	11	1	0	0	0	0	0	0	0	0	0	0	0	0	0	0	0	0	0	0	0
OTU_973018;size=471;	Eukaryota;Stramenopiles;Ochrophyta;Bacillariophyta;Bacillariophyta_X;	7	1	0	0	0	33	5	13	59	0	2	13	0	1	10	0	17	0	1	0	0	0	12	8	1	8	10	0	2	7	17	6	0	1	6	25	0	9	1	2	1
OTU_971818;size=1126;	Eukaryota;Stramenopiles;Ochrophyta;Bacillariophyta;Bacillariophyta_X;	19	45	0	2	40	29	9	2	17	0	15	3	0	7	16	17	59	0	0	4	0	0	0	0	0	0	0	0	0	0	0	1	0	1	0	0	0	0	0	0	2
OTU_973127;size=565;	Eukaryota;Stramenopiles;Ochrophyta;Bacillariophyta;Bacillariophyta_X;	0	16	0	5	2	10	9	10	16	4	0	15	2	15	16	7	5	0	0	6	0	3	39	12	3	9	12	4	3	9	15	2	7	3	0	4	27	7	12	0	0
OTU_971712;size=818;	Eukaryota;Stramenopiles;Ochrophyta;Bacillariophyta;Bacillariophyta_X;	245	30	1	0	1	19	3	6	3	0	0	0	0	7	0	0	9	0	0	0	0	0	0	0	0	2	0	2	0	0	0	0	0	1	0	0	0	0	0	0	0
OTU_9711235;size=16;	Eukaryota;Stramenopiles;Ochrophyta;Bacillariophyta;Bacillariophyta_X;	18	42	0	11	0	1	37	6	4	11	5	17	14	8	3	1	0	50	100	10	0	1	0	0	0	0	0	0	0	3	4	0	0	0	0	0	0	0	0	0	0
OTU_97233;size=21527;	Eukaryota;Stramenopiles;Ochrophyta;Bacillariophyta;Bacillariophyta_X;	1	25	0	3	19	30	25	4	25	2	57	18	0	21	56	18	4	0	0	7	4	2	0	6	0	0	15	1	0	0	0	6	0	0	5	0	0	3	0	0	0
OTU_978213;size=31;	Eukaryota;Stramenopiles;Ochrophyta;Bacillariophyta;Bacillariophyta_X;	1	7	0	2	0	9	16	0	3	2	26	12	16	44	160	7	1	0	0	47	13	1	2	0	0	1	0	0	0	0	0	1	0	0	0	0	0	0	0	0	0
OTU_973644;size=353;	Eukaryota;Stramenopiles;Ochrophyta;Bacillariophyta;Bacillariophyta_X;	34	12	23	14	0	15	7	2	23	0	9	1	0	0	4	7	26	1	7	30	0	53	10	2	3	7	1	3	11	3	4	3	8	3	5	7	8	18	8	0	5
OTU_973553;size=458;	Eukaryota;Stramenopiles;Ochrophyta;Bacillariophyta;Bacillariophyta_X;	32	12	0	0	24	0	2	9	0	0	12	17	0	0	1	85	162	2	1	0	16	0	0	0	2	4	0	7	4	0	4	0	0	3	0	0	10	1	16	1	5
OTU_973198;size=401;	Eukaryota;Stramenopiles;Ochrophyta;Bacillariophyta;Bacillariophyta_X;	8	6	0	2	3	4	9	2	11	0	23	0	1	12	26	5	0	122	14	26	132	0	29	0	3	2	0	0	0	0	1	0	5	1	0	0	0	0	0	0	0
OTU_973229;size=508;	Eukaryota;Stramenopiles;Ochrophyta;Bacillariophyta;Bacillariophyta_X;	363	34	6	1	0	0	0	11	0	0	0	0	0	0	0	0	0	0	0	25	0	0	16	2	1	3	3	1	0	0	0	0	0	0	0	0	0	0	0	0	0
OTU_9711466;size=53;	Eukaryota;Stramenopiles;Ochrophyta;Bacillariophyta;Bacillariophyta_X;	181	180	6	0	6	27	31	3	2	2	15	3	0	2	4	8	5	15	0	4	0	0	0	0	0	2	0	7	0	0	0	6	0	0	0	0	0	0	0	0	0
OTU_972062;size=1059;	Eukaryota;Stramenopiles;Ochrophyta;Bacillariophyta;Bacillariophyta_X;	57	46	0	0	4	228	195	5	2	0	3	18	0	3	12	4	19	1	0	14	6	3	0	0	0	1	0	0	0	0	0	0	0	0	0	0	0	0	0	0	0
OTU_978195;size=663;	Eukaryota;Stramenopiles;Ochrophyta;Bacillariophyta;Bacillariophyta_X;	1	1	0	0	18	45	13	5	1	0	48	2	0	2	15	66	52	43	3	4	0	5	27	16	2	31	21	23	8	16	25	7	23	10	13	19	9	24	7	9	9
OTU_972493;size=1387;	Eukaryota;Stramenopiles;Ochrophyta;Bacillariophyta;Bacillariophyta_X;	0	0	0	0	0	0	0	0	0	0	0	0	0	0	0	0	2	626	0	0	3	0	0	0	0	0	0	0	0	0	0	0	0	0	0	0	0	0	1	0	0
OTU_972084;size=1054;	Eukaryota;Stramenopiles;Ochrophyta;Bacillariophyta;Bacillariophyta_X;	47	133	16	78	18	190	67	6	1	14	2	0	1	9	62	36	5	2	0	0	0	1	0	0	0	0	0	0	0	0	0	0	0	0	0	0	0	1	0	0	0
OTU_9712481;size=27;	Eukaryota;Stramenopiles;Ochrophyta;Bacillariophyta;Bacillariophyta_X;	383	160	0	1	0	93	86	4	0	0	0	0	0	0	0	0	0	0	0	0	0	1	0	0	0	5	0	4	0	0	0	0	0	0	0	0	0	0	0	0	0
OTU_9714920;size=8;	Eukaryota;Stramenopiles;Ochrophyta;Bacillariophyta;Bacillariophyta_X;	285	197	8	2	7	124	118	5	6	0	2	3	0	23	25	1	11	0	0	8	0	0	0	0	0	3	2	1	0	0	0	0	0	0	0	0	0	1	0	0	0
OTU_972207;size=1490;	Eukaryota;Stramenopiles;Ochrophyta;Bacillariophyta;Bacillariophyta_X;	49	26	7	4	41	84	62	8	14	10	13	24	1	7	31	16	22	88	40	86	142	0	58	8	12	1	7	1	3	1	4	6	0	6	4	1	0	0	6	2	4
OTU_971888;size=1246;	Eukaryota;Stramenopiles;Ochrophyta;Bacillariophyta;Bacillariophyta_X;	8	16	0	0	0	3	25	0	0	0	6	29	20	172	409	1	36	22	0	149	52	0	0	0	0	0	0	0	0	0	0	0	0	0	0	0	0	0	0	0	0
OTU_972918;size=1519;	Eukaryota;Stramenopiles;Ochrophyta;Bacillariophyta;Bacillariophyta_X;	40	156	16	8	8	78	92	4	25	1	4	34	3	38	117	18	134	24	4	90	34	6	1	2	0	1	1	1	0	0	4	2	0	2	0	0	1	0	9	3	4
OTU_978206;size=68;	Eukaryota;Stramenopiles;Ochrophyta;Bacillariophyta;Bacillariophyta_X;	569	225	3	5	52	19	4	12	0	1	8	11	0	4	3	3	36	0	0	1	0	2	0	0	0	8	0	1	0	0	0	0	0	0	0	0	0	0	0	0	0
OTU_972023;size=683;	Eukaryota;Stramenopiles;Ochrophyta;Bacillariophyta;Bacillariophyta_X;	53	40	1	1	0	219	347	2	3	4	7	5	12	71	138	0	16	13	0	17	1	1	6	4	0	12	3	2	0	0	0	0	0	0	0	0	0	0	0	0	0
OTU_972428;size=1307;	Eukaryota;Stramenopiles;Ochrophyta;Bacillariophyta;Bacillariophyta_X;	11	14	0	5	0	2	11	11	1	4	3	12	7	9	9	1	3	770	108	52	13	3	0	0	3	0	3	0	0	3	5	5	0	0	0	2	0	0	3	0	0
OTU_971903;size=1131;	Eukaryota;Stramenopiles;Ochrophyta;Bacillariophyta;Bacillariophyta_X;	32	117	1	24	7	187	160	7	68	6	42	36	3	54	209	17	5	64	15	52	8	4	2	0	0	1	1	0	0	0	1	1	0	2	0	0	0	0	0	0	0
OTU_971188;size=3769;	Eukaryota;Stramenopiles;Ochrophyta;Bacillariophyta;Bacillariophyta_X;	4	52	18	0	5	212	266	6	9	8	18	22	2	53	232	27	20	9	0	243	218	4	5	0	1	1	3	2	0	1	5	3	0	1	2	0	1	5	0	5	4
OTU_971409;size=2110;	Eukaryota;Stramenopiles;Ochrophyta;Bacillariophyta;Bacillariophyta_X;	19	150	0	31	205	0	11	135	29	15	17	37	8	210	313	4	17	3	47	25	206	5	58	24	3	7	8	4	0	0	6	2	0	0	0	0	0	0	0	5	4
OTU_971057;size=3387;	Eukaryota;Stramenopiles;Ochrophyta;Bacillariophyta;Bacillariophyta_X;	1465	88	12	5	25	67	75	44	10	4	21	0	1	6	15	4	23	13	87	53	68	13	24	13	6	12	0	3	0	5	7	2	0	2	9	7	3	25	13	10	20
OTU_97970;size=9636;	Eukaryota;Stramenopiles;Ochrophyta;Bacillariophyta;Bacillariophyta_X;	20	111	9	4	397	190	656	15	73	2	23	28	13	63	145	7	9	45	20	75	354	19	144	10	54	15	6	0	0	0	9	20	1	6	0	0	24	24	8	10	21
OTU_973283;size=1719;	Eukaryota;Stramenopiles;Ochrophyta;Bacillariophyta;Bacillariophyta_X;	59	58	18	7	49	146	161	85	16	4	115	17	0	9	35	162	427	68	70	122	89	10	99	63	17	82	67	60	33	71	78	41	99	26	46	170	115	143	80	80	133
OTU_9749;size=159623;	Eukaryota;Stramenopiles;Ochrophyta;Bacillariophyta;Bacillariophyta_X;	1625	434	22	1	6	228	282	29	8	1	8	26	1	216	274	5	9	0	39	24	23	3	6	1	5	20	5	2	0	0	1	2	0	2	0	0	0	3	0	0	0
OTU_971005;size=3870;	Eukaryota;Stramenopiles;Ochrophyta;Bacillariophyta;Bacillariophyta_X;	60	222	14	77	30	29	22	12	36	9	43	44	5	163	746	65	51	933	291	177	155	5	61	3	21	12	6	3	3	9	11	17	9	14	0	0	1	8	0	11	12
OTU_9714765;size=24;	Eukaryota;Stramenopiles;Ochrophyta;Bacillariophyta;Bacillariophyta_X;	0	44	4	12	9	10	18	18	15	6	67	4	2	27	126	171	77	9	0	20	48	8	164	123	41	197	180	121	54	114	136	76	310	59	94	272	231	299	68	137	253
OTU_97614;size=14273;	Eukaryota;Stramenopiles;Ochrophyta;Bacillariophyta;Bacillariophyta_X;	1027	283	0	8	76	148	108	28	0	1	38	137	2	418	853	91	41	7	6	150	164	26	11	1	7	12	2	7	0	0	2	2	0	3	0	0	1	3	0	1	5
OTU_975080;size=181;	Eukaryota;Stramenopiles;Ochrophyta;Bacillariophyta;Bacillariophyta_X;Araphid-pennate;	0	0	0	0	0	0	0	0	0	0	0	0	0	0	0	0	0	0	0	0	0	0	0	0	0	0	0	0	0	0	0	0	0	0	0	1	0	0	0	0	0
OTU_9713446;size=9;	Eukaryota;Stramenopiles;Ochrophyta;Bacillariophyta;Bacillariophyta_X;Araphid-pennate;	0	0	0	0	0	0	0	0	0	0	0	0	0	0	0	0	0	1	0	0	0	0	0	0	0	0	0	0	0	0	0	0	0	0	0	0	0	0	0	0	0
OTU_9715638;size=4;	Eukaryota;Stramenopiles;Ochrophyta;Bacillariophyta;Bacillariophyta_X;Araphid-pennate;	0	0	0	0	2	0	0	0	0	0	0	0	0	0	0	0	0	0	0	0	0	0	0	0	0	0	0	0	0	0	0	0	0	0	0	0	0	0	0	0	0
OTU_9715775;size=12;	Eukaryota;Stramenopiles;Ochrophyta;Bacillariophyta;Bacillariophyta_X;Araphid-pennate;	0	0	0	0	0	0	1	0	0	0	1	0	0	0	0	0	0	0	0	0	0	0	0	0	0	1	0	0	0	0	0	1	0	0	0	0	0	0	0	0	0
OTU_9715846;size=4;	Eukaryota;Stramenopiles;Ochrophyta;Bacillariophyta;Bacillariophyta_X;Araphid-pennate;	0	0	0	0	0	0	0	0	0	0	0	0	0	0	4	0	0	0	0	0	0	0	0	0	0	0	0	0	0	0	0	0	0	0	0	0	0	0	0	0	0
OTU_9715061;size=4;	Eukaryota;Stramenopiles;Ochrophyta;Bacillariophyta;Bacillariophyta_X;Araphid-pennate;	0	0	0	0	0	0	0	0	0	0	0	0	0	0	0	0	0	1	0	0	0	0	0	0	3	0	0	0	0	0	0	0	0	0	0	0	0	0	0	0	0
OTU_974292;size=515;	Eukaryota;Stramenopiles;Ochrophyta;Bacillariophyta;Bacillariophyta_X;Araphid-pennate;	1	0	0	0	0	3	0	0	0	0	1	0	0	0	0	0	1	14	0	0	0	0	0	0	0	0	0	0	0	0	0	2	0	0	0	0	0	0	5	0	0
OTU_9715884;size=24;	Eukaryota;Stramenopiles;Ochrophyta;Bacillariophyta;Bacillariophyta_X;Araphid-pennate;	1	0	0	0	0	1	2	0	0	0	0	0	0	0	3	3	2	3	0	0	9	1	0	0	1	1	0	0	0	0	0	0	0	0	0	0	0	2	0	1	0
OTU_97270;size=30589;	Eukaryota;Stramenopiles;Ochrophyta;Bacillariophyta;Bacillariophyta_X;Araphid-pennate;	1	7	0	4	4	7	4	0	6	1	0	1	1	6	36	8	5	2	0	9	14	0	0	0	1	0	1	0	0	0	0	0	0	0	0	0	0	2	0	2	0
OTU_9712326;size=72;	Eukaryota;Stramenopiles;Ochrophyta;Bacillariophyta;Bacillariophyta_X;Araphid-pennate;	0	17	0	1	37	15	18	1	8	0	10	3	0	19	116	42	0	6	15	5	11	0	2	0	0	0	0	0	0	0	0	1	0	0	0	0	0	0	0	0	0
OTU_979706;size=108;	Eukaryota;Stramenopiles;Ochrophyta;Bacillariophyta;Bacillariophyta_X;Araphid-pennate;	65	115	8	39	35	130	46	14	2	3	14	3	3	25	144	163	51	107	21	3	4	4	0	7	2	2	2	0	0	1	1	10	2	2	0	0	1	5	3	0	0
OTU_977568;size=225;	Eukaryota;Stramenopiles;Ochrophyta;Bacillariophyta;Bacillariophyta_X;Araphid-pennate;	7	33	0	3	142	52	51	2	20	1	23	10	1	55	276	142	33	50	29	7	12	1	17	1	1	3	1	0	0	1	0	34	2	20	1	1	2	6	0	7	0
OTU_971843;size=3260;	Eukaryota;Stramenopiles;Ochrophyta;Bacillariophyta;Bacillariophyta_X;Araphid-pennate;	2	91	16	17	141	32	51	5	15	12	27	8	8	21	116	53	8	44	25	119	375	5	11	3	6	0	1	2	0	0	7	4	0	0	0	0	0	0	0	1	0
OTU_971735;size=2940;	Eukaryota;Stramenopiles;Ochrophyta;Bacillariophyta;Bacillariophyta_X;Araphid-pennate;	3	92	9	30	23	47	77	46	60	38	58	147	3	26	124	60	10	5	2	109	388	16	242	61	37	116	134	39	29	37	95	35	102	54	14	9	20	45	48	9	19
OTU_97717;size=15856;	Eukaryota;Stramenopiles;Ochrophyta;Bacillariophyta;Bacillariophyta_X;Araphid-pennate;	221	65	5	10	119	245	247	12	58	21	9	39	28	189	514	306	357	305	55	464	991	31	314	27	145	15	26	2	0	4	4	60	18	6	1	4	8	23	12	19	14
OTU_972103;size=4205;	Eukaryota;Stramenopiles;Ochrophyta;Bacillariophyta;Bacillariophyta_X;Araphid-pennate;Licmophora;Licmophora_flabellata;	21	9	0	0	26	7	13	4	0	3	13	63	0	4	14	16	16	22	11	2	7	3	3	4	4	3	2	2	0	0	1	13	4	15	3	1	2	9	0	3	2
OTU_9712929;size=5;	Eukaryota;Stramenopiles;Ochrophyta;Bacillariophyta;Bacillariophyta_X;Bacillariophyta_XX;Actinoptychus;Actinoptychus_splendens;	0	0	0	0	0	0	0	0	0	0	0	0	0	0	0	0	0	25	0	0	0	0	0	0	0	0	0	0	0	0	0	0	0	0	0	0	0	0	0	0	0
OTU_9763;size=104462;	Eukaryota;Stramenopiles;Ochrophyta;Bacillariophyta;Bacillariophyta_X;Polar-centric-Mediophyceae;	0	0	0	0	0	0	0	0	0	0	0	0	0	0	0	0	0	0	0	0	0	0	0	0	0	1	0	0	0	0	0	0	0	0	0	0	0	0	0	0	0
OTU_9710871;size=20;	Eukaryota;Stramenopiles;Ochrophyta;Bacillariophyta;Bacillariophyta_X;Polar-centric-Mediophyceae;	0	0	0	0	0	0	0	0	0	0	0	0	0	0	0	0	0	0	0	0	0	1	0	0	0	0	0	0	0	0	0	0	0	0	0	0	0	0	0	0	0
OTU_971930;size=1036;	Eukaryota;Stramenopiles;Ochrophyta;Bacillariophyta;Bacillariophyta_X;Polar-centric-Mediophyceae;	0	0	0	0	0	0	1	0	0	0	0	0	0	0	0	0	0	0	0	0	0	0	0	0	0	0	0	0	0	0	0	0	0	0	0	0	0	0	0	0	0
OTU_9714926;size=8;	Eukaryota;Stramenopiles;Ochrophyta;Bacillariophyta;Bacillariophyta_X;Polar-centric-Mediophyceae;	0	0	0	0	0	1	0	0	0	0	0	0	0	0	0	0	0	0	0	0	0	0	0	0	0	0	0	0	0	0	0	0	0	0	0	0	0	0	0	0	0
OTU_9711591;size=479;	Eukaryota;Stramenopiles;Ochrophyta;Bacillariophyta;Bacillariophyta_X;Polar-centric-Mediophyceae;	0	0	0	0	0	0	0	0	0	0	0	0	0	0	0	0	0	0	0	0	2	0	0	0	0	0	0	0	0	0	0	0	0	0	0	0	0	0	0	0	0
OTU_9715901;size=8;	Eukaryota;Stramenopiles;Ochrophyta;Bacillariophyta;Bacillariophyta_X;Polar-centric-Mediophyceae;	2	0	0	0	0	0	0	0	0	1	0	0	0	0	0	0	0	0	0	0	0	0	0	0	0	0	0	0	0	0	0	0	0	0	0	0	0	0	0	0	0
OTU_978186;size=71;	Eukaryota;Stramenopiles;Ochrophyta;Bacillariophyta;Bacillariophyta_X;Polar-centric-Mediophyceae;	0	0	0	0	0	0	0	0	0	0	0	0	0	0	0	0	0	3	0	0	0	0	0	0	0	0	0	0	0	0	0	0	0	0	0	0	0	0	0	0	0
OTU_979644;size=98;	Eukaryota;Stramenopiles;Ochrophyta;Bacillariophyta;Bacillariophyta_X;Polar-centric-Mediophyceae;	0	2	0	0	0	0	1	0	0	0	0	0	0	0	4	0	0	2	3	0	0	0	0	0	0	0	0	0	0	1	0	0	0	0	0	0	0	0	0	0	0
OTU_9716620;size=12;	Eukaryota;Stramenopiles;Ochrophyta;Bacillariophyta;Bacillariophyta_X;Polar-centric-Mediophyceae;	0	0	0	0	0	0	0	0	0	0	0	1	0	1	3	0	0	0	0	0	0	0	6	0	1	2	0	0	0	0	0	0	0	0	0	0	0	0	0	0	0
OTU_9711140;size=7;	Eukaryota;Stramenopiles;Ochrophyta;Bacillariophyta;Bacillariophyta_X;Polar-centric-Mediophyceae;	0	2	0	0	0	2	1	0	0	0	0	0	0	0	10	0	0	0	0	0	0	0	0	0	0	0	0	0	0	0	0	0	0	0	0	0	0	0	0	0	0
OTU_9710145;size=19;	Eukaryota;Stramenopiles;Ochrophyta;Bacillariophyta;Bacillariophyta_X;Polar-centric-Mediophyceae;	5	0	0	0	0	2	0	1	0	0	0	0	0	0	0	0	0	10	0	0	0	0	0	0	0	0	0	0	0	0	0	0	3	0	0	0	0	0	0	0	0
OTU_977514;size=60;	Eukaryota;Stramenopiles;Ochrophyta;Bacillariophyta;Bacillariophyta_X;Polar-centric-Mediophyceae;	6	0	0	0	0	0	1	0	0	0	0	0	0	0	0	0	1	8	0	0	0	0	0	2	0	0	1	0	0	2	3	1	0	0	0	0	0	4	0	0	1
OTU_9710344;size=316;	Eukaryota;Stramenopiles;Ochrophyta;Bacillariophyta;Bacillariophyta_X;Polar-centric-Mediophyceae;	0	0	0	0	0	0	0	0	0	0	0	0	0	0	0	0	0	7	0	0	0	0	1	0	1	1	0	0	0	0	0	16	0	1	0	0	2	3	0	0	0
OTU_9711866;size=136;	Eukaryota;Stramenopiles;Ochrophyta;Bacillariophyta;Bacillariophyta_X;Polar-centric-Mediophyceae;	0	4	0	0	0	0	0	0	0	0	1	0	0	4	13	9	0	0	0	0	1	0	0	0	0	0	0	0	0	2	0	0	0	0	0	0	0	0	0	0	0
OTU_971766;size=1583;	Eukaryota;Stramenopiles;Ochrophyta;Bacillariophyta;Bacillariophyta_X;Polar-centric-Mediophyceae;	0	0	0	0	0	7	1	4	0	0	4	0	0	0	0	3	0	6	6	0	0	0	0	0	0	0	0	0	0	0	0	5	6	0	0	0	0	0	0	0	0
OTU_9713130;size=128;	Eukaryota;Stramenopiles;Ochrophyta;Bacillariophyta;Bacillariophyta_X;Polar-centric-Mediophyceae;	0	0	0	0	0	0	0	0	0	0	0	0	0	0	0	0	0	8	0	0	0	0	0	0	0	2	0	0	1	0	0	24	2	2	0	0	2	12	0	0	0
OTU_976917;size=45;	Eukaryota;Stramenopiles;Ochrophyta;Bacillariophyta;Bacillariophyta_X;Polar-centric-Mediophyceae;	0	0	0	0	0	0	0	0	0	0	0	0	0	0	0	0	0	0	0	15	14	2	12	1	2	0	5	1	0	0	0	0	0	0	0	3	0	0	0	0	7
OTU_973156;size=417;	Eukaryota;Stramenopiles;Ochrophyta;Bacillariophyta;Bacillariophyta_X;Polar-centric-Mediophyceae;	50	0	1	2	8	1	3	1	9	0	0	0	0	5	6	1	13	2	0	3	0	0	0	0	0	1	0	1	0	0	0	0	0	0	0	0	0	0	0	0	0
OTU_976148;size=83;	Eukaryota;Stramenopiles;Ochrophyta;Bacillariophyta;Bacillariophyta_X;Polar-centric-Mediophyceae;	16	12	0	0	1	52	35	3	0	0	0	0	0	12	9	0	0	0	0	1	1	1	0	0	0	0	0	0	0	0	0	0	0	0	0	0	0	0	0	0	0
OTU_9716647;size=4;	Eukaryota;Stramenopiles;Ochrophyta;Bacillariophyta;Bacillariophyta_X;Polar-centric-Mediophyceae;	34	33	0	0	0	21	43	0	8	0	0	38	11	13	34	0	7	0	12	0	0	0	0	0	0	0	0	0	0	0	0	0	0	0	0	0	0	0	0	0	0
OTU_97214;size=27549;	Eukaryota;Stramenopiles;Ochrophyta;Bacillariophyta;Bacillariophyta_X;Polar-centric-Mediophyceae;	4	2	0	0	3	24	7	1	0	0	0	2	1	20	71	11	2	4	0	11	13	20	178	42	60	9	15	0	0	0	1	19	11	5	1	0	11	78	22	16	11
OTU_97451;size=20818;	Eukaryota;Stramenopiles;Ochrophyta;Bacillariophyta;Bacillariophyta_X;Polar-centric-Mediophyceae;	563	5	5	1	13	48	66	17	92	8	13	21	2	34	111	3	22	0	3	3	1	1	0	0	0	3	0	1	0	0	0	0	0	0	0	0	0	0	0	0	0
OTU_9711;size=487886;	Eukaryota;Stramenopiles;Ochrophyta;Bacillariophyta;Bacillariophyta_X;Polar-centric-Mediophyceae;	115	81	53	58	1	367	120	35	0	20	2	0	0	3	6	8	7	0	0	3	68	8	0	1	8	1	3	0	0	3	1	0	0	0	0	0	0	4	45	0	17
OTU_978865;size=244;	Eukaryota;Stramenopiles;Ochrophyta;Bacillariophyta;Bacillariophyta_X;Polar-centric-Mediophyceae;	6	60	5	18	1	3	20	3	2	0	41	0	1	13	240	578	31	18	0	0	3	1	1	1	3	1	0	0	1	1	0	2	0	0	0	0	2	8	0	1	2
OTU_9715657;size=8;	Eukaryota;Stramenopiles;Ochrophyta;Bacillariophyta;Bacillariophyta_X;Polar-centric-Mediophyceae;Chaetoceros;	0	0	0	0	0	0	0	0	0	0	0	0	0	0	0	0	0	0	0	4	1	0	1	0	0	0	1	0	0	0	0	0	0	0	0	0	0	0	0	0	0
OTU_976927;size=40;	Eukaryota;Stramenopiles;Ochrophyta;Bacillariophyta;Bacillariophyta_X;Polar-centric-Mediophyceae;Chaetoceros;	7	17	1	3	0	0	2	0	0	0	1	0	0	0	0	0	4	0	0	0	0	0	0	0	0	0	0	0	0	0	0	0	0	0	0	0	0	0	0	0	0
OTU_977403;size=43;	Eukaryota;Stramenopiles;Ochrophyta;Bacillariophyta;Bacillariophyta_X;Polar-centric-Mediophyceae;Chaetoceros;	0	0	3	0	0	3	1	0	0	0	0	0	0	0	0	0	0	32	0	0	3	0	0	0	0	0	0	0	0	0	0	0	0	0	0	0	0	0	0	0	0
OTU_976289;size=92;	Eukaryota;Stramenopiles;Ochrophyta;Bacillariophyta;Bacillariophyta_X;Polar-centric-Mediophyceae;Chaetoceros;	1	3	0	0	0	0	5	0	0	0	0	3	0	3	10	0	1	16	9	4	1	0	3	0	1	0	0	0	0	2	0	1	0	1	0	0	0	1	0	0	1
OTU_974357;size=366;	Eukaryota;Stramenopiles;Ochrophyta;Bacillariophyta;Bacillariophyta_X;Polar-centric-Mediophyceae;Chaetoceros;	37	19	0	0	0	9	42	2	3	2	0	2	2	6	3	1	8	49	1	3	3	0	0	3	0	1	1	0	0	0	0	0	0	1	0	0	0	0	0	0	0
OTU_97510;size=11296;	Eukaryota;Stramenopiles;Ochrophyta;Bacillariophyta;Bacillariophyta_X;Polar-centric-Mediophyceae;Chaetoceros;	13	116	21	1	0	280	91	1	0	0	2	3	0	24	57	1	4	0	0	1	0	0	0	0	0	2	0	0	0	0	0	0	0	0	0	0	0	0	0	0	0
OTU_971386;size=3170;	Eukaryota;Stramenopiles;Ochrophyta;Bacillariophyta;Bacillariophyta_X;Polar-centric-Mediophyceae;Chaetoceros;	208	159	24	4	20	235	165	7	5	0	6	13	9	56	71	9	12	79	54	165	7	1	21	3	6	6	2	1	0	0	4	5	0	1	1	0	0	5	0	10	5
OTU_97145;size=41251;	Eukaryota;Stramenopiles;Ochrophyta;Bacillariophyta;Bacillariophyta_X;Polar-centric-Mediophyceae;Chaetoceros;	235	84	10	17	531	281	137	68	32	18	348	3	6	61	540	211	815	104	136	301	726	24	776	37	166	37	29	2	2	13	23	106	72	124	2	5	61	258	42	44	62
OTU_97700;size=5575;	Eukaryota;Stramenopiles;Ochrophyta;Bacillariophyta;Bacillariophyta_X;Polar-centric-Mediophyceae;Chaetoceros;Chaetoceros_debilis;	0	4	0	0	0	28	8	3	0	0	0	0	0	1	4	0	0	0	0	0	0	0	0	0	0	0	0	0	0	0	0	0	0	0	0	0	0	0	0	0	0
OTU_97527;size=3446;	Eukaryota;Stramenopiles;Ochrophyta;Bacillariophyta;Bacillariophyta_X;Polar-centric-Mediophyceae;Chaetoceros;Chaetoceros_didymus;	0	1	0	0	0	0	2	0	0	0	1	0	0	0	0	0	0	0	2	31	8	0	0	0	0	0	2	0	0	0	0	0	0	0	0	0	0	0	0	0	0
OTU_973474;size=383;	Eukaryota;Stramenopiles;Ochrophyta;Bacillariophyta;Bacillariophyta_X;Polar-centric-Mediophyceae;Chaetoceros;Chaetoceros_lorenzianus;	0	0	0	0	0	0	1	0	0	0	0	0	0	0	0	0	0	0	0	0	0	0	0	0	0	0	0	0	0	0	0	0	0	0	0	0	0	0	0	0	0
OTU_972639;size=550;	Eukaryota;Stramenopiles;Ochrophyta;Bacillariophyta;Bacillariophyta_X;Polar-centric-Mediophyceae;Chaetoceros;Chaetoceros_muellerii;	4	0	0	0	6	2	0	0	0	0	13	0	0	1	0	0	0	0	0	0	0	0	0	0	0	0	1	0	0	0	0	0	0	0	0	0	0	0	0	0	0
OTU_971881;size=1065;	Eukaryota;Stramenopiles;Ochrophyta;Bacillariophyta;Bacillariophyta_X;Polar-centric-Mediophyceae;Chaetoceros;Chaetoceros_muellerii_strain1;	4	11	17	2	0	12	10	0	0	0	2	0	0	0	1	4	0	428	60	6	13	0	60	8	2	3	1	1	0	1	9	83	1	3	0	0	0	2	10	13	1
OTU_971856;size=1247;	Eukaryota;Stramenopiles;Ochrophyta;Bacillariophyta;Bacillariophyta_X;Polar-centric-Mediophyceae;Chaetoceros;Chaetoceros_muellerii_strain2;	0	0	0	0	0	0	0	0	0	0	2	0	0	0	0	0	36	0	0	0	6	0	0	0	0	0	0	0	0	0	0	0	0	0	0	0	0	0	0	0	0
OTU_9733;size=196956;	Eukaryota;Stramenopiles;Ochrophyta;Bacillariophyta;Bacillariophyta_X;Polar-centric-Mediophyceae;Chaetoceros;Chaetoceros_peruvianus;	1	5	0	1	7	20	8	1	0	0	0	1	0	7	4	8	7	0	1	10	0	0	0	1	0	0	0	0	0	0	0	0	0	0	0	0	0	0	0	0	0
OTU_9714470;size=56;	Eukaryota;Stramenopiles;Ochrophyta;Bacillariophyta;Bacillariophyta_X;Polar-centric-Mediophyceae;Chaetoceros;Chaetoceros_rostratus;	0	0	0	0	0	0	0	0	0	0	0	0	0	0	0	0	0	2	1	0	0	0	0	0	1	0	0	0	0	0	0	1	0	0	0	0	0	0	0	0	0
OTU_9783;size=201451;	Eukaryota;Stramenopiles;Ochrophyta;Bacillariophyta;Bacillariophyta_X;Polar-centric-Mediophyceae;Chaetoceros;Chaetoceros_rostratus;	71	93	13	18	26	186	221	39	133	26	77	63	13	146	375	41	19	641	212	110	39	4	74	18	33	39	65	20	21	30	43	88	53	52	29	71	25	41	29	70	66
OTU_9713087;size=22;	Eukaryota;Stramenopiles;Ochrophyta;Bacillariophyta;Bacillariophyta_X;Polar-centric-Mediophyceae;Chaetoceros;Chaetoceros_sp._strain16;	2	0	0	0	0	0	0	0	0	0	0	0	0	0	1	0	0	14	0	0	0	0	0	0	0	0	0	0	0	0	0	0	0	0	0	0	0	0	0	0	0
OTU_971140;size=3430;	Eukaryota;Stramenopiles;Ochrophyta;Bacillariophyta;Bacillariophyta_X;Polar-centric-Mediophyceae;Chaetoceros;Chaetoceros_sp._strain16;	21	20	1	0	1	63	58	3	0	0	2	3	3	28	114	3	14	234	12	8	0	2	0	0	3	1	0	0	0	0	0	1	1	0	0	0	0	0	0	0	0
OTU_97213;size=30932;	Eukaryota;Stramenopiles;Ochrophyta;Bacillariophyta;Bacillariophyta_X;Polar-centric-Mediophyceae;Chaetoceros;Chaetoceros_sp._strain16;	113	111	25	13	9	226	288	13	5	3	45	54	32	236	777	29	39	3438	267	358	24	21	22	6	11	3	5	0	0	4	16	9	5	5	0	0	0	0	1	0	2
OTU_97478;size=10970;	Eukaryota;Stramenopiles;Ochrophyta;Bacillariophyta;Bacillariophyta_X;Polar-centric-Mediophyceae;Chaetoceros;Chaetoceros_sp._strain4;	8	52	14	4	33	58	110	0	0	4	0	11	3	48	569	11	43	3978	6	130	35	3	20	0	3	6	0	1	0	0	4	4	0	7	0	0	1	0	0	0	0
OTU_972586;size=701;	Eukaryota;Stramenopiles;Ochrophyta;Bacillariophyta;Bacillariophyta_X;Polar-centric-Mediophyceae;Chaetoceros;Chaetoceros_sp._strain9;	0	0	0	0	0	0	0	0	0	0	0	0	0	0	0	0	9	0	0	0	0	0	0	0	0	0	0	0	0	0	0	0	0	0	0	0	0	0	0	0	0
OTU_975555;size=1544;	Eukaryota;Stramenopiles;Ochrophyta;Bacillariophyta;Bacillariophyta_X;Polar-centric-Mediophyceae;Cyclotella;Cyclotella_choctawhatcheeana;	0	1	0	0	0	0	0	0	0	0	0	0	0	0	0	6	0	0	0	0	0	0	0	0	0	0	0	0	0	0	0	0	0	0	0	0	0	0	0	0	0
OTU_9717;size=427898;	Eukaryota;Stramenopiles;Ochrophyta;Bacillariophyta;Bacillariophyta_X;Polar-centric-Mediophyceae;Cyclotella;Cyclotella_choctawhatcheeana;	0	8	11	2	7	1	0	0	0	0	13	8	0	3	6	72	10	0	0	0	0	0	0	0	0	0	0	0	0	0	0	0	0	0	0	0	0	0	0	0	0
OTU_974442;size=238;	Eukaryota;Stramenopiles;Ochrophyta;Bacillariophyta;Bacillariophyta_X;Polar-centric-Mediophyceae;Cyclotella;Cyclotella_choctawhatcheeana;	0	51	34	17	29	56	3	2	0	2	5	0	0	0	1	11	0	0	0	5	0	0	0	0	0	0	0	0	0	0	0	0	0	0	0	0	0	0	0	0	1
OTU_9715093;size=136;	Eukaryota;Stramenopiles;Ochrophyta;Bacillariophyta;Bacillariophyta_X;Polar-centric-Mediophyceae;Cyclotella;Cyclotella_striata;	0	0	1	0	1	0	0	0	0	0	0	0	0	0	0	1	0	0	0	0	0	0	0	0	0	0	0	0	0	1	0	0	0	0	0	0	0	0	0	0	0
OTU_971230;size=2194;	Eukaryota;Stramenopiles;Ochrophyta;Bacillariophyta;Bacillariophyta_X;Polar-centric-Mediophyceae;Ditylum;Ditylum_brightwellii;	16	0	5	9	0	6	11	3	0	0	0	0	0	3	11	2	0	0	0	0	0	1	0	0	0	1	0	0	0	0	0	0	0	0	0	0	0	0	0	0	0
OTU_9713198;size=151;	Eukaryota;Stramenopiles;Ochrophyta;Bacillariophyta;Bacillariophyta_X;Polar-centric-Mediophyceae;Eucampia;Eucampia_zoodiacus;	255	108	0	0	134	94	131	8	1	2	10	100	18	890	338	45	10	3	8	9	57	4	38	5	37	4	6	1	0	2	12	10	1	1	0	0	0	2	1	3	0
OTU_97318;size=35138;	Eukaryota;Stramenopiles;Ochrophyta;Bacillariophyta;Bacillariophyta_X;Polar-centric-Mediophyceae;Eucampia;Eucampia_zoodiacus;	461	118	9	2	41	150	87	10	3	2	28	43	12	1157	1144	77	28	1	4	123	17	4	13	4	8	4	3	5	0	0	4	5	7	0	3	0	0	1	0	0	0
OTU_972363;size=206;	Eukaryota;Stramenopiles;Ochrophyta;Bacillariophyta;Bacillariophyta_X;Polar-centric-Mediophyceae;Helicotheca;Helicotheca_tamesis;	0	9	0	0	0	0	0	0	0	0	0	0	0	0	0	0	4	0	0	0	0	0	0	0	0	0	0	0	0	0	0	0	0	0	0	0	0	0	0	0	0
OTU_973346;size=402;	Eukaryota;Stramenopiles;Ochrophyta;Bacillariophyta;Bacillariophyta_X;Polar-centric-Mediophyceae;Hyalosira;Hyalosira_sp.;	3	0	0	5	0	18	16	1	0	2	0	0	0	0	0	0	0	0	0	0	0	0	0	0	0	0	0	0	0	1	0	0	0	0	0	0	0	0	0	0	3
OTU_972086;size=1825;	Eukaryota;Stramenopiles;Ochrophyta;Bacillariophyta;Bacillariophyta_X;Polar-centric-Mediophyceae;Lithodesmium;Lithodesmium_undulatum;	7	9	4	0	2	9	6	1	9	1	9	25	1	5	2	6	0	15	0	0	0	0	0	0	0	0	0	0	0	0	0	0	0	0	0	2	0	0	0	2	0
OTU_976767;size=372;	Eukaryota;Stramenopiles;Ochrophyta;Bacillariophyta;Bacillariophyta_X;Polar-centric-Mediophyceae;Minidiscus;Minidiscus_sp.;	0	0	0	0	0	0	0	0	0	0	0	0	0	0	2	3	0	0	0	0	0	0	0	1	0	0	0	0	0	0	0	0	0	0	0	0	0	0	0	0	0
OTU_977572;size=67;	Eukaryota;Stramenopiles;Ochrophyta;Bacillariophyta;Bacillariophyta_X;Polar-centric-Mediophyceae;Minidiscus;Minidiscus_sp.;	0	0	0	0	0	0	0	1	0	0	1	0	0	0	1	1	0	0	0	1	2	0	0	0	0	0	1	0	0	1	0	0	0	0	0	0	0	0	0	0	0
OTU_972146;size=4578;	Eukaryota;Stramenopiles;Ochrophyta;Bacillariophyta;Bacillariophyta_X;Polar-centric-Mediophyceae;Minidiscus;Minidiscus_sp.;	0	1	1	0	6	2	1	0	0	0	5	3	0	3	30	18	1	0	0	3	5	0	1	0	0	0	1	0	0	0	0	4	1	1	0	0	0	0	1	0	0
OTU_9713553;size=13;	Eukaryota;Stramenopiles;Ochrophyta;Bacillariophyta;Bacillariophyta_X;Polar-centric-Mediophyceae;Minutocellus;Minutocellus_sp.;	0	0	0	0	0	0	1	0	0	0	0	0	0	0	0	0	0	0	0	0	0	0	0	0	0	0	0	0	0	0	0	0	0	0	0	0	0	0	0	0	0
OTU_978725;size=165;	Eukaryota;Stramenopiles;Ochrophyta;Bacillariophyta;Bacillariophyta_X;Polar-centric-Mediophyceae;Minutocellus;Minutocellus_sp.;	0	0	0	0	0	0	0	0	0	0	0	0	0	0	0	0	0	0	0	0	0	0	1	0	0	0	0	0	0	0	0	0	0	0	0	0	0	0	0	0	0
OTU_9713082;size=62;	Eukaryota;Stramenopiles;Ochrophyta;Bacillariophyta;Bacillariophyta_X;Polar-centric-Mediophyceae;Minutocellus;Minutocellus_sp.;	1	0	0	0	0	0	0	0	0	0	0	0	0	0	0	0	0	1	0	0	0	0	0	0	0	0	0	0	0	0	0	1	0	0	0	0	0	0	0	0	0
OTU_9713;size=435398;	Eukaryota;Stramenopiles;Ochrophyta;Bacillariophyta;Bacillariophyta_X;Polar-centric-Mediophyceae;Minutocellus;Minutocellus_sp.;	114	49	53	19	176	450	72	7	9	2	2	0	0	2	6	13	16	128	16	70	160	27	13	16	15	4	5	2	1	3	13	136	20	19	9	1	3	30	0	13	6
OTU_979328;size=14;	Eukaryota;Stramenopiles;Ochrophyta;Bacillariophyta;Bacillariophyta_X;Polar-centric-Mediophyceae;Odontella;Odontella_sinensis;	1	19	1	1	0	14	4	1	0	1	3	0	0	6	0	0	0	2	0	0	0	0	0	0	0	0	0	0	0	2	0	0	2	0	0	0	0	0	0	0	0
OTU_9713492;size=36;	Eukaryota;Stramenopiles;Ochrophyta;Bacillariophyta;Bacillariophyta_X;Polar-centric-Mediophyceae;Skeletonema;	1	0	0	0	1	0	0	0	0	0	0	0	0	0	0	0	0	0	0	0	2	0	0	0	0	0	0	0	0	0	0	0	0	0	0	0	0	0	0	0	0
OTU_9711251;size=7;	Eukaryota;Stramenopiles;Ochrophyta;Bacillariophyta;Bacillariophyta_X;Polar-centric-Mediophyceae;Skeletonema;Skeletonema_ardens;	6	0	0	4	0	1	5	0	0	0	0	0	0	0	0	0	0	0	0	0	0	0	0	0	0	0	0	0	0	2	0	0	0	0	0	0	0	0	0	0	0
OTU_9711634;size=523;	Eukaryota;Stramenopiles;Ochrophyta;Bacillariophyta;Bacillariophyta_X;Polar-centric-Mediophyceae;Skeletonema;Skeletonema_dohrnii;	0	0	0	1	0	0	0	0	0	0	0	0	0	0	0	0	0	0	0	0	0	0	0	0	1	0	0	0	0	0	0	0	0	0	0	0	0	0	0	0	0
OTU_974617;size=615;	Eukaryota;Stramenopiles;Ochrophyta;Bacillariophyta;Bacillariophyta_X;Polar-centric-Mediophyceae;Skeletonema;Skeletonema_grevillei;	0	1	0	0	2	1	0	0	0	0	0	0	0	0	0	0	0	0	0	1	5	0	1	0	0	0	0	0	0	0	0	2	0	3	0	0	0	0	1	0	0
OTU_9712859;size=27;	Eukaryota;Stramenopiles;Ochrophyta;Bacillariophyta;Bacillariophyta_X;Polar-centric-Mediophyceae;Skeletonema;Skeletonema_grevillei;	1	0	0	0	5	2	1	0	0	0	0	0	0	0	0	0	0	0	0	3	3	0	0	0	1	0	0	0	0	0	0	1	0	3	0	0	0	0	2	0	0
OTU_9714;size=572606;	Eukaryota;Stramenopiles;Ochrophyta;Bacillariophyta;Bacillariophyta_X;Polar-centric-Mediophyceae;Skeletonema;Skeletonema_menzellii;	199	33	2	6	300	92	38	4	0	3	1	0	1	4	3	0	0	13	2	189	502	8	81	15	30	16	12	0	1	3	51	106	112	169	5	0	38	127	62	40	22
OTU_971091;size=16351;	Eukaryota;Stramenopiles;Ochrophyta;Bacillariophyta;Bacillariophyta_X;Polar-centric-Mediophyceae;Skeletonema;Skeletonema_subsalsum;	3	9	3	6	0	7	5	0	0	1	0	0	0	0	0	0	0	0	0	0	2	0	0	0	0	0	0	0	0	0	0	0	0	0	0	0	0	0	0	0	0
OTU_9716569;size=20;	Eukaryota;Stramenopiles;Ochrophyta;Bacillariophyta;Bacillariophyta_X;Polar-centric-Mediophyceae;Thalassiosira;	1	0	0	1	0	0	0	0	0	0	0	0	0	0	0	0	0	0	0	0	0	0	0	0	0	0	0	0	0	0	0	0	0	0	0	0	0	0	0	0	0
OTU_9713447;size=138;	Eukaryota;Stramenopiles;Ochrophyta;Bacillariophyta;Bacillariophyta_X;Polar-centric-Mediophyceae;Thalassiosira;	0	0	0	0	0	0	0	0	0	0	0	0	0	0	0	2	0	1	0	0	0	0	0	0	0	0	0	0	0	0	0	0	0	0	0	0	0	0	0	0	0
OTU_977528;size=223;	Eukaryota;Stramenopiles;Ochrophyta;Bacillariophyta;Bacillariophyta_X;Polar-centric-Mediophyceae;Thalassiosira;	0	0	0	0	0	0	0	0	0	0	0	0	0	0	0	2	0	0	0	0	0	0	0	0	0	0	0	0	0	0	0	0	0	0	0	0	0	2	0	0	0
OTU_978785;size=124;	Eukaryota;Stramenopiles;Ochrophyta;Bacillariophyta;Bacillariophyta_X;Polar-centric-Mediophyceae;Thalassiosira;	0	0	0	0	0	0	0	0	0	0	0	0	0	0	1	4	0	0	0	0	0	0	0	0	0	0	0	0	0	0	0	0	0	0	0	0	0	0	0	0	0
OTU_9715306;size=100;	Eukaryota;Stramenopiles;Ochrophyta;Bacillariophyta;Bacillariophyta_X;Polar-centric-Mediophyceae;Thalassiosira;	0	0	0	0	0	0	0	0	0	0	0	0	0	0	2	5	1	0	0	0	0	0	1	0	0	0	0	0	0	0	0	0	0	0	0	0	0	0	0	0	0
OTU_974880;size=246;	Eukaryota;Stramenopiles;Ochrophyta;Bacillariophyta;Bacillariophyta_X;Polar-centric-Mediophyceae;Thalassiosira;	0	0	0	0	0	0	0	0	0	1	0	0	0	0	0	7	0	4	0	0	0	0	0	0	0	0	0	0	0	0	0	0	0	0	0	0	0	0	0	0	0
OTU_979360;size=373;	Eukaryota;Stramenopiles;Ochrophyta;Bacillariophyta;Bacillariophyta_X;Polar-centric-Mediophyceae;Thalassiosira;	0	0	0	0	0	0	0	0	0	0	0	0	0	0	2	1	0	0	0	0	0	0	16	0	3	0	1	0	0	0	2	0	0	0	0	0	0	0	0	0	0
OTU_9711296;size=22;	Eukaryota;Stramenopiles;Ochrophyta;Bacillariophyta;Bacillariophyta_X;Polar-centric-Mediophyceae;Thalassiosira;	1	0	0	8	0	7	3	1	0	0	0	0	0	0	0	0	0	2	0	0	8	0	0	0	0	0	0	0	0	0	0	0	0	0	0	0	0	1	0	0	0
OTU_979168;size=75;	Eukaryota;Stramenopiles;Ochrophyta;Bacillariophyta;Bacillariophyta_X;Polar-centric-Mediophyceae;Thalassiosira;	8	0	0	0	0	4	0	0	0	0	0	16	0	3	9	2	0	0	0	0	0	0	0	0	0	0	0	0	0	0	0	0	0	0	0	0	0	0	0	0	0
OTU_97347;size=21502;	Eukaryota;Stramenopiles;Ochrophyta;Bacillariophyta;Bacillariophyta_X;Polar-centric-Mediophyceae;Thalassiosira;	0	0	0	0	0	0	0	0	0	0	0	0	0	0	3	0	0	0	0	0	0	0	23	0	8	1	17	0	0	0	4	0	0	0	0	0	0	0	0	0	0
OTU_973245;size=548;	Eukaryota;Stramenopiles;Ochrophyta;Bacillariophyta;Bacillariophyta_X;Polar-centric-Mediophyceae;Thalassiosira;	7	9	2	5	0	9	22	0	0	0	6	18	0	5	14	13	2	0	0	0	0	0	2	0	0	0	0	0	0	0	0	0	0	0	0	0	0	0	0	0	0
OTU_971521;size=4691;	Eukaryota;Stramenopiles;Ochrophyta;Bacillariophyta;Bacillariophyta_X;Polar-centric-Mediophyceae;Thalassiosira;	20	0	0	0	0	20	14	2	0	0	0	0	0	2	0	0	4	44	0	5	0	0	0	4	0	1	0	0	0	0	0	0	0	0	1	0	0	1	0	1	0
OTU_972340;size=1006;	Eukaryota;Stramenopiles;Ochrophyta;Bacillariophyta;Bacillariophyta_X;Polar-centric-Mediophyceae;Thalassiosira;	1	1	0	0	0	22	10	4	0	1	1	0	0	2	36	21	6	12	1	0	0	0	0	0	0	0	0	0	0	0	0	1	0	0	0	0	0	2	13	0	0
OTU_974805;size=531;	Eukaryota;Stramenopiles;Ochrophyta;Bacillariophyta;Bacillariophyta_X;Polar-centric-Mediophyceae;Thalassiosira;	6	20	6	4	51	25	18	2	0	5	6	9	0	1	26	32	0	36	10	0	0	1	0	1	3	0	1	1	0	0	0	0	1	0	0	0	3	7	11	0	3
OTU_97752;size=5189;	Eukaryota;Stramenopiles;Ochrophyta;Bacillariophyta;Bacillariophyta_X;Polar-centric-Mediophyceae;Thalassiosira;	5	26	38	12	0	77	41	10	13	0	0	34	0	4	83	163	3	4	0	5	27	0	0	2	1	0	2	0	0	0	6	0	0	0	0	0	9	0	0	0	1
OTU_9714319;size=80;	Eukaryota;Stramenopiles;Ochrophyta;Bacillariophyta;Bacillariophyta_X;Polar-centric-Mediophyceae;Thalassiosira;	51	60	0	0	1	42	15	0	1	0	40	16	0	5	80	386	2	6	0	0	14	0	1	0	0	0	0	0	0	0	0	0	0	0	0	0	0	0	0	0	0
OTU_976718;size=165;	Eukaryota;Stramenopiles;Ochrophyta;Bacillariophyta;Bacillariophyta_X;Polar-centric-Mediophyceae;Thalassiosira;	49	79	5	10	56	62	42	5	0	4	36	11	1	58	304	142	31	18	2	30	48	16	15	5	5	0	4	1	0	4	12	21	4	2	1	0	1	5	5	0	9
OTU_9724;size=612801;	Eukaryota;Stramenopiles;Ochrophyta;Bacillariophyta;Bacillariophyta_X;Polar-centric-Mediophyceae;Thalassiosira;	201	368	32	56	187	318	175	23	32	6	158	68	5	136	1205	745	85	674	3	113	78	15	71	34	30	3	22	3	0	13	25	98	17	10	4	6	28	128	53	42	31
OTU_971361;size=1271;	Eukaryota;Stramenopiles;Ochrophyta;Bacillariophyta;Bacillariophyta_X;Polar-centric-Mediophyceae;Thalassiosira;Thalassiosira_allenii;	0	0	0	3	0	0	0	0	0	0	0	0	0	0	0	0	0	0	0	0	0	0	0	0	0	0	0	0	0	0	0	0	0	0	0	0	0	0	0	0	0
OTU_9710649;size=872;	Eukaryota;Stramenopiles;Ochrophyta;Bacillariophyta;Bacillariophyta_X;Polar-centric-Mediophyceae;Thalassiosira;Thalassiosira_concaviuscula;	0	0	0	0	1	0	0	0	0	0	0	0	0	0	0	0	0	1	0	0	0	0	0	0	0	0	0	0	0	0	0	0	0	0	0	0	0	0	0	0	0
OTU_97196;size=26307;	Eukaryota;Stramenopiles;Ochrophyta;Bacillariophyta;Bacillariophyta_X;Polar-centric-Mediophyceae;Thalassiosira;Thalassiosira_concaviuscula;	0	0	0	3	0	0	0	0	0	0	0	0	0	0	0	0	0	0	0	0	0	0	0	0	0	0	0	0	0	0	0	0	0	0	0	0	0	0	0	0	0
OTU_977188;size=127;	Eukaryota;Stramenopiles;Ochrophyta;Bacillariophyta;Bacillariophyta_X;Polar-centric-Mediophyceae;Thalassiosira;Thalassiosira_concaviuscula;	1	4	16	2	2	9	1	0	1	0	12	11	0	23	8	15	1	6	0	1	3	0	0	0	1	0	0	0	0	3	0	0	0	0	0	0	0	0	0	0	1
OTU_97522;size=6372;	Eukaryota;Stramenopiles;Ochrophyta;Bacillariophyta;Bacillariophyta_X;Polar-centric-Mediophyceae;Thalassiosira;Thalassiosira_oceanica;	10	6	0	3	9	30	5	2	0	1	0	7	1	7	13	6	5	2	0	21	28	20	273	40	59	14	22	2	0	2	6	46	6	8	0	0	17	108	29	35	16
OTU_973821;size=1588;	Eukaryota;Stramenopiles;Ochrophyta;Bacillariophyta;Bacillariophyta_X;Polar-centric-Mediophyceae;Thalassiosira;Thalassiosira_tenera;	46	11	5	1	8	21	4	1	4	4	11	1	1	6	134	105	10	13	3	26	28	12	472	28	177	27	19	10	0	3	0	2	0	0	5	0	7	28	10	10	3
OTU_972205;size=4794;	Eukaryota;Stramenopiles;Ochrophyta;Bacillariophyta;Bacillariophyta_X;Polar-centric-Mediophyceae;Thalassiosira;Thalassiosira_tumida;	0	3	5	2	3	6	8	1	0	2	0	0	0	1	1	6	0	60	1	0	0	0	5	0	1	0	2	0	0	0	0	0	0	0	0	0	0	1	6	0	0
OTU_973248;size=910;	Eukaryota;Stramenopiles;Ochrophyta;Bacillariophyta;Bacillariophyta_X;Polar-centric-Mediophyceae;Thalassiosira;Thalassiosira_weissflogii;	0	0	0	0	0	1	0	0	0	0	18	0	0	0	0	5	0	0	0	0	0	2	0	0	0	0	0	0	0	0	0	2	0	0	0	0	0	0	0	0	0
OTU_973775;size=568;	Eukaryota;Stramenopiles;Ochrophyta;Bacillariophyta;Bacillariophyta_X;Radial-centric-basal-Coscinodiscophyceae;	0	201	0	19	1	63	42	9	570	46	320	21	1	2	0	2	3	226	242	66	24	19	177	53	12	35	20	18	7	11	5	0	6	17	1	73	17	15	19	16	14
OTU_9716897;size=4;	Eukaryota;Stramenopiles;Ochrophyta;Bacillariophyta;Bacillariophyta_X;Radial-centric-basal-Coscinodiscophyceae;Actinocyclus;	0	0	0	0	0	0	0	0	0	0	0	0	0	0	0	0	0	0	0	0	0	0	0	0	0	0	0	0	0	0	0	0	0	0	0	0	0	4	0	0	0
OTU_9717055;size=4;	Eukaryota;Stramenopiles;Ochrophyta;Bacillariophyta;Bacillariophyta_X;Radial-centric-basal-Coscinodiscophyceae;Actinocyclus;Actinocyclus_curvatulus;	0	0	0	0	0	0	0	0	0	0	0	0	0	0	0	0	0	0	0	0	1	0	0	0	0	0	0	0	0	0	0	0	0	0	0	0	0	0	0	0	0
OTU_9711774;size=37;	Eukaryota;Stramenopiles;Ochrophyta;Bacillariophyta;Bacillariophyta_X;Radial-centric-basal-Coscinodiscophyceae;Actinocyclus;Actinocyclus_curvatulus;	0	0	0	0	0	0	0	0	0	0	0	0	0	0	0	2	0	0	0	0	0	0	0	0	0	0	0	0	0	0	0	0	0	0	0	0	0	0	0	0	0
OTU_977567;size=96;	Eukaryota;Stramenopiles;Ochrophyta;Bacillariophyta;Bacillariophyta_X;Radial-centric-basal-Coscinodiscophyceae;Actinocyclus;Actinocyclus_curvatulus;	0	0	0	0	0	0	0	1	0	0	0	0	0	0	0	2	5	0	0	0	0	0	1	0	0	1	1	0	0	0	0	2	0	1	0	0	3	4	9	0	1
OTU_979788;size=36;	Eukaryota;Stramenopiles;Ochrophyta;Bacillariophyta;Bacillariophyta_X;Radial-centric-basal-Coscinodiscophyceae;Actinocyclus;Actinocyclus_curvatulus;	0	8	2	7	5	0	9	7	6	0	5	0	0	3	7	15	3	0	0	0	0	0	0	0	0	0	2	0	0	0	0	0	0	0	0	0	0	0	0	0	0
OTU_97174;size=51440;	Eukaryota;Stramenopiles;Ochrophyta;Bacillariophyta;Bacillariophyta_X;Radial-centric-basal-Coscinodiscophyceae;Actinocyclus;Actinocyclus_curvatulus;	62	9	3	2	1	38	12	8	30	0	49	15	0	8	6	31	66	2	0	23	6	1	3	2	4	10	4	2	1	0	5	6	4	5	0	17	2	7	21	1	5
OTU_9716330;size=4;	Eukaryota;Stramenopiles;Ochrophyta;Bacillariophyta;Bacillariophyta_X;Radial-centric-basal-Coscinodiscophyceae;Aulacoseira;	3	2	0	0	0	5	0	0	0	0	0	0	0	0	0	0	0	0	0	0	0	0	0	0	0	0	0	0	0	0	0	0	0	0	0	0	0	0	0	0	0
OTU_97134;size=43271;	Eukaryota;Stramenopiles;Ochrophyta;Bacillariophyta;Bacillariophyta_X;Radial-centric-basal-Coscinodiscophyceae;Corethron;	0	2	0	0	0	0	0	0	0	0	0	0	0	0	1	0	0	0	0	0	0	0	0	0	0	0	0	0	0	0	0	0	0	0	0	0	0	0	0	0	0
OTU_97676;size=7127;	Eukaryota;Stramenopiles;Ochrophyta;Bacillariophyta;Bacillariophyta_X;Radial-centric-basal-Coscinodiscophyceae;Corethron;Corethron_hystrix;	6	35	3	10	0	35	13	4	6	3	10	1	0	20	78	21	3	0	4	4	0	0	0	1	0	0	1	0	0	0	0	3	0	0	0	0	0	0	3	0	0
OTU_972518;size=550;	Eukaryota;Stramenopiles;Ochrophyta;Bacillariophyta;Bacillariophyta_X;Radial-centric-basal-Coscinodiscophyceae;Corethron;Corethron_hystrix;	6	33	7	19	0	60	25	9	7	3	9	3	0	16	116	28	1	3	0	10	0	0	3	0	0	0	0	0	0	0	1	0	0	0	0	0	0	0	10	0	0
OTU_975172;size=163;	Eukaryota;Stramenopiles;Ochrophyta;Bacillariophyta;Bacillariophyta_X;Radial-centric-basal-Coscinodiscophyceae;Coscinodiscus;Coscinodiscus_jonesianus;	0	1	0	1	0	36	8	2	2	2	8	2	0	4	19	9	10	0	0	0	0	0	0	0	0	0	0	0	0	0	0	0	0	0	0	0	0	0	31	0	0
OTU_97372;size=13141;	Eukaryota;Stramenopiles;Ochrophyta;Bacillariophyta;Bacillariophyta_X;Radial-centric-basal-Coscinodiscophyceae;Coscinodiscus;Coscinodiscus_radiatus;	0	0	0	0	0	0	0	0	0	0	0	0	0	0	0	3	0	0	0	0	0	0	0	0	0	0	0	0	0	0	0	0	0	0	0	0	0	0	0	0	0
OTU_97976;size=3767;	Eukaryota;Stramenopiles;Ochrophyta;Bacillariophyta;Bacillariophyta_X;Radial-centric-basal-Coscinodiscophyceae;Coscinodiscus;Coscinodiscus_wailesii;	1	0	0	0	0	7	0	0	0	0	0	2	1	9	2	0	27	0	0	0	0	0	0	0	0	0	0	0	0	0	0	0	0	0	0	0	0	0	0	0	0
OTU_97670;size=7422;	Eukaryota;Stramenopiles;Ochrophyta;Bacillariophyta;Bacillariophyta_X;Radial-centric-basal-Coscinodiscophyceae;Guinardia;Guinardia_delicatula;	180	9	1	0	1	0	0	5	0	0	0	0	0	0	0	0	0	0	0	0	0	0	0	0	0	1	0	0	0	0	0	0	0	0	0	0	0	0	0	0	0
OTU_97359;size=16018;	Eukaryota;Stramenopiles;Ochrophyta;Bacillariophyta;Bacillariophyta_X;Radial-centric-basal-Coscinodiscophyceae;Leptocylindrus;Leptocylindrus_convexus;	248	153	4	26	42	306	413	42	75	18	107	82	58	612	1909	117	77	21	300	220	316	15	243	12	12	1	5	2	0	4	14	2	5	10	0	0	0	0	4	0	0
OTU_97272;size=24459;	Eukaryota;Stramenopiles;Ochrophyta;Bacillariophyta;Bacillariophyta_X;Radial-centric-basal-Coscinodiscophyceae;Leptocylindrus;Leptocylindrus_danicus;	1008	578	10	28	12	970	1291	47	32	8	28	2	1	46	132	26	25	721	344	301	295	25	140	5	8	17	5	0	0	4	1	9	5	4	6	0	0	1	7	0	0
OTU_97171;size=39009;	Eukaryota;Stramenopiles;Ochrophyta;Bacillariophyta;Bacillariophyta_X;Radial-centric-basal-Coscinodiscophyceae;Leptocylindrus;Leptocylindrus_sp.;	3	20	68	44	1	51	2205	1033	967	152	1741	51	55	29	17	0	1	2	719	52	231	30	273	381	620	313	329	133	276	1577	1370	897	166	220	715	507	227	859	713	401	769
OTU_978862;size=20;	Eukaryota;Stramenopiles;Ochrophyta;Bacillariophyta;Bacillariophyta_X;Radial-centric-basal-Coscinodiscophyceae;Paralia;Paralia_sulcata;	0	0	0	0	0	0	0	0	0	0	0	0	0	0	0	0	0	1	0	0	0	0	0	0	0	0	0	0	0	0	0	0	0	0	0	0	0	0	0	0	0
OTU_97424;size=10467;	Eukaryota;Stramenopiles;Ochrophyta;Bacillariophyta;Bacillariophyta_X;Radial-centric-basal-Coscinodiscophyceae;Rhizosolenia;Rhizosolenia_fallax;	231	36	0	0	1	36	7	15	5	1	5	65	2	14	58	14	4	8	12	5	14	0	0	0	0	3	0	1	0	2	2	1	0	0	0	0	0	0	0	0	0
OTU_978700;size=55;	Eukaryota;Stramenopiles;Ochrophyta;Bacillariophyta;Bacillariophyta_X;Radial-centric-basal-Coscinodiscophyceae;Rhizosolenia;Rhizosolenia_shrubsolei;	306	92	6	7	14	8	11	4	4	2	0	6	1	2	1	1	24	22	0	63	0	1	0	0	0	6	0	0	1	0	0	0	0	0	0	0	0	0	0	0	0
OTU_97269;size=18299;	Eukaryota;Stramenopiles;Ochrophyta;Bacillariophyta;Bacillariophyta_X;Radial-centric-basal-Coscinodiscophyceae;Rhizosolenia;Rhizosolenia_similoides;	98	242	10	9	453	327	375	13	9	5	23	26	12	122	427	56	34	261	2150	283	259	16	30	10	7	7	8	2	2	44	40	40	32	4	2	0	16	10	12	1	4
OTU_97502;size=9132;	Eukaryota;Stramenopiles;Ochrophyta;Bacillariophyta;Bacillariophyta_X;Radial-centric-basal-Coscinodiscophyceae;Stellarima;Stellarima_microtrias;	0	0	0	0	0	0	0	0	0	0	0	0	0	0	0	0	0	0	0	0	0	0	0	0	0	0	0	0	0	1	0	0	0	0	0	0	0	0	0	0	0
OTU_972546;size=856;	Eukaryota;Stramenopiles;Ochrophyta;Bacillariophyta;Bacillariophyta_X;Radial-centric-basal-Coscinodiscophyceae;Stephanopyxis;Stephanopyxis_palmeriana;	0	2	0	0	0	2	2	0	0	0	0	0	0	7	11	0	0	0	0	0	0	0	0	0	0	0	1	0	0	0	0	0	0	0	0	0	0	0	0	0	0
OTU_9714907;size=12;	Eukaryota;Stramenopiles;Ochrophyta;Bacillariophyta;Bacillariophyta_X;Raphid-pennate;	0	0	0	0	0	0	1	0	0	0	0	0	0	0	0	0	0	0	0	0	0	0	0	0	0	0	0	0	0	0	0	0	0	0	0	0	0	0	0	0	0
OTU_9712736;size=28;	Eukaryota;Stramenopiles;Ochrophyta;Bacillariophyta;Bacillariophyta_X;Raphid-pennate;	0	0	0	0	0	0	1	0	0	0	0	0	0	0	0	0	0	1	0	0	0	0	0	0	0	0	0	0	0	0	0	0	0	0	0	0	0	0	0	0	0
OTU_971695;size=1289;	Eukaryota;Stramenopiles;Ochrophyta;Bacillariophyta;Bacillariophyta_X;Raphid-pennate;	0	0	0	0	0	0	0	0	0	0	0	0	0	0	1	0	0	0	0	0	0	0	0	0	0	0	0	0	0	0	0	0	0	1	0	0	0	0	0	0	0
OTU_9712589;size=21;	Eukaryota;Stramenopiles;Ochrophyta;Bacillariophyta;Bacillariophyta_X;Raphid-pennate;	0	0	0	0	0	0	0	0	0	0	0	0	0	0	0	0	0	2	0	0	0	0	0	0	0	0	0	0	0	0	0	0	0	0	0	0	0	0	0	0	0
OTU_9711129;size=17;	Eukaryota;Stramenopiles;Ochrophyta;Bacillariophyta;Bacillariophyta_X;Raphid-pennate;	0	0	0	0	0	0	0	0	0	0	0	0	0	0	0	0	0	2	0	0	0	0	0	0	0	0	0	0	0	0	0	0	0	0	0	0	0	0	0	0	0
OTU_9710676;size=76;	Eukaryota;Stramenopiles;Ochrophyta;Bacillariophyta;Bacillariophyta_X;Raphid-pennate;	0	0	0	0	0	0	0	0	0	0	0	0	0	0	0	0	0	0	0	0	1	0	2	0	0	0	0	0	0	0	0	0	0	0	0	0	0	0	0	0	0
OTU_9716537;size=4;	Eukaryota;Stramenopiles;Ochrophyta;Bacillariophyta;Bacillariophyta_X;Raphid-pennate;	3	0	0	0	0	0	0	0	0	0	0	0	0	0	0	0	0	0	0	0	0	0	0	0	0	0	0	0	0	0	0	0	0	0	0	0	0	0	0	0	0
OTU_9716457;size=4;	Eukaryota;Stramenopiles;Ochrophyta;Bacillariophyta;Bacillariophyta_X;Raphid-pennate;	0	0	0	0	0	0	1	0	0	0	0	0	0	0	0	3	0	0	0	0	0	0	0	0	0	0	0	0	0	0	0	0	0	0	0	0	0	0	0	0	0
OTU_9711977;size=6;	Eukaryota;Stramenopiles;Ochrophyta;Bacillariophyta;Bacillariophyta_X;Raphid-pennate;	0	0	0	0	0	0	4	0	0	0	0	0	0	0	0	0	0	0	0	0	0	0	0	0	0	0	0	0	0	0	0	0	0	0	0	0	0	0	0	0	0
OTU_973949;size=287;	Eukaryota;Stramenopiles;Ochrophyta;Bacillariophyta;Bacillariophyta_X;Raphid-pennate;	4	0	0	0	0	0	0	1	0	0	0	0	0	0	0	0	0	0	0	0	0	0	0	0	0	0	0	0	0	0	0	0	0	0	0	0	0	0	0	0	0
OTU_9714402;size=4;	Eukaryota;Stramenopiles;Ochrophyta;Bacillariophyta;Bacillariophyta_X;Raphid-pennate;	1	0	0	0	0	0	1	0	0	0	0	0	0	0	0	0	0	2	0	0	0	0	0	1	0	0	0	0	0	0	0	0	0	0	0	0	0	0	0	0	0
OTU_9711927;size=24;	Eukaryota;Stramenopiles;Ochrophyta;Bacillariophyta;Bacillariophyta_X;Raphid-pennate;	1	0	0	0	0	0	0	0	0	0	0	0	0	0	0	0	0	0	0	0	0	0	0	0	0	0	0	0	0	0	0	0	0	0	0	0	5	0	0	0	0
OTU_9711150;size=43;	Eukaryota;Stramenopiles;Ochrophyta;Bacillariophyta;Bacillariophyta_X;Raphid-pennate;	0	0	0	0	3	0	0	0	0	0	0	0	0	0	0	0	0	0	0	0	0	0	0	0	0	0	0	0	0	0	0	0	0	0	0	0	3	0	0	0	1
OTU_9715620;size=4;	Eukaryota;Stramenopiles;Ochrophyta;Bacillariophyta;Bacillariophyta_X;Raphid-pennate;	0	0	7	1	0	0	0	0	0	0	0	0	0	0	0	0	0	0	0	0	0	0	0	0	0	0	0	0	0	0	0	0	0	0	0	0	0	0	0	0	0
OTU_9715856;size=8;	Eukaryota;Stramenopiles;Ochrophyta;Bacillariophyta;Bacillariophyta_X;Raphid-pennate;	0	1	0	0	0	0	1	0	0	0	0	0	0	0	0	0	7	0	0	0	0	0	0	0	0	0	1	0	0	0	0	0	0	0	0	0	0	0	0	0	0
OTU_9716999;size=4;	Eukaryota;Stramenopiles;Ochrophyta;Bacillariophyta;Bacillariophyta_X;Raphid-pennate;	0	0	0	0	0	0	0	2	0	0	0	0	0	0	0	0	0	0	0	4	0	0	0	2	0	0	0	0	0	0	0	0	0	0	0	0	3	0	0	0	0
OTU_97542;size=9367;	Eukaryota;Stramenopiles;Ochrophyta;Bacillariophyta;Bacillariophyta_X;Raphid-pennate;	0	0	0	0	1	0	0	0	0	0	0	2	0	0	4	1	0	0	2	0	0	0	0	0	0	0	0	0	0	2	0	0	0	0	0	0	0	0	0	0	0
OTU_9714745;size=8;	Eukaryota;Stramenopiles;Ochrophyta;Bacillariophyta;Bacillariophyta_X;Raphid-pennate;	0	0	0	0	1	0	2	0	0	1	0	0	0	0	0	0	0	2	0	0	0	1	0	3	0	2	1	0	0	0	0	0	1	1	0	0	0	0	0	0	0
OTU_977422;size=33;	Eukaryota;Stramenopiles;Ochrophyta;Bacillariophyta;Bacillariophyta_X;Raphid-pennate;	0	0	0	0	0	0	0	0	0	0	0	0	0	0	0	0	0	0	1	0	0	0	0	0	0	0	0	0	0	0	0	0	0	1	0	0	0	0	0	12	0
OTU_971006;size=3298;	Eukaryota;Stramenopiles;Ochrophyta;Bacillariophyta;Bacillariophyta_X;Raphid-pennate;	10	0	0	0	0	0	0	0	0	0	0	0	0	0	0	0	0	3	0	0	0	0	0	0	1	0	0	0	0	0	0	0	0	0	0	0	4	0	0	0	0
OTU_974582;size=317;	Eukaryota;Stramenopiles;Ochrophyta;Bacillariophyta;Bacillariophyta_X;Raphid-pennate;	4	1	0	0	1	2	0	0	0	0	0	0	0	0	0	0	2	6	0	1	0	0	0	0	0	0	0	1	0	1	0	0	0	0	0	0	0	0	0	0	0
OTU_976376;size=104;	Eukaryota;Stramenopiles;Ochrophyta;Bacillariophyta;Bacillariophyta_X;Raphid-pennate;	6	4	0	0	0	5	3	1	0	0	0	0	0	0	1	0	0	0	0	0	0	0	0	0	0	0	0	0	0	0	0	0	0	0	0	0	0	0	0	0	0
OTU_9716786;size=8;	Eukaryota;Stramenopiles;Ochrophyta;Bacillariophyta;Bacillariophyta_X;Raphid-pennate;	0	1	2	0	0	0	0	2	0	2	0	0	0	0	0	0	0	2	0	0	0	0	4	0	0	0	0	2	0	0	0	1	0	5	0	3	1	0	0	1	3
OTU_9714811;size=84;	Eukaryota;Stramenopiles;Ochrophyta;Bacillariophyta;Bacillariophyta_X;Raphid-pennate;	1	0	0	0	2	0	3	1	0	0	0	0	0	0	0	0	9	2	0	0	0	0	3	0	0	0	0	0	0	0	0	0	0	0	0	0	0	0	5	0	2
OTU_9710172;size=29;	Eukaryota;Stramenopiles;Ochrophyta;Bacillariophyta;Bacillariophyta_X;Raphid-pennate;	0	0	0	0	2	0	0	0	0	0	0	0	0	0	0	0	7	17	0	0	0	0	0	0	0	0	0	0	0	0	0	1	0	0	0	0	0	3	0	0	0
OTU_9711733;size=25;	Eukaryota;Stramenopiles;Ochrophyta;Bacillariophyta;Bacillariophyta_X;Raphid-pennate;	16	3	0	0	0	3	2	1	0	0	2	0	0	0	0	1	3	0	1	0	0	0	0	0	0	0	0	0	0	0	0	0	0	0	0	0	0	0	0	0	0
OTU_9713988;size=5;	Eukaryota;Stramenopiles;Ochrophyta;Bacillariophyta;Bacillariophyta_X;Raphid-pennate;	16	0	0	0	0	3	2	0	0	0	0	0	0	0	0	1	2	0	1	0	0	0	0	0	0	0	0	0	0	0	0	0	0	0	0	0	2	5	0	0	0
OTU_972246;size=1101;	Eukaryota;Stramenopiles;Ochrophyta;Bacillariophyta;Bacillariophyta_X;Raphid-pennate;	0	11	0	0	7	5	5	2	0	0	0	0	0	1	0	0	1	9	0	0	0	0	0	0	0	0	0	0	0	0	0	3	0	0	0	0	0	3	2	0	0
OTU_977663;size=51;	Eukaryota;Stramenopiles;Ochrophyta;Bacillariophyta;Bacillariophyta_X;Raphid-pennate;	0	1	0	2	0	0	5	1	4	2	4	2	0	0	0	0	11	8	0	1	9	0	1	0	0	1	0	0	0	0	0	0	0	0	0	1	5	0	0	1	0
OTU_9716518;size=16;	Eukaryota;Stramenopiles;Ochrophyta;Bacillariophyta;Bacillariophyta_X;Raphid-pennate;	0	2	0	0	0	0	5	1	0	0	7	0	1	0	0	0	22	7	0	2	7	0	0	0	0	2	0	0	0	0	2	0	0	1	0	0	0	0	0	0	3
OTU_9714590;size=12;	Eukaryota;Stramenopiles;Ochrophyta;Bacillariophyta;Bacillariophyta_X;Raphid-pennate;	9	0	0	0	0	0	5	0	0	0	7	0	0	0	2	6	0	6	5	0	0	0	0	1	3	6	0	0	0	1	1	0	0	1	8	0	3	2	4	2	0
OTU_9716174;size=36;	Eukaryota;Stramenopiles;Ochrophyta;Bacillariophyta;Bacillariophyta_X;Raphid-pennate;	2	2	0	3	13	1	4	1	0	1	6	3	0	4	8	15	7	18	0	0	17	0	1	0	0	0	0	1	0	0	1	1	0	1	0	0	0	0	0	0	0
OTU_971514;size=3367;	Eukaryota;Stramenopiles;Ochrophyta;Bacillariophyta;Bacillariophyta_X;Raphid-pennate;	15	7	0	0	3	11	2	4	0	0	9	9	0	1	1	24	3	2	15	1	0	0	0	2	0	1	0	0	0	0	2	1	0	0	0	0	12	0	4	0	0
OTU_978882;size=88;	Eukaryota;Stramenopiles;Ochrophyta;Bacillariophyta;Bacillariophyta_X;Raphid-pennate;	0	2	0	4	0	2	28	1	3	5	7	3	0	0	0	0	56	17	0	5	6	1	3	2	2	1	2	0	3	0	7	3	3	0	0	1	1	1	1	0	1
OTU_972387;size=1215;	Eukaryota;Stramenopiles;Ochrophyta;Bacillariophyta;Bacillariophyta_X;Raphid-pennate;	0	3	0	0	0	0	1	1	0	0	0	0	0	13	97	64	1	4	1	0	3	0	0	2	0	0	1	0	0	0	0	0	0	1	1	0	0	0	0	3	0
OTU_974856;size=303;	Eukaryota;Stramenopiles;Ochrophyta;Bacillariophyta;Bacillariophyta_X;Raphid-pennate;	2	3	0	2	0	3	37	2	12	1	7	6	1	0	0	2	64	24	0	12	19	1	0	1	4	1	4	1	0	0	1	2	0	0	0	0	2	1	0	0	4
OTU_973381;size=380;	Eukaryota;Stramenopiles;Ochrophyta;Bacillariophyta;Bacillariophyta_X;Raphid-pennate;	65	26	0	0	1	43	50	10	0	0	8	14	4	8	3	7	27	0	0	38	0	0	0	10	0	1	1	1	0	0	0	0	0	0	0	0	0	0	0	0	0
OTU_9710238;size=798;	Eukaryota;Stramenopiles;Ochrophyta;Bacillariophyta;Bacillariophyta_X;Raphid-pennate;	1	5	0	2	15	3	5	4	1	3	2	107	0	10	10	16	60	2	1	0	4	6	56	16	11	1	5	1	0	0	0	0	0	1	0	1	1	0	10	0	1
OTU_9723;size=292268;	Eukaryota;Stramenopiles;Ochrophyta;Bacillariophyta;Bacillariophyta_X;Raphid-pennate;	11	19	0	4	2	9	47	11	15	9	23	13	0	1	0	4	71	51	1	24	15	0	15	5	2	3	3	0	2	0	5	2	2	3	0	0	0	0	2	0	2
OTU_971800;size=3852;	Eukaryota;Stramenopiles;Ochrophyta;Bacillariophyta;Bacillariophyta_X;Raphid-pennate;	102	40	5	0	3	40	24	7	0	2	21	0	0	12	33	26	6	22	3	2	0	0	0	3	0	1	3	0	0	0	0	1	3	0	9	0	36	10	0	2	7
OTU_975405;size=680;	Eukaryota;Stramenopiles;Ochrophyta;Bacillariophyta;Bacillariophyta_X;Raphid-pennate;	3	8	0	4	0	8	41	5	12	5	17	10	1	1	39	69	136	52	0	24	31	0	6	0	1	1	3	0	4	0	5	8	2	0	2	0	1	0	3	0	8
OTU_973123;size=1694;	Eukaryota;Stramenopiles;Ochrophyta;Bacillariophyta;Bacillariophyta_X;Raphid-pennate;	8	57	0	13	70	0	10	0	0	0	116	9	0	10	144	166	1	165	2	6	4	0	0	4	0	3	1	0	0	0	0	1	0	0	5	0	0	8	0	0	0
OTU_972653;size=1064;	Eukaryota;Stramenopiles;Ochrophyta;Bacillariophyta;Bacillariophyta_X;Raphid-pennate;	401	159	7	11	9	72	51	11	6	1	6	22	0	60	80	11	18	0	2	54	2	2	0	0	0	3	8	1	0	0	0	0	0	0	0	0	10	0	0	0	0
OTU_971031;size=5152;	Eukaryota;Stramenopiles;Ochrophyta;Bacillariophyta;Bacillariophyta_X;Raphid-pennate;	141	236	50	26	55	113	92	9	6	2	158	14	0	15	68	223	30	98	17	6	6	1	0	26	1	4	11	1	2	6	5	14	6	0	58	1	42	43	1	5	5
OTU_971722;size=3015;	Eukaryota;Stramenopiles;Ochrophyta;Bacillariophyta;Bacillariophyta_X;Raphid-pennate;	0	27	0	25	2	0	20	14	7	3	16	0	0	8	42	24	16	116	67	14	13	0	84	69	60	97	161	68	71	82	115	59	45	39	76	73	76	139	77	76	89
OTU_979882;size=910;	Eukaryota;Stramenopiles;Ochrophyta;Bacillariophyta;Bacillariophyta_X;Raphid-pennate;	127	815	59	148	1462	554	354	415	145	407	956	352	18	158	806	507	571	1131	111	240	2248	51	182	37	23	30	26	10	13	13	36	159	51	51	1	0	20	45	14	5	1
OTU_97330;size=32599;	Eukaryota;Stramenopiles;Ochrophyta;Bacillariophyta;Bacillariophyta_X;Raphid-pennate;	4	48	0	0	10	208	159	7	4	2	3	31	47	5071	8620	142	56	13	15	76	135	20	9	7	8	4	6	4	0	1	6	15	7	5	0	0	1	2	0	19	0
OTU_9797;size=142466;	Eukaryota;Stramenopiles;Ochrophyta;Bacillariophyta;Bacillariophyta_X;Raphid-pennate;	647	1184	110	148	1915	672	566	271	231	149	470	416	19	296	1074	587	566	1141	1592	283	619	32	685	480	244	239	265	103	129	294	189	504	298	247	71	349	253	357	361	179	233
OTU_976982;size=107;	Eukaryota;Stramenopiles;Ochrophyta;Bacillariophyta;Bacillariophyta_X;Raphid-pennate;Amphora;Amphora_coffeaeformis;	0	2	0	0	0	0	2	1	1	1	0	0	0	0	0	0	7	4	0	0	2	0	0	0	2	0	0	0	0	5	3	0	0	0	0	0	1	3	0	0	0
OTU_976413;size=100;	Eukaryota;Stramenopiles;Ochrophyta;Bacillariophyta;Bacillariophyta_X;Raphid-pennate;Eolimna;Eolimna_minima;	0	0	0	0	0	0	0	0	0	0	0	0	0	3	31	8	2	3	0	0	0	0	0	0	0	0	0	0	0	0	0	1	0	0	0	0	0	0	0	2	0
OTU_978199;size=63;	Eukaryota;Stramenopiles;Ochrophyta;Bacillariophyta;Bacillariophyta_X;Raphid-pennate;Fragilariopsis;	0	0	0	0	0	0	0	0	0	0	0	0	0	0	0	0	0	1	0	0	0	0	0	0	0	0	0	0	0	0	0	0	0	0	0	0	0	0	0	0	0
OTU_979829;size=88;	Eukaryota;Stramenopiles;Ochrophyta;Bacillariophyta;Bacillariophyta_X;Raphid-pennate;Fragilariopsis;	0	0	0	0	0	0	0	0	0	0	0	0	0	0	0	1	0	0	0	0	0	0	0	0	0	0	0	0	0	0	0	0	0	0	0	0	0	0	0	0	0
OTU_9711377;size=27;	Eukaryota;Stramenopiles;Ochrophyta;Bacillariophyta;Bacillariophyta_X;Raphid-pennate;Fragilariopsis;	0	0	0	0	0	0	0	0	0	0	0	0	0	2	0	0	0	0	0	0	0	0	0	0	0	0	0	0	0	0	0	0	0	0	0	0	0	0	0	0	0
OTU_975587;size=1253;	Eukaryota;Stramenopiles;Ochrophyta;Bacillariophyta;Bacillariophyta_X;Raphid-pennate;Fragilariopsis;	0	2	0	0	0	0	1	0	0	0	0	0	0	0	0	0	0	1	0	0	0	0	0	0	0	0	0	0	0	0	0	0	0	0	0	0	0	0	0	0	0
OTU_972;size=2521931;	Eukaryota;Stramenopiles;Ochrophyta;Bacillariophyta;Bacillariophyta_X;Raphid-pennate;Fragilariopsis;	38	71	10	8	36	61	63	25	12	1	63	26	2	70	286	56	90	1084	210	868	987	19	63	57	15	36	19	12	19	17	42	97	38	34	8	34	56	25	22	29	48
OTU_973523;size=19998;	Eukaryota;Stramenopiles;Ochrophyta;Bacillariophyta;Bacillariophyta_X;Raphid-pennate;Fragilariopsis;Fragilariopsis_cylindrus;	0	0	0	0	0	0	0	0	0	0	0	0	0	0	0	0	0	1	1	0	1	0	0	0	0	0	0	0	0	0	0	0	0	0	0	0	0	0	0	0	0
OTU_9711425;size=35;	Eukaryota;Stramenopiles;Ochrophyta;Bacillariophyta;Bacillariophyta_X;Raphid-pennate;Fragilariopsis;Fragilariopsis_sublineata;	0	0	0	0	0	0	0	0	0	0	0	0	0	0	0	0	0	1	0	0	1	0	0	0	0	0	0	0	0	0	0	0	0	0	0	0	0	0	0	0	0
OTU_974541;size=1171;	Eukaryota;Stramenopiles;Ochrophyta;Bacillariophyta;Bacillariophyta_X;Raphid-pennate;Fragilariopsis;Fragilariopsis_sublineata;	0	0	0	0	0	0	0	0	0	0	0	0	0	4	0	0	0	1	0	0	0	0	0	1	0	0	0	0	0	0	0	0	0	0	0	0	0	0	0	0	1
OTU_9716376;size=4;	Eukaryota;Stramenopiles;Ochrophyta;Bacillariophyta;Bacillariophyta_X;Raphid-pennate;Pleurosigma;	4	0	0	0	0	1	0	0	0	0	0	0	0	0	0	3	0	0	0	0	0	0	0	0	0	0	0	0	0	0	0	0	0	0	0	0	0	0	0	0	0
OTU_9716456;size=8;	Eukaryota;Stramenopiles;Ochrophyta;Bacillariophyta;Bacillariophyta_X;Raphid-pennate;Pleurosigma;	17	23	2	0	0	33	10	5	0	0	5	1	0	3	4	11	3	1	6	1	0	0	0	3	4	0	1	0	0	3	0	1	0	0	3	0	11	4	0	0	0
OTU_97459;size=22549;	Eukaryota;Stramenopiles;Ochrophyta;Bacillariophyta;Bacillariophyta_X;Raphid-pennate;Pleurosigma;	11	12	0	1	1	8	17	6	23	7	2	2	0	1	4	2	0	0	1	0	0	0	2	15	3	8	0	2	2	5	19	6	5	2	5	3	11	11	8	2	12
OTU_971481;size=2705;	Eukaryota;Stramenopiles;Ochrophyta;Bacillariophyta;Bacillariophyta_X;Raphid-pennate;Pleurosigma;Pleurosigma_intermedium;	161	10	16	0	12	36	24	3	43	6	5	111	2	11	104	40	7	12	0	54	0	3	2	1	11	2	0	1	0	0	0	0	0	0	4	0	0	0	0	0	2
OTU_976088;size=161;	Eukaryota;Stramenopiles;Ochrophyta;Bacillariophyta;Bacillariophyta_X;Raphid-pennate;Pleurosigma;Pleurosigma_sp.;	9	14	3	0	0	10	0	0	0	0	2	1	0	1	3	3	8	0	0	0	0	0	0	0	0	2	0	0	0	0	4	0	0	0	2	0	13	0	0	0	0
OTU_9716880;size=4;	Eukaryota;Stramenopiles;Ochrophyta;Bacillariophyta;Bacillariophyta_X;Raphid-pennate;Pseudo-nitzschia;	0	0	0	0	0	0	1	0	0	0	0	0	0	0	0	0	0	0	0	0	0	0	0	0	0	0	0	0	0	0	0	0	0	0	0	0	0	0	0	1	0
OTU_9710835;size=719;	Eukaryota;Stramenopiles;Ochrophyta;Bacillariophyta;Bacillariophyta_X;Raphid-pennate;Pseudo-nitzschia;	0	0	0	0	0	3	1	0	0	0	0	0	0	0	6	0	0	0	0	0	0	0	0	0	0	0	0	0	0	0	0	0	0	0	0	0	0	0	0	0	0
OTU_9762;size=146707;	Eukaryota;Stramenopiles;Ochrophyta;Bacillariophyta;Bacillariophyta_X;Raphid-pennate;Pseudo-nitzschia;	1	1	0	0	0	2	4	0	0	0	0	1	0	0	8	0	0	0	0	0	0	0	0	0	0	0	0	0	0	0	0	0	0	0	0	0	0	0	0	0	0
OTU_978139;size=2033;	Eukaryota;Stramenopiles;Ochrophyta;Bacillariophyta;Bacillariophyta_X;Raphid-pennate;Pseudo-nitzschia;	11	1	0	0	0	9	20	1	0	0	0	0	0	13	28	0	0	0	0	0	1	0	0	0	0	0	0	0	0	0	0	3	0	0	0	1	0	0	0	0	0
OTU_972299;size=4298;	Eukaryota;Stramenopiles;Ochrophyta;Bacillariophyta;Bacillariophyta_X;Raphid-pennate;Pseudo-nitzschia;	15	19	8	1	20	103	347	6	0	1	0	0	0	1	12	1	2	1	10	121	142	9	64	12	29	6	1	1	0	0	0	11	2	8	0	0	3	8	11	15	5
OTU_973067;size=451;	Eukaryota;Stramenopiles;Ochrophyta;Bacillariophyta;Bacillariophyta_X;Raphid-pennate;Pseudo-nitzschia;	55	33	0	1	4	197	180	14	5	3	9	53	2	184	385	0	11	1	0	36	5	7	3	2	0	0	0	0	0	0	0	3	0	0	1	2	0	0	0	0	0
OTU_97620;size=15120;	Eukaryota;Stramenopiles;Ochrophyta;Bacillariophyta;Bacillariophyta_X;Raphid-pennate;Pseudo-nitzschia;	144	131	9	1	111	68	54	8	15	1	7	37	6	136	382	11	17	4	0	55	38	5	0	0	0	4	1	2	0	0	0	0	0	0	0	0	0	0	0	0	0
OTU_97170;size=51271;	Eukaryota;Stramenopiles;Ochrophyta;Bacillariophyta;Bacillariophyta_X;Raphid-pennate;Pseudo-nitzschia;Pseudo-nitzschia_fraudulenta;	39	18	0	0	0	37	42	2	0	0	0	0	0	0	0	0	0	0	0	1	0	0	7	2	0	1	0	1	0	0	0	0	0	0	0	0	0	0	0	0	0
OTU_977378;size=237;	Eukaryota;Stramenopiles;Ochrophyta;Bacillariophyta;Bacillariophyta_X;Raphid-pennate;Pseudo-nitzschia;Pseudo-nitzschia_heimii;	24	12	11	0	13	69	108	6	6	2	20	14	2	113	515	6	0	7	0	50	20	2	3	2	1	0	0	0	0	0	0	3	0	0	0	0	0	0	0	1	0
OTU_973920;size=635;	Eukaryota;Stramenopiles;Ochrophyta;Bacillariophyta;Bacillariophyta_X;Raphid-pennate;Pseudo-nitzschia;Pseudo-nitzschia_multiseries;	62	27	0	0	1	40	32	4	8	1	9	8	0	17	55	44	7	0	1	1	6	0	1	0	0	1	0	0	0	0	0	0	0	0	0	0	0	0	0	0	0
OTU_97278;size=28344;	Eukaryota;Stramenopiles;Ochrophyta;Bacillariophyta;Bacillariophyta_X;Raphid-pennate;Pseudo-nitzschia;Pseudo-nitzschia_seriata;	0	0	0	0	0	0	0	0	0	0	0	1	0	0	0	0	0	0	0	0	0	0	0	0	0	0	0	0	0	0	0	0	0	0	2	0	0	0	0	0	0
OTU_976345;size=134;	Eukaryota;Stramenopiles;Ochrophyta;Bolidophyceae-and-relatives;Bolidophyceae-and-relatives_X;Bolidophyceae-and-relatives_XX;Bolidomonas;	0	0	0	0	0	0	0	0	2	1	0	0	0	0	0	0	0	0	0	0	0	0	0	0	0	0	0	0	0	0	0	0	0	0	0	0	0	0	0	0	0
OTU_976973;size=64;	Eukaryota;Stramenopiles;Ochrophyta;Bolidophyceae-and-relatives;Bolidophyceae-and-relatives_X;Bolidophyceae-and-relatives_XX;Bolidomonas;	0	0	0	0	0	0	0	0	0	0	0	0	0	0	0	0	0	0	0	0	0	0	0	0	0	0	2	2	0	0	0	0	0	0	0	0	0	0	0	0	0
OTU_97900;size=4064;	Eukaryota;Stramenopiles;Ochrophyta;Bolidophyceae-and-relatives;Bolidophyceae-and-relatives_X;Bolidophyceae-and-relatives_XX;Bolidomonas;Bolidomonas_pacifica;	30	43	0	6	25	10	34	43	53	37	25	0	1	7	3	27	21	46	47	1	79	6	58	54	43	41	64	30	16	52	71	32	45	55	34	19	28	33	22	33	39
OTU_97449;size=12049;	Eukaryota;Stramenopiles;Ochrophyta;Bolidophyceae-and-relatives;Bolidophyceae-and-relatives_X;Bolidophyceae-and-relatives_XX;Bolidomonas;Bolidomonas_sp.;	0	0	0	0	0	0	0	0	0	0	0	0	0	0	0	0	0	0	0	0	0	0	0	0	0	0	0	0	0	0	0	0	0	0	0	1	0	0	0	0	0
OTU_97883;size=5974;	Eukaryota;Stramenopiles;Ochrophyta;Bolidophyceae-and-relatives;Bolidophyceae-and-relatives_X;Bolidophyceae-and-relatives_XX;Bolidomonas;Bolidomonas_sp.;	0	5	0	0	17	3	5	10	12	7	8	5	0	0	2	26	6	1	51	0	72	0	14	16	22	8	17	13	1	25	21	14	8	16	14	9	15	16	1	11	18
OTU_976983;size=82;	Eukaryota;Stramenopiles;Ochrophyta;Chrysomerophyceae;Chrysomerophyceae_X;Chrysomerophyceae_XX;	0	0	0	0	0	0	0	0	0	0	0	0	0	0	0	0	0	0	0	0	0	0	0	0	0	0	0	0	0	0	0	1	0	1	0	0	0	0	0	0	0
OTU_9716333;size=4;	Eukaryota;Stramenopiles;Ochrophyta;Chrysophyceae-Synurophyceae;	0	0	0	0	0	0	0	0	0	0	0	0	0	0	0	0	0	0	0	0	0	0	0	0	1	0	0	0	0	0	0	0	0	0	0	0	0	0	0	0	0
OTU_9710537;size=8;	Eukaryota;Stramenopiles;Ochrophyta;Chrysophyceae-Synurophyceae;	0	0	0	0	0	0	1	0	0	0	0	0	0	0	0	0	0	0	3	0	0	0	0	0	0	0	4	0	0	0	0	0	0	0	0	0	0	0	0	0	3
OTU_9715227;size=4;	Eukaryota;Stramenopiles;Ochrophyta;Chrysophyceae-Synurophyceae;	0	0	0	0	0	0	0	0	0	0	0	0	0	2	0	0	0	0	0	0	0	0	0	2	0	0	2	0	0	0	0	0	0	0	0	0	0	0	0	0	5
OTU_9711071;size=22;	Eukaryota;Stramenopiles;Ochrophyta;Chrysophyceae-Synurophyceae;	0	0	0	0	19	0	1	0	0	0	0	0	0	0	0	0	0	0	0	0	0	0	0	0	0	0	0	0	0	0	0	0	0	0	0	0	0	0	0	0	0
OTU_976890;size=57;	Eukaryota;Stramenopiles;Ochrophyta;Chrysophyceae-Synurophyceae;	1	4	0	0	0	5	26	0	0	0	0	0	2	0	6	0	6	0	0	0	0	0	0	0	3	1	0	0	0	0	0	0	0	0	0	0	0	0	0	0	0
OTU_972984;size=686;	Eukaryota;Stramenopiles;Ochrophyta;Chrysophyceae-Synurophyceae;	0	0	0	0	112	0	0	0	0	0	0	0	0	0	0	0	0	1	0	0	0	0	0	0	0	0	0	0	0	0	0	31	0	0	0	0	0	0	0	0	0
OTU_9710553;size=18;	Eukaryota;Stramenopiles;Ochrophyta;Chrysophyceae-Synurophyceae;Chrysophyceae-Synurophyceae_X;	0	0	0	0	0	0	0	0	0	5	0	0	0	1	0	0	0	0	0	0	0	0	0	0	0	0	6	0	0	0	6	0	2	1	0	0	0	0	0	0	0
OTU_974051;size=294;	Eukaryota;Stramenopiles;Ochrophyta;Chrysophyceae-Synurophyceae;Chrysophyceae-Synurophyceae_X;	17	3	0	0	0	6	0	1	0	5	10	2	0	2	6	1	0	0	0	0	0	0	0	0	0	0	1	0	0	0	0	0	0	0	0	0	0	0	0	0	0
OTU_971898;size=1188;	Eukaryota;Stramenopiles;Ochrophyta;Chrysophyceae-Synurophyceae;Chrysophyceae-Synurophyceae_X;	1	5	0	0	8	6	1	0	0	1	2	0	0	2	8	5	0	1	8	2	35	0	0	0	0	0	0	0	0	0	0	0	0	0	0	0	0	0	0	0	0
OTU_973862;size=540;	Eukaryota;Stramenopiles;Ochrophyta;Chrysophyceae-Synurophyceae;Chrysophyceae-Synurophyceae_X;	3	4	3	0	0	1	1	4	0	6	11	4	0	11	0	0	0	0	0	0	4	1	2	0	1	3	1	0	0	1	8	17	5	8	2	0	0	0	11	3	7
OTU_97421;size=11451;	Eukaryota;Stramenopiles;Ochrophyta;Chrysophyceae-Synurophyceae;Chrysophyceae-Synurophyceae_X;	0	35	1	0	0	5	16	2	1	2	10	0	0	0	0	0	7	3	106	5	89	0	7	2	2	2	5	0	0	2	1	6	0	13	0	0	0	5	5	0	3
OTU_971158;size=4347;	Eukaryota;Stramenopiles;Ochrophyta;Chrysophyceae-Synurophyceae;Chrysophyceae-Synurophyceae_X;	4	7	0	3	1	2	5	4	5	8	15	8	0	30	12	22	8	7	7	10	45	5	18	15	21	4	1	5	2	1	2	82	14	14	0	2	0	9	15	3	3
OTU_972057;size=1812;	Eukaryota;Stramenopiles;Ochrophyta;Chrysophyceae-Synurophyceae;Chrysophyceae-Synurophyceae_X;	0	30	0	1	17	8	1	0	4	0	145	0	0	4	6	8	2	45	49	31	74	0	0	0	0	0	0	0	0	0	0	0	0	0	0	0	0	0	2	0	0
OTU_9711328;size=7;	Eukaryota;Stramenopiles;Ochrophyta;Chrysophyceae-Synurophyceae;Chrysophyceae-Synurophyceae_X;Clade-B2;	0	0	0	0	0	0	0	0	0	0	0	0	0	0	0	0	6	3	0	0	0	0	0	0	0	0	0	0	0	0	0	0	0	0	0	0	0	0	0	0	0
OTU_972150;size=1458;	Eukaryota;Stramenopiles;Ochrophyta;Chrysophyceae-Synurophyceae;Chrysophyceae-Synurophyceae_X;Clade-C;	0	0	0	0	0	0	0	0	0	0	4	0	0	0	0	0	0	0	0	0	0	0	0	0	2	0	0	0	0	0	0	0	0	8	0	0	0	0	0	1	0
OTU_975201;size=141;	Eukaryota;Stramenopiles;Ochrophyta;Chrysophyceae-Synurophyceae;Chrysophyceae-Synurophyceae_X;Clade-C;	0	0	0	0	6	3	6	0	5	0	1	0	0	0	0	0	0	148	2	0	0	0	0	0	0	0	0	0	0	0	0	0	0	0	0	0	0	0	0	0	0
OTU_97801;size=4930;	Eukaryota;Stramenopiles;Ochrophyta;Chrysophyceae-Synurophyceae;Chrysophyceae-Synurophyceae_X;Clade-C;	13	72	0	4	3	3	3	2	0	0	53	0	0	0	4	3	10	9	23	20	146	4	0	0	0	0	0	0	0	0	0	0	0	0	0	0	0	1	0	0	3
OTU_971270;size=2052;	Eukaryota;Stramenopiles;Ochrophyta;Chrysophyceae-Synurophyceae;Chrysophyceae-Synurophyceae_X;Clade-C;	26	60	0	4	83	34	14	3	16	7	135	2	0	10	41	24	0	48	156	9	81	0	9	0	0	1	0	0	0	2	2	3	3	14	0	0	0	1	4	0	0
OTU_9710487;size=17;	Eukaryota;Stramenopiles;Ochrophyta;Chrysophyceae-Synurophyceae;Chrysophyceae-Synurophyceae_X;Clade-C;Chrysoxys;Chrysoxys_sp.;	0	0	0	0	0	0	0	0	0	0	0	7	0	0	0	0	7	0	0	0	0	0	0	0	0	0	0	0	0	0	0	0	3	0	0	0	0	0	0	0	0
OTU_977385;size=63;	Eukaryota;Stramenopiles;Ochrophyta;Chrysophyceae-Synurophyceae;Chrysophyceae-Synurophyceae_X;Clade-C;Ochromonas;Ochromonas_sp.;	2	0	0	0	0	0	12	0	0	0	0	0	0	2	0	0	10	0	0	0	0	0	0	0	0	0	0	0	0	0	0	0	0	0	0	0	0	0	0	0	0
OTU_976467;size=64;	Eukaryota;Stramenopiles;Ochrophyta;Chrysophyceae-Synurophyceae;Chrysophyceae-Synurophyceae_X;Clade-C;Ochromonas;Ochromonas_vasocystis;	0	0	0	0	0	0	0	2	6	23	0	0	0	0	0	0	0	0	0	0	0	0	0	0	0	0	0	0	0	0	0	0	4	2	0	0	1	0	0	0	0
OTU_97521;size=9459;	Eukaryota;Stramenopiles;Ochrophyta;Chrysophyceae-Synurophyceae;Chrysophyceae-Synurophyceae_X;Clade-C;Pedospumella;Pedospumella_encystans;	0	0	0	0	81	0	0	1	16	0	0	0	0	6	26	0	0	2	0	0	0	0	0	0	0	1	2	2	0	0	0	15	0	0	0	0	0	0	0	0	0
OTU_972464;size=736;	Eukaryota;Stramenopiles;Ochrophyta;Chrysophyceae-Synurophyceae;Chrysophyceae-Synurophyceae_X;Clade-C;Poterioochromonas;	5	0	0	1	2	0	1	2	0	5	0	0	0	1	3	0	1	0	0	20	0	0	0	1	0	1	0	0	2	0	4	0	0	4	0	2	10	0	0	0	4
OTU_972111;size=1545;	Eukaryota;Stramenopiles;Ochrophyta;Chrysophyceae-Synurophyceae;Chrysophyceae-Synurophyceae_X;Clade-F;Paraphysomonas;Paraphysomonas_sp._strain10;	0	0	0	0	0	0	0	0	0	0	0	0	0	0	0	0	0	0	0	0	0	0	0	0	0	0	0	0	0	0	0	3	0	0	0	0	0	0	0	0	0
OTU_9711307;size=7;	Eukaryota;Stramenopiles;Ochrophyta;Chrysophyceae-Synurophyceae;Chrysophyceae-Synurophyceae_X;Clade-F;Paraphysomonas;Paraphysomonas_sp._strain10;	0	0	0	0	0	0	0	1	0	0	0	0	0	0	0	0	0	0	0	6	0	0	0	0	0	0	0	0	0	0	0	0	0	0	0	0	0	0	0	0	0
OTU_9715380;size=20;	Eukaryota;Stramenopiles;Ochrophyta;Chrysophyceae-Synurophyceae;Chrysophyceae-Synurophyceae_X;Clade-F;Paraphysomonas;Paraphysomonas_sp._strain10;	0	1	0	0	0	1	0	0	0	0	0	0	0	2	0	0	0	0	0	2	1	0	0	0	0	0	0	0	0	0	0	0	0	0	0	0	0	1	0	0	0
OTU_9714638;size=8;	Eukaryota;Stramenopiles;Ochrophyta;Chrysophyceae-Synurophyceae;Chrysophyceae-Synurophyceae_X;Clade-F;Paraphysomonas;Paraphysomonas_sp._strain10;	0	0	0	0	0	0	0	0	0	0	0	0	0	0	0	0	0	0	0	0	0	5	0	0	1	0	0	0	0	0	0	0	0	0	0	0	0	0	0	0	2
OTU_97277;size=20735;	Eukaryota;Stramenopiles;Ochrophyta;Chrysophyceae-Synurophyceae;Chrysophyceae-Synurophyceae_X;Clade-F;Paraphysomonas;Paraphysomonas_sp._strain10;	8	41	3	3	22	55	24	6	0	5	43	0	0	82	21	3	6	0	1	22	51	0	0	3	2	0	3	0	0	0	0	0	0	0	3	0	3	3	0	0	3
OTU_976527;size=81;	Eukaryota;Stramenopiles;Ochrophyta;Chrysophyceae-Synurophyceae;Chrysophyceae-Synurophyceae_X;Clade-G;Clade-G_X;	0	0	0	0	0	0	0	0	0	0	0	0	0	0	0	0	0	0	0	0	0	3	0	0	0	0	0	0	0	0	0	0	0	0	0	0	0	0	0	0	0
OTU_972940;size=832;	Eukaryota;Stramenopiles;Ochrophyta;Chrysophyceae-Synurophyceae;Chrysophyceae-Synurophyceae_X;Clade-G;Clade-G_X;	33	4	0	0	0	6	0	1	0	0	1	6	0	0	0	1	0	1	2	0	3	0	1	1	1	3	2	0	1	7	0	2	0	1	2	4	0	1	1	3	0
OTU_972027;size=2204;	Eukaryota;Stramenopiles;Ochrophyta;Chrysophyceae-Synurophyceae;Chrysophyceae-Synurophyceae_X;Clade-G;Clade-G_X;Clade-G_X_sp.;	17	25	0	0	4	1	16	12	0	4	0	0	1	0	0	0	0	13	60	36	195	8	158	58	83	59	104	46	29	55	47	35	17	29	24	41	24	79	130	49	85
OTU_971407;size=4178;	Eukaryota;Stramenopiles;Ochrophyta;Chrysophyceae-Synurophyceae;Chrysophyceae-Synurophyceae_X;Clade-G;Clade-G_X;Clade-G_X_sp.;	53	223	1	5	30	4	124	35	19	15	67	34	2	8	5	62	108	155	372	74	457	4	135	34	52	44	32	20	58	44	73	37	39	73	17	28	25	60	58	31	58
OTU_978825;size=78;	Eukaryota;Stramenopiles;Ochrophyta;Chrysophyceae-Synurophyceae;Chrysophyceae-Synurophyceae_X;Clade-G;Clade-G_X;Clade-G_X_sp._strain3;	0	1	0	0	0	0	0	0	0	0	0	1	0	0	0	0	0	27	38	1	2	4	21	6	16	8	31	7	14	8	26	14	17	16	4	24	4	45	55	32	62
OTU_97711;size=7748;	Eukaryota;Stramenopiles;Ochrophyta;Chrysophyceae-Synurophyceae;Chrysophyceae-Synurophyceae_X;Clade-G;Clade-G_X;Clade-G_X_sp._strain3;	3	121	20	8	70	11	97	67	75	74	144	128	4	3	32	27	34	60	161	90	335	5	265	79	76	116	153	102	104	133	191	94	91	227	101	156	65	205	350	185	216
OTU_971130;size=3214;	Eukaryota;Stramenopiles;Ochrophyta;Chrysophyceae-Synurophyceae;Chrysophyceae-Synurophyceae_X;Clade-H;Clade-H_X;	77	27	3	2	200	7	24	46	242	71	316	32	0	3	3	38	52	14	310	29	282	7	374	78	70	24	56	27	15	29	53	40	33	39	20	46	37	99	114	57	80
OTU_97529;size=13979;	Eukaryota;Stramenopiles;Ochrophyta;Chrysophyceae-Synurophyceae;Chrysophyceae-Synurophyceae_X;Clade-H;Clade-H_X;Clade-H_X_sp._strain1;	8	2	0	0	0	0	0	0	0	0	0	2	0	59	6	14	0	1	2	0	24	0	0	0	0	0	0	0	0	0	0	3	0	0	0	0	0	0	0	0	0
OTU_971924;size=1076;	Eukaryota;Stramenopiles;Ochrophyta;Chrysophyceae-Synurophyceae;Chrysophyceae-Synurophyceae_X;Clade-H;Clade-H_X;Clade-H_X_sp._strain3;	0	0	0	0	0	0	0	0	0	0	0	0	0	3	0	0	0	0	0	0	0	0	0	0	0	0	0	0	0	0	0	0	0	0	0	0	0	0	0	0	0
OTU_974287;size=261;	Eukaryota;Stramenopiles;Ochrophyta;Chrysophyceae-Synurophyceae;Chrysophyceae-Synurophyceae_X;Clade-H;Clade-H_X;Clade-H_X_sp._strain3;	0	0	0	0	0	0	0	0	0	0	0	0	0	5	0	0	0	0	0	0	0	0	0	0	0	0	0	0	0	0	0	0	0	0	0	0	0	0	0	0	0
OTU_979116;size=36;	Eukaryota;Stramenopiles;Ochrophyta;Chrysophyceae-Synurophyceae;Chrysophyceae-Synurophyceae_X;Clade-H;Clade-H_X;Clade-H_X_sp._strain7;	0	0	0	0	2	0	1	1	0	4	0	0	0	0	0	0	0	0	0	0	0	0	0	0	0	0	0	0	0	0	0	0	0	0	0	0	0	0	0	0	0
OTU_97787;size=7211;	Eukaryota;Stramenopiles;Ochrophyta;Chrysophyceae-Synurophyceae;Chrysophyceae-Synurophyceae_X;Clade-H;Clade-H_X;Clade-H_X_sp._strain7;	7	175	17	2	34	13	33	23	12	13	54	15	0	5	3	13	15	4	174	23	20	3	17	18	43	79	179	82	10	54	48	35	68	111	40	7	31	68	100	27	39
OTU_97621;size=12194;	Eukaryota;Stramenopiles;Ochrophyta;Chrysophyceae-Synurophyceae;Chrysophyceae-Synurophyceae_X;Clade-H;Clade-H_X;Clade-H_X_sp._strain8;	8	144	3	33	38	9	18	15	42	21	157	33	0	9	10	31	29	5	143	11	168	2	271	70	112	97	183	108	57	83	105	73	64	93	59	41	63	82	171	62	83
OTU_975418;size=86;	Eukaryota;Stramenopiles;Ochrophyta;Chrysophyceae-Synurophyceae;Chrysophyceae-Synurophyceae_X;Clade-H;Clade-H_X;Clade-H_X_sp._strain9;	0	8	0	0	3	0	14	3	0	2	4	0	0	0	0	0	0	1	3	3	59	0	7	0	0	1	3	0	0	0	0	0	0	0	0	0	0	0	0	0	0
OTU_976851;size=114;	Eukaryota;Stramenopiles;Ochrophyta;Chrysophyceae-Synurophyceae;Chrysophyceae-Synurophyceae_X;Clade-H;Clade-H_X;Clade-H_X_sp._strain9;	0	0	0	0	0	0	0	1	0	0	0	0	0	0	0	0	0	0	0	0	0	0	0	0	1	6	3	3	7	18	14	8	4	10	21	6	6	9	22	9	4
OTU_977739;size=49;	Eukaryota;Stramenopiles;Ochrophyta;Chrysophyceae-Synurophyceae;Chrysophyceae-Synurophyceae_X;Clade-H;Clade-H_X;Clade-H_X_sp._strain9;	5	35	0	6	30	1	16	18	48	27	27	10	0	0	0	1	2	5	6	0	2	0	10	1	0	7	7	1	7	5	6	1	4	3	3	4	7	13	10	6	10
OTU_971539;size=1946;	Eukaryota;Stramenopiles;Ochrophyta;Chrysophyceae-Synurophyceae;Chrysophyceae-Synurophyceae_X;Clade-H;Clade-H_X;Clade-H_X_sp._strain9;	7	28	0	0	14	0	35	17	36	13	44	6	0	0	1	0	0	23	31	2	44	2	114	31	19	86	125	75	52	55	49	29	51	75	35	31	23	51	88	45	51
OTU_97808;size=10375;	Eukaryota;Stramenopiles;Ochrophyta;Chrysophyceae-Synurophyceae;Chrysophyceae-Synurophyceae_X;Clade-H;Clade-H_X;Clade-H_X_sp._strain9;	15	83	13	14	76	9	50	36	13	23	52	13	0	7	7	17	27	14	36	3	6	3	267	75	86	116	134	95	72	123	120	72	65	110	110	100	107	225	366	148	216
OTU_97572;size=8406;	Eukaryota;Stramenopiles;Ochrophyta;Chrysophyceae-Synurophyceae;Chrysophyceae-Synurophyceae_X;Clade-I;Clade-I_X;Clade-I_X_sp._strain10;	6	85	6	16	39	22	14	2	7	0	25	11	0	15	28	2	7	1	29	76	53	1	1	12	3	9	10	5	1	7	19	5	7	14	3	0	1	16	17	2	9
OTU_977524;size=115;	Eukaryota;Stramenopiles;Ochrophyta;Chrysophyceae-Synurophyceae;Chrysophyceae-Synurophyceae_X;Clade-I;Clade-I_X;Clade-I_X_sp._strain5;	0	0	0	0	0	0	2	0	0	0	1	0	0	0	0	0	0	0	2	0	0	0	3	2	0	5	5	3	5	7	5	3	2	6	10	21	5	20	37	24	30
OTU_971186;size=2767;	Eukaryota;Stramenopiles;Ochrophyta;Chrysophyceae-Synurophyceae;Chrysophyceae-Synurophyceae_X;Clade-I;Clade-I_X;Clade-I_X_sp._strain5;	0	0	0	0	0	0	0	0	0	0	0	0	0	0	0	0	0	0	0	0	0	0	2	2	1	8	18	7	35	52	63	18	9	37	22	11	0	24	12	14	11
OTU_97188;size=36263;	Eukaryota;Stramenopiles;Ochrophyta;Chrysophyceae-Synurophyceae;Chrysophyceae-Synurophyceae_X;Clade-I;Clade-I_X;Clade-I_X_sp._strain5;	63	295	8	25	147	31	249	115	177	165	344	72	3	15	6	9	47	31	239	74	663	5	393	59	81	95	119	60	39	118	104	58	45	97	56	118	84	246	310	130	248
OTU_9711747;size=21;	Eukaryota;Stramenopiles;Ochrophyta;Dictyochophyceae;Dictyochophyceae_X;	0	0	0	0	0	1	0	0	0	0	0	0	0	4	0	5	0	0	0	0	0	0	0	0	0	0	0	0	0	0	0	1	0	0	0	0	0	0	0	0	0
OTU_978077;size=29;	Eukaryota;Stramenopiles;Ochrophyta;Dictyochophyceae;Dictyochophyceae_X;	6	0	0	0	0	0	0	0	0	0	0	0	0	5	0	0	0	0	2	0	0	0	0	0	0	0	0	0	0	0	0	0	0	0	0	0	0	0	0	0	0
OTU_9712095;size=12;	Eukaryota;Stramenopiles;Ochrophyta;Dictyochophyceae;Dictyochophyceae_X;	1	0	0	0	0	0	0	0	0	0	0	0	0	0	0	0	0	0	4	0	0	0	0	0	0	3	0	0	0	1	0	0	0	0	0	2	0	5	0	5	0
OTU_979654;size=21;	Eukaryota;Stramenopiles;Ochrophyta;Dictyochophyceae;Dictyochophyceae_X;	0	1	0	0	0	0	2	0	2	1	0	0	0	0	0	0	0	0	0	0	5	0	7	4	0	0	1	2	0	0	0	0	0	0	0	0	0	0	0	0	0
OTU_978092;size=31;	Eukaryota;Stramenopiles;Ochrophyta;Dictyochophyceae;Dictyochophyceae_X;	0	2	0	0	0	0	5	0	0	0	13	7	0	0	0	0	0	0	0	0	2	0	1	0	0	0	0	0	0	0	0	0	0	0	0	0	0	0	0	0	0
OTU_979063;size=24;	Eukaryota;Stramenopiles;Ochrophyta;Dictyochophyceae;Dictyochophyceae_X;	13	0	0	9	8	0	0	0	0	1	0	0	0	1	0	0	0	0	0	0	0	0	0	0	0	0	0	0	0	0	0	0	0	0	0	0	0	0	0	0	0
OTU_977064;size=150;	Eukaryota;Stramenopiles;Ochrophyta;Dictyochophyceae;Dictyochophyceae_X;	0	2	0	0	0	0	15	4	0	15	0	0	0	0	0	0	0	0	1	0	44	1	4	6	0	1	0	1	0	0	0	0	0	2	0	0	3	6	0	4	7
OTU_975111;size=325;	Eukaryota;Stramenopiles;Ochrophyta;Dictyochophyceae;Dictyochophyceae_X;	7	16	0	0	1	0	1	16	0	2	0	0	0	2	1	0	0	0	8	2	0	9	45	12	9	4	13	8	1	1	5	3	5	24	11	4	2	7	8	5	5
OTU_974637;size=290;	Eukaryota;Stramenopiles;Ochrophyta;Dictyochophyceae;Dictyochophyceae_X;	6	2	1	0	102	1	2	2	13	8	12	16	0	0	0	13	5	1	1	1	37	0	5	1	0	1	0	0	0	0	0	2	2	5	0	0	0	2	0	0	0
OTU_971300;size=2445;	Eukaryota;Stramenopiles;Ochrophyta;Dictyochophyceae;Dictyochophyceae_X;Dictyochales;Dictyocha;Dictyocha_fibula;	4	35	1	4	16	14	30	5	40	3	58	66	1	0	10	5	1	51	142	1	16	6	134	47	31	61	57	51	29	28	13	33	5	23	18	74	30	33	112	84	39
OTU_97422;size=11147;	Eukaryota;Stramenopiles;Ochrophyta;Dictyochophyceae;Dictyochophyceae_X;Dictyochales;Dictyocha;Dictyocha_speculum;	0	1	0	0	0	0	4	0	8	2	4	2	0	0	2	0	0	10	23	28	51	2	40	1	1	8	9	8	6	2	0	10	8	12	0	0	3	0	7	7	0
OTU_971465;size=2331;	Eukaryota;Stramenopiles;Ochrophyta;Dictyochophyceae;Dictyochophyceae_X;Dictyochales;Dictyochales_X;Dictyochales_X_sp.;	9	40	2	2	1	1	31	13	42	13	23	6	0	2	0	0	0	9	27	1	21	5	77	38	23	52	79	54	12	92	76	36	38	36	72	89	50	173	274	68	96
OTU_973305;size=457;	Eukaryota;Stramenopiles;Ochrophyta;Dictyochophyceae;Dictyochophyceae_X;Dictyochophyceae_XX;Ciliophrys;Ciliophrys_infusionum;	10	0	0	0	0	1	0	0	0	0	0	0	0	4	0	0	0	0	0	8	3	0	0	0	0	0	0	1	0	0	0	2	0	0	0	0	0	0	0	0	0
OTU_973439;size=406;	Eukaryota;Stramenopiles;Ochrophyta;Dictyochophyceae;Dictyochophyceae_X;Dictyochophyceae_XX;Ciliophrys;Ciliophrys_infusionum;	49	1	0	1	64	2	0	1	0	0	3	0	0	6	0	4	7	0	5	0	12	0	1	0	0	1	0	0	1	1	0	1	0	0	0	0	0	0	0	0	0
OTU_974238;size=188;	Eukaryota;Stramenopiles;Ochrophyta;Dictyochophyceae;Dictyochophyceae_X;Dictyochophyceae_XX;Dictyochophyceae_XXX;Dictyochophyceae_XXX_sp.;	0	0	0	0	0	0	0	0	0	0	0	0	0	0	0	0	0	0	0	0	0	0	0	1	0	2	3	2	4	18	3	5	0	6	4	2	1	13	2	2	2
OTU_978533;size=38;	Eukaryota;Stramenopiles;Ochrophyta;Dictyochophyceae;Dictyochophyceae_X;Florenciellales;	0	0	0	0	0	0	0	0	0	0	0	0	0	0	0	0	0	0	0	0	0	0	0	0	0	0	0	0	0	0	0	1	0	0	0	0	0	0	0	0	0
OTU_9712686;size=15;	Eukaryota;Stramenopiles;Ochrophyta;Dictyochophyceae;Dictyochophyceae_X;Florenciellales;	0	0	0	0	0	0	0	0	0	1	0	0	0	0	2	0	0	0	0	0	0	0	0	1	0	1	1	0	0	0	0	1	0	0	2	0	0	0	4	0	1
OTU_979214;size=54;	Eukaryota;Stramenopiles;Ochrophyta;Dictyochophyceae;Dictyochophyceae_X;Florenciellales;	0	0	0	0	0	0	0	0	0	1	5	2	0	5	2	0	0	0	0	1	5	0	1	0	0	2	0	1	0	0	1	5	0	0	0	0	0	0	5	2	3
OTU_973734;size=578;	Eukaryota;Stramenopiles;Ochrophyta;Dictyochophyceae;Dictyochophyceae_X;Florenciellales;Florenciellales_X;Florenciellales_X_sp._strain4;	5	10	0	1	4	6	3	3	2	2	12	12	2	14	16	16	0	35	8	4	28	1	0	0	0	2	1	0	0	3	1	6	0	6	0	1	0	13	5	7	0
OTU_9716548;size=4;	Eukaryota;Stramenopiles;Ochrophyta;Dictyochophyceae;Dictyochophyceae_X;Florenciellales;Pseudochattonella;Pseudochattonella_verruculosa;	0	0	0	0	0	0	0	0	0	0	0	0	0	0	0	2	0	0	0	0	0	0	0	0	0	0	0	0	0	0	0	1	0	0	0	0	0	0	0	0	0
OTU_9714748;size=4;	Eukaryota;Stramenopiles;Ochrophyta;Dictyochophyceae;Dictyochophyceae_X;Florenciellales;Pseudochattonella;Pseudochattonella_verruculosa;	0	0	0	0	0	0	0	0	0	0	0	0	0	0	0	0	0	0	0	1	0	0	0	0	0	1	0	0	0	1	0	0	0	0	0	0	0	0	0	0	1
OTU_9714251;size=8;	Eukaryota;Stramenopiles;Ochrophyta;Dictyochophyceae;Dictyochophyceae_X;Florenciellales;Pseudochattonella;Pseudochattonella_verruculosa;	0	0	0	0	0	0	0	0	0	1	0	0	0	0	0	0	0	1	0	0	2	0	0	0	0	0	0	0	0	0	0	0	0	0	1	0	0	0	1	0	0
OTU_972105;size=967;	Eukaryota;Stramenopiles;Ochrophyta;Dictyochophyceae;Dictyochophyceae_X;Florenciellales;Pseudochattonella;Pseudochattonella_verruculosa;	0	0	0	0	0	0	0	0	0	1	0	0	0	0	0	0	0	3	0	0	0	0	1	0	0	2	0	0	0	0	0	1	0	0	0	0	0	0	0	0	0
OTU_9712243;size=36;	Eukaryota;Stramenopiles;Ochrophyta;Dictyochophyceae;Dictyochophyceae_X;Florenciellales;Pseudochattonella;Pseudochattonella_verruculosa;	5	4	0	2	9	0	1	3	3	1	1	0	0	9	2	5	1	21	2	0	16	1	6	7	2	2	2	2	1	4	4	10	2	2	1	4	0	6	9	4	5
OTU_974336;size=385;	Eukaryota;Stramenopiles;Ochrophyta;Dictyochophyceae;Dictyochophyceae_X;Florenciellales;Pseudochattonella;Pseudochattonella_verruculosa;	0	0	0	0	0	0	12	9	36	21	14	4	0	0	0	0	0	6	3	7	21	0	22	5	3	1	0	2	1	0	5	12	0	4	0	7	0	22	26	11	16
OTU_976333;size=108;	Eukaryota;Stramenopiles;Ochrophyta;Dictyochophyceae;Dictyochophyceae_X;Florenciellales;Pseudochattonella;Pseudochattonella_verruculosa;	0	14	0	1	0	2	9	16	11	8	0	0	0	0	0	0	0	0	0	0	1	0	14	7	3	14	11	6	16	13	33	11	5	14	10	12	0	39	27	6	4
OTU_972824;size=498;	Eukaryota;Stramenopiles;Ochrophyta;Dictyochophyceae;Dictyochophyceae_X;Florenciellales;Pseudochattonella;Pseudochattonella_verruculosa;	0	0	0	0	0	0	0	0	0	0	7	0	0	0	0	0	2	39	0	0	4	0	27	13	10	25	26	16	9	17	24	22	11	8	22	10	4	21	28	9	13
OTU_975783;size=392;	Eukaryota;Stramenopiles;Ochrophyta;Dictyochophyceae;Dictyochophyceae_X;Florenciellales;Pseudochattonella;Pseudochattonella_verruculosa;	2	26	0	3	8	0	42	35	6	12	26	7	0	2	4	0	0	100	12	12	83	2	129	65	31	92	101	48	60	111	120	116	34	42	50	125	57	169	178	140	156
OTU_97142;size=76927;	Eukaryota;Stramenopiles;Ochrophyta;Dictyochophyceae;Dictyochophyceae_X;Florenciellales;Pseudochattonella;Pseudochattonella_verruculosa;	76	254	9	45	543	48	79	57	102	80	228	77	9	93	270	172	57	710	118	63	688	9	322	181	152	121	150	105	97	172	253	386	78	145	137	162	114	318	387	144	235
OTU_971333;size=2309;	Eukaryota;Stramenopiles;Ochrophyta;Dictyochophyceae;Dictyochophyceae_X;Pedinellales;	0	0	0	0	0	0	0	0	0	0	0	0	0	0	0	0	0	0	0	0	0	0	0	0	0	0	0	0	0	0	0	0	0	1	0	0	0	0	0	0	0
OTU_971687;size=2570;	Eukaryota;Stramenopiles;Ochrophyta;Dictyochophyceae;Dictyochophyceae_X;Pedinellales;	0	0	0	0	0	0	0	0	0	0	0	0	0	0	0	0	0	0	0	0	0	0	0	3	1	3	2	3	1	0	5	4	2	4	4	0	0	1	7	0	2
OTU_97631;size=6507;	Eukaryota;Stramenopiles;Ochrophyta;Dictyochophyceae;Dictyochophyceae_X;Pedinellales;	0	11	4	9	0	0	12	19	124	23	37	21	0	1	1	1	5	2	48	15	44	4	262	62	73	183	233	139	118	232	294	225	137	189	203	124	69	315	301	159	184
OTU_977747;size=57;	Eukaryota;Stramenopiles;Ochrophyta;Dictyochophyceae;Dictyochophyceae_X;Pedinellales;Pedinella;Pedinella_sp.;	3	0	0	0	0	0	0	0	0	0	0	0	0	3	0	0	0	1	0	0	0	0	0	0	0	0	0	0	0	0	0	0	0	0	0	0	0	0	0	0	0
OTU_976745;size=60;	Eukaryota;Stramenopiles;Ochrophyta;Dictyochophyceae;Dictyochophyceae_X;Pedinellales;Pedinella;Pedinella_sp.;	9	0	0	0	2	5	2	0	0	0	0	0	0	0	0	0	0	0	0	0	3	0	0	0	0	0	0	0	0	0	0	0	0	0	0	0	0	0	0	0	0
OTU_971455;size=2036;	Eukaryota;Stramenopiles;Ochrophyta;Dictyochophyceae;Dictyochophyceae_X;Pedinellales;Pedinellales_X;	0	0	0	0	0	0	1	0	0	0	0	0	0	0	0	0	2	0	0	0	0	0	0	0	0	0	0	0	0	0	0	0	0	0	0	0	0	0	0	0	0
OTU_97924;size=5199;	Eukaryota;Stramenopiles;Ochrophyta;Dictyochophyceae;Dictyochophyceae_X;Pedinellales;Pedinellales_X;Pedinellales_X_sp.;	5	162	8	17	15	4	27	17	63	31	259	38	0	4	9	24	22	14	42	20	177	3	197	80	45	116	139	63	61	104	76	91	74	145	112	99	72	197	347	127	204
OTU_972680;size=725;	Eukaryota;Stramenopiles;Ochrophyta;Dictyochophyceae;Dictyochophyceae_X;Pedinellales;Pedinellales_X;Pedinellales_X_sp._strain6;	5	7	0	0	9	0	8	5	18	10	22	17	0	1	6	4	5	5	35	18	22	0	0	0	0	1	0	1	0	2	0	0	0	0	0	0	0	1	0	0	0
OTU_9711624;size=26;	Eukaryota;Stramenopiles;Ochrophyta;Dictyochophyceae;Dictyochophyceae_X;Pedinellales;Pseudopedinella;Pseudopedinella_elastica;	1	2	0	0	5	0	0	0	0	0	3	0	0	0	0	0	0	0	0	0	11	0	0	0	0	0	0	0	0	0	0	0	0	0	0	0	0	0	0	0	0
OTU_971257;size=3161;	Eukaryota;Stramenopiles;Ochrophyta;Dictyochophyceae;Dictyochophyceae_X;Pedinellales;Pseudopedinella;Pseudopedinella_elastica;	6	4	0	0	12	2	2	1	3	0	1	7	0	0	0	0	0	0	1	0	57	0	0	0	0	0	0	0	0	0	0	0	0	3	0	0	0	0	0	0	0
OTU_9714270;size=20;	Eukaryota;Stramenopiles;Ochrophyta;Dictyochophyceae;Dictyochophyceae_X;Rhizochromulinales;Rhizochromulina;Rhizochromulina_marina;	4	0	0	0	0	0	0	0	0	0	0	0	0	2	1	0	0	0	1	0	0	0	0	0	0	0	0	0	0	0	0	1	0	0	0	0	0	0	0	0	0
OTU_976284;size=74;	Eukaryota;Stramenopiles;Ochrophyta;Dictyochophyceae;Dictyochophyceae_X;Rhizochromulinales;Rhizochromulina;Rhizochromulina_marina;	0	0	0	0	0	0	0	0	0	0	0	0	0	0	0	0	1	0	9	0	0	0	2	3	0	0	0	0	0	0	0	0	0	1	0	0	0	0	0	0	0
OTU_979326;size=29;	Eukaryota;Stramenopiles;Ochrophyta;Dictyochophyceae;Dictyochophyceae_X;Rhizochromulinales;Rhizochromulina;Rhizochromulina_marina;	3	0	0	0	5	3	0	0	0	0	1	0	0	0	0	7	0	0	0	5	2	0	0	0	0	0	0	0	0	0	0	0	0	0	0	0	0	0	0	0	0
OTU_9713468;size=9;	Eukaryota;Stramenopiles;Ochrophyta;Dictyochophyceae;Dictyochophyceae_X;Rhizochromulinales;Rhizochromulina;Rhizochromulina_marina;	8	0	0	0	0	0	0	0	0	0	0	0	1	0	0	0	0	0	18	0	0	2	3	0	0	1	0	1	0	0	0	0	0	0	0	0	0	6	0	0	0
OTU_977392;size=54;	Eukaryota;Stramenopiles;Ochrophyta;Dictyochophyceae;Dictyochophyceae_X;Rhizochromulinales;Rhizochromulina;Rhizochromulina_marina;	4	0	0	0	0	4	1	0	0	0	2	0	0	0	0	4	1	0	9	0	23	0	9	0	0	0	0	0	0	0	0	0	4	2	0	0	0	0	0	0	0
OTU_977034;size=152;	Eukaryota;Stramenopiles;Ochrophyta;Dictyochophyceae;Dictyochophyceae_X;Rhizochromulinales;Rhizochromulina;Rhizochromulina_marina;	10	1	0	0	8	2	0	0	0	0	0	1	0	0	2	3	3	0	2	0	0	0	22	1	1	1	0	0	0	0	0	10	0	8	0	0	7	8	4	0	0
OTU_973556;size=332;	Eukaryota;Stramenopiles;Ochrophyta;Dictyochophyceae;Dictyochophyceae_X;Rhizochromulinales;Rhizochromulina;Rhizochromulina_marina;	0	31	0	0	0	0	7	10	28	6	8	6	0	2	0	0	0	0	0	0	5	0	19	15	4	10	10	8	8	11	11	10	8	13	7	4	5	12	2	5	17
OTU_973203;size=772;	Eukaryota;Stramenopiles;Ochrophyta;Dictyochophyceae;Dictyochophyceae_X;Rhizochromulinales;Rhizochromulina;Rhizochromulina_marina;	14	75	0	5	25	8	3	7	6	11	12	1	0	0	0	13	33	7	40	21	38	0	14	4	2	16	11	8	2	17	9	8	5	21	9	9	1	25	23	15	8
OTU_9714647;size=8;	Eukaryota;Stramenopiles;Ochrophyta;Dictyochophyceae;Dictyochophyceae_X;Rhizochromulinales;Rhizochromulina;Rhizochromulina_sp.;	0	0	0	0	0	0	0	0	0	0	0	0	0	0	0	0	0	0	0	0	0	0	0	0	0	0	0	0	1	1	3	10	0	1	2	0	0	0	0	0	0
OTU_979252;size=772;	Eukaryota;Stramenopiles;Ochrophyta;Pelagophyceae;Pelagophyceae_X;Pelagophyceae_XX;	0	0	0	0	0	0	0	0	0	0	0	0	0	0	0	0	0	0	0	0	0	0	0	0	0	0	0	0	0	0	0	1	0	0	0	0	0	0	0	0	0
OTU_9716362;size=12;	Eukaryota;Stramenopiles;Ochrophyta;Pelagophyceae;Pelagophyceae_X;Pelagophyceae_XX;	0	0	0	0	1	0	0	0	0	0	1	0	0	0	0	2	0	0	0	0	0	0	0	0	0	0	0	0	0	0	0	0	0	0	0	0	0	0	0	0	1
OTU_978937;size=57;	Eukaryota;Stramenopiles;Ochrophyta;Pelagophyceae;Pelagophyceae_X;Pelagophyceae_XX;	0	1	0	0	0	0	0	0	0	0	0	0	0	0	3	3	0	0	0	0	0	0	0	0	0	0	0	0	0	0	0	0	0	0	0	1	0	0	0	0	0
OTU_9712670;size=14;	Eukaryota;Stramenopiles;Ochrophyta;Pelagophyceae;Pelagophyceae_X;Pelagophyceae_XX;	0	0	0	1	0	1	0	1	0	0	0	0	0	6	0	5	0	0	0	3	0	0	0	1	0	0	0	0	0	0	2	3	0	1	0	0	0	0	0	0	3
OTU_9725;size=238290;	Eukaryota;Stramenopiles;Ochrophyta;Pelagophyceae;Pelagophyceae_X;Pelagophyceae_XX;	0	0	0	0	0	0	4	0	6	1	2	0	0	0	0	0	0	0	0	0	0	11	4	0	0	0	0	1	0	0	0	88	0	1	0	4	0	0	0	10	0
OTU_971314;size=3514;	Eukaryota;Stramenopiles;Ochrophyta;Pelagophyceae;Pelagophyceae_X;Pelagophyceae_XX;	0	10	4	10	1	8	28	34	16	35	24	26	2	46	78	48	35	2	4	4	29	0	34	14	17	13	47	23	7	45	61	19	7	33	26	21	15	30	35	11	31
OTU_9730;size=245948;	Eukaryota;Stramenopiles;Ochrophyta;Pelagophyceae;Pelagophyceae_X;Pelagophyceae_XX;	94	2753	186	574	1919	955	892	604	290	640	3174	615	154	1192	2802	5508	969	610	864	410	4862	140	1064	426	364	158	123	49	124	163	774	3762	323	531	172	432	367	966	969	624	669
OTU_97754;size=7076;	Eukaryota;Stramenopiles;Ochrophyta;Pelagophyceae;Pelagophyceae_X;Pelagophyceae_XX;Ankylochrysis;Ankylochrysis_lutea;	14	41	0	2	3	7	6	4	12	6	12	10	1	6	4	10	6	6	0	7	43	0	2	0	0	5	3	1	0	2	6	0	0	2	0	4	0	0	0	0	0
OTU_9712039;size=48;	Eukaryota;Stramenopiles;Ochrophyta;Pelagophyceae;Pelagophyceae_X;Pelagophyceae_XX;Aureococcus;Aureococcus_anophagefferens;	0	0	0	0	0	0	0	0	0	0	0	0	0	0	0	0	0	0	0	0	0	0	0	0	0	0	1	0	0	0	0	0	0	0	0	0	0	0	0	0	0
OTU_9710522;size=56;	Eukaryota;Stramenopiles;Ochrophyta;Pelagophyceae;Pelagophyceae_X;Pelagophyceae_XX;Aureococcus;Aureococcus_anophagefferens;	0	0	0	0	0	0	0	0	0	0	0	1	0	0	0	0	0	0	0	0	0	0	0	0	0	0	0	0	0	0	0	0	2	0	0	0	0	0	0	0	0
OTU_9715070;size=24;	Eukaryota;Stramenopiles;Ochrophyta;Pelagophyceae;Pelagophyceae_X;Pelagophyceae_XX;Aureococcus;Aureococcus_anophagefferens;	0	0	0	0	0	0	0	0	0	0	0	1	1	0	0	1	0	0	0	0	0	0	2	0	0	0	0	0	0	0	0	0	0	0	0	0	0	0	0	0	0
OTU_9715;size=636364;	Eukaryota;Stramenopiles;Ochrophyta;Pelagophyceae;Pelagophyceae_X;Pelagophyceae_XX;Aureococcus;Aureococcus_anophagefferens;	0	4	0	11	8	6	1	0	2	1	4	32	1	2	5	7	3	1	3	2	11	0	56	8	5	6	1	2	3	0	3	16	1	2	0	0	0	7	2	5	3
OTU_974777;size=9138;	Eukaryota;Stramenopiles;Ochrophyta;Pelagophyceae;Pelagophyceae_X;Pelagophyceae_XX;Aureococcus;Aureococcus_anophagefferens;	0	24	0	13	40	6	3	2	3	1	19	111	2	11	17	20	5	4	19	0	19	3	295	57	46	9	8	8	3	9	16	85	7	7	4	5	0	18	8	23	14
OTU_9713801;size=22;	Eukaryota;Stramenopiles;Ochrophyta;Pelagophyceae;Pelagophyceae_X;Pelagophyceae_XX;Pelagococcus;Pelagococcus_subviridis;	0	5	0	2	0	0	0	0	0	0	0	0	0	0	0	0	0	0	1	0	1	0	0	0	0	0	0	0	0	0	0	0	0	0	0	0	1	0	1	0	0
OTU_9760;size=104500;	Eukaryota;Stramenopiles;Ochrophyta;Pelagophyceae;Pelagophyceae_X;Pelagophyceae_XX;Pelagococcus;Pelagococcus_subviridis;	1	1	0	0	0	0	29	14	2	12	4	10	0	0	4	0	0	2	0	16	21	9	2	13	6	11	24	8	3	1	14	3	1	6	1	6	0	14	7	5	20
OTU_973653;size=365;	Eukaryota;Stramenopiles;Ochrophyta;Pelagophyceae;Pelagophyceae_X;Pelagophyceae_XX;Pelagophyceae_XXXX;Pelagophyceae_XXXX_sp.;	0	0	0	0	0	0	0	0	0	0	0	0	0	0	0	0	0	0	0	0	0	2	0	0	0	0	0	0	0	0	0	12	0	0	0	1	0	0	0	5	0
OTU_973629;size=325;	Eukaryota;Stramenopiles;Ochrophyta;Pelagophyceae;Pelagophyceae_X;Pelagophyceae_XX;Pelagophyceae_XXXX;Pelagophyceae_XXXX_sp.;	0	6	7	2	0	0	8	23	15	19	0	0	1	1	0	0	0	0	1	0	3	0	10	10	1	10	15	8	6	22	12	5	18	5	0	13	1	8	32	19	10
OTU_977435;size=102;	Eukaryota;Stramenopiles;Ochrophyta;Pelagophyceae;Pelagophyceae_X;Pelagophyceae_XX;Pelagophyceae_XXXX;Pelagophyceae_XXXX_sp.;	0	10	0	4	0	9	47	31	28	22	1	5	0	1	0	2	0	2	21	0	8	1	13	24	35	13	15	14	7	19	14	7	6	15	3	5	10	17	32	6	10
OTU_9714834;size=8;	Eukaryota;Stramenopiles;Ochrophyta;Phaeophyceae;Phaeophyceae_X;Phaeophyceae_XX;	0	0	0	0	0	0	0	0	0	0	0	0	0	0	0	0	0	0	1	0	0	0	0	0	0	0	0	0	0	0	0	0	0	0	0	0	0	0	0	0	0
OTU_977699;size=62;	Eukaryota;Stramenopiles;Ochrophyta;Phaeophyceae;Phaeophyceae_X;Phaeophyceae_XX;	0	0	0	0	0	0	0	0	0	0	0	0	0	0	0	0	0	0	1	0	0	0	0	2	0	0	0	0	0	0	0	0	0	0	0	0	0	0	0	3	0
OTU_971560;size=1609;	Eukaryota;Stramenopiles;Ochrophyta;Phaeophyceae;Phaeophyceae_X;Phaeophyceae_XX;Costaria;Costaria_costata;	0	0	0	0	0	0	0	0	0	0	0	0	0	0	0	0	0	2	0	0	0	0	0	0	0	0	0	0	0	0	0	0	0	0	0	0	0	0	0	0	0
OTU_9712561;size=11;	Eukaryota;Stramenopiles;Ochrophyta;Phaeophyceae;Phaeophyceae_X;Phaeophyceae_XX;Dictyopteris;Dictyopteris_prolifera;	0	0	0	0	0	0	0	0	0	0	0	0	0	0	0	0	0	4	0	0	0	0	0	0	0	0	0	0	0	0	0	0	0	0	0	0	0	0	0	0	0
OTU_974025;size=238;	Eukaryota;Stramenopiles;Ochrophyta;Phaeophyceae;Phaeophyceae_X;Phaeophyceae_XX;Ectocarpus;	0	0	0	0	0	0	0	0	0	0	0	0	0	0	0	0	0	0	0	0	0	0	0	0	0	0	0	0	0	0	0	0	0	0	0	0	3	0	0	0	0
OTU_979721;size=25;	Eukaryota;Stramenopiles;Ochrophyta;Phaeophyceae;Phaeophyceae_X;Phaeophyceae_XX;Sargassum;Sargassum_thunbergii;	0	0	0	0	0	0	0	1	0	0	0	0	0	0	0	0	0	0	0	0	0	0	0	0	0	0	0	0	0	0	0	0	0	0	0	0	0	0	0	0	0
OTU_9711207;size=39;	Eukaryota;Stramenopiles;Ochrophyta;Phaeophyceae;Phaeophyceae_X;Phaeophyceae_XX;Scytosiphon;Scytosiphon_lomentaria;	0	0	0	0	0	0	0	0	0	0	0	0	0	0	0	0	0	2	0	0	0	0	0	0	0	0	0	0	0	0	0	0	0	0	0	0	0	0	0	0	0
OTU_979873;size=16;	Eukaryota;Stramenopiles;Ochrophyta;Phaeophyceae;Phaeophyceae_X;Phaeophyceae_XX;Streblonema;Streblonema_maculans;	0	0	0	0	0	0	0	0	0	0	0	0	0	1	0	0	0	0	0	0	0	0	0	0	0	0	0	0	0	0	0	0	0	0	0	0	0	0	0	0	0
OTU_9714488;size=4;	Eukaryota;Stramenopiles;Ochrophyta;Pinguiophyceae;Pinguiochrysidales;Pinguiochrysidaceae;Phaeomonas;Phaeomonas_parva;	0	0	0	0	0	0	0	0	0	0	0	0	0	0	0	0	0	0	0	0	0	0	0	0	0	0	0	0	0	0	0	0	0	0	0	0	0	5	0	0	0
OTU_973557;size=287;	Eukaryota;Stramenopiles;Ochrophyta;Pinguiophyceae;Pinguiochrysidales;Pinguiochrysidaceae;Phaeomonas;Phaeomonas_parva;	0	0	0	0	0	0	0	0	0	0	0	0	0	0	0	0	0	2	0	0	3	0	15	2	1	2	0	0	0	0	4	17	7	2	0	0	0	18	0	11	0
OTU_975413;size=143;	Eukaryota;Stramenopiles;Ochrophyta;Pinguiophyceae;Pinguiochrysidales;Pinguiochrysidaceae;Pinguiochrysis;Pinguiochrysis_pyriformis;	0	0	0	0	0	0	0	0	0	0	0	0	0	0	0	0	0	75	12	0	10	0	0	0	0	0	2	0	0	0	0	4	2	0	0	2	0	6	1	0	9
OTU_975828;size=62;	Eukaryota;Stramenopiles;Ochrophyta;Raphidophyceae;Raphidophyceae_X;Raphidophyceae_XX;Chattonella;Chattonella_marina;	0	0	0	0	0	0	0	0	12	1	6	0	0	0	0	0	0	0	0	27	3	0	0	0	0	0	0	0	0	0	0	0	0	0	0	0	0	0	0	0	0
OTU_97983;size=3513;	Eukaryota;Stramenopiles;Ochrophyta;Raphidophyceae;Raphidophyceae_X;Raphidophyceae_XX;Fibrocapsa;Fibrocapsa_japonica;	0	0	0	0	0	0	0	0	0	0	0	0	0	0	0	0	4	84	0	0	0	0	0	0	0	0	0	0	0	0	0	0	0	0	0	0	0	0	0	0	0
OTU_977176;size=66;	Eukaryota;Stramenopiles;Stramenopiles_X;Bicoecea;Anoecales;Caecitellaceae;Caecitellus;Caecitellus_parvulus;	0	0	0	0	1	0	1	3	0	0	0	0	0	0	0	0	0	0	0	0	0	0	0	0	0	0	0	0	0	0	0	0	0	0	0	0	0	0	0	0	0
OTU_979209;size=23;	Eukaryota;Stramenopiles;Stramenopiles_X;Bicoecea;Anoecales;Cafeteriaceae;Pseudobodo;Pseudobodo_tremulans;	0	0	0	0	0	0	0	0	6	7	0	0	0	0	0	0	0	0	0	0	0	0	0	0	0	0	0	0	0	0	0	0	0	0	0	0	0	0	0	0	0
OTU_975567;size=146;	Eukaryota;Stramenopiles;Stramenopiles_X;MOCH;MOCH-2;MOCH-2_X;MOCH-2_XX;MOCH-2_XX_sp.;	0	0	0	0	0	0	0	0	0	0	0	0	0	0	0	0	1	0	0	0	0	0	0	0	0	0	0	0	0	0	0	0	0	0	0	0	0	0	0	0	0
OTU_9716612;size=4;	Eukaryota;Stramenopiles;Stramenopiles_X;MOCH;MOCH-2;MOCH-2_X;MOCH-2_XX;MOCH-2_XX_sp.;	0	0	0	0	0	0	0	0	0	0	0	0	0	0	0	0	0	0	0	0	0	0	1	0	4	0	2	0	1	0	1	4	0	2	0	0	0	0	0	0	0
OTU_97994;size=7100;	Eukaryota;Stramenopiles;Stramenopiles_X;MOCH;MOCH-2;MOCH-2_X;MOCH-2_XX;MOCH-2_XX_sp.;	37	53	0	5	42	34	42	102	22	45	96	64	7	3	10	15	22	17	42	15	179	2	102	116	87	65	94	49	36	79	86	83	45	68	36	85	47	101	134	78	129
OTU_971527;size=4320;	Eukaryota;Stramenopiles;Stramenopiles_X;MOCH;MOCH-2;MOCH-2_X;MOCH-2_XX;MOCH-2_XX_sp.;	24	123	0	32	45	23	60	69	29	53	85	37	2	2	7	7	18	163	195	39	320	5	146	105	119	76	113	62	48	96	92	61	57	90	35	64	65	113	136	51	109
OTU_97686;size=13436;	Eukaryota;Stramenopiles;Stramenopiles_X;MOCH;MOCH-2;MOCH-2_X;MOCH-2_XX;MOCH-2_XX_sp.;	41	77	0	8	109	27	115	78	51	56	135	57	16	20	23	156	54	278	125	53	581	24	151	189	80	84	220	109	81	239	179	157	159	152	111	209	134	321	656	190	252
OTU_97968;size=4472;	Eukaryota;Stramenopiles;Stramenopiles_X;MOCH;MOCH-5;MOCH-5_X;MOCH-5_XX;MOCH-5_XX_sp.;	4	294	298	52	28	0	197	43	32	14	27	0	0	0	2	8	17	2	16	29	214	0	1	1	1	9	4	2	0	0	6	0	0	2	9	22	3	3	2	7	6
OTU_97332;size=15442;	Eukaryota;Stramenopiles;Stramenopiles_X;MOCH;MOCH-5;MOCH-5_X;MOCH-5_XX;MOCH-5_XX_sp.;	84	247	303	72	86	48	258	62	1636	75	250	331	1	1	2	0	42	91	1377	101	135	33	358	231	80	220	242	127	25	44	300	80	544	251	111	258	415	285	93	147	896
OTU_97457;size=6227;	Eukaryota;Stramenopiles;Stramenopiles_X;Stramenopiles_X-Group-7;Stramenopiles_X-Group-7_X;Stramenopiles_X-Group-7_X;Leptocylindrus;	78	19	0	0	0	36	15	4	0	1	5	0	0	17	19	2	0	7	3	16	9	0	4	0	0	1	0	0	0	0	0	3	0	3	0	0	0	0	0	0	0
OTU_97444;size=10050;	Eukaryota;Stramenopiles;Stramenopiles_X;Stramenopiles_XX;Stramenopiles_XXX;Stramenopiles_XXXX;Talaroneis;Talaroneis_posidoniae;	19	0	0	0	0	0	0	1	0	0	0	0	0	0	0	0	0	0	0	0	0	0	0	0	0	1	0	0	0	0	0	0	0	0	0	0	0	0	0	0	0

## Sheet: 16S_Chloroplasts
OTU_ID	PhytoRef_Taxonomy	UW1	UW2	UW3	CTD1d5	UW4	UW5	CTD2d5	UW14	UW15	UW16	UW18	UW20	UW22	UW23	UW24	UW25	UW26	CTD3d5	UW27	UW29	CTD4d5	CTD5d5	UW31	UW32	UW33	UW34	CTD6d5	UW35	CTD7d5	UW36	CTD8d5	UW37	UW38	UW39	UW41	UW42	UW43	CTD9d5	UW44	CTD10d5	UW45	UW46	UW47	CTD11d5	UW49	UW50	UW51	CTD12d5
16S_OTUc_1	Bacteria;Cyanobacteria;Chloroplast;Saccharina_japonica;unclassified;unclassified;unclassified;unclassified;unclassified;unclassified;unclassified;unclassified;unclassified;unclassified;unclassified;	0	0	0	0	0	0	0	0	0	0	0	0	0	0	0	0	0	0	0	0	0	0	0	0	0	0	0	0	0	0	0	0	0	0	0	0	0	0	0	0	0	0	0	0	0	0	0	0
16S_OTUc_10188	Bacteria;Cyanobacteria;Chloroplast;uncultured_diatom;unclassified;unclassified;unclassified;unclassified;unclassified;unclassified;unclassified;unclassified;unclassified;unclassified;unclassified;	10	1	0	4	0	5	2	0	1	6	0	26	9	15	0	4	2	0	0	0	0	5	1	2	21	101	16	10	5	3	94	15	19	0	1	1	1	0	0	1	2	0	1	1	1	0	0	0
16S_OTUc_10706	Bacteria;Cyanobacteria;Chloroplast;uncultured_bacterium;unclassified;unclassified;unclassified;unclassified;unclassified;unclassified;unclassified;unclassified;unclassified;unclassified;unclassified;	0	0	0	0	0	0	0	0	0	0	0	1	0	0	0	0	0	0	0	0	0	0	0	0	0	2	0	0	0	0	3	0	0	0	0	0	0	0	0	0	0	0	0	0	0	0	0	0
16S_OTUc_10999	Bacteria;Cyanobacteria;Chloroplast;unclassified;unclassified;unclassified;unclassified;unclassified;unclassified;unclassified;unclassified;unclassified;unclassified;unclassified;unclassified;	0	0	0	0	0	0	0	0	0	0	0	0	0	0	0	0	0	2	0	0	0	0	0	0	0	0	0	0	0	0	0	2	0	0	0	0	0	0	0	0	0	0	0	0	0	0	0	0
16S_OTUc_11246	Bacteria;Cyanobacteria;Chloroplast;unclassified;unclassified;unclassified;unclassified;unclassified;unclassified;unclassified;unclassified;unclassified;unclassified;unclassified;unclassified;	0	0	0	0	0	0	0	0	0	0	0	0	0	0	0	0	0	0	0	0	0	0	0	0	0	0	0	0	0	0	0	0	0	0	0	0	0	0	0	0	0	0	0	0	0	0	0	0
16S_OTUc_11275	Bacteria;Cyanobacteria;Chloroplast;unclassified;unclassified;unclassified;unclassified;unclassified;unclassified;unclassified;unclassified;unclassified;unclassified;unclassified;unclassified;	0	0	0	0	0	0	0	0	0	0	0	0	0	0	0	0	0	0	0	0	0	0	0	0	0	0	0	0	0	0	1	0	0	0	0	0	0	0	0	0	0	0	0	0	0	0	0	0
16S_OTUc_11361	Bacteria;Cyanobacteria;Chloroplast;unclassified;unclassified;unclassified;unclassified;unclassified;unclassified;unclassified;unclassified;unclassified;unclassified;unclassified;unclassified;	0	0	0	0	0	0	0	0	0	0	0	0	0	0	0	0	0	0	0	0	0	0	0	0	0	0	0	0	0	0	0	0	0	0	0	0	0	1	0	1	0	0	0	2	0	0	0	2
16S_OTUc_12437	Bacteria;Cyanobacteria;Chloroplast;unidentified_eukaryote_clone_OM21;unclassified;unclassified;unclassified;unclassified;unclassified;unclassified;unclassified;unclassified;unclassified;unclassified;unclassified;	0	0	0	0	0	0	0	0	0	0	0	1	0	0	0	0	0	0	0	0	0	0	0	0	0	1	0	0	0	0	0	0	0	0	0	0	0	0	0	1	0	0	0	0	0	0	0	0
16S_OTUc_12560	Bacteria;Cyanobacteria;Chloroplast;unclassified;unclassified;unclassified;unclassified;unclassified;unclassified;unclassified;unclassified;unclassified;unclassified;unclassified;unclassified;	2	0	0	0	0	0	0	0	2	0	0	1	0	0	0	0	0	0	0	0	0	0	0	0	0	4	0	0	0	0	2	0	0	1	0	0	0	0	0	0	0	0	0	0	0	0	0	0
16S_OTUc_13783	Bacteria;Cyanobacteria;Chloroplast;unclassified;unclassified;unclassified;unclassified;unclassified;unclassified;unclassified;unclassified;unclassified;unclassified;unclassified;unclassified;	0	0	0	0	0	0	0	0	0	0	0	0	0	0	0	0	0	0	0	0	0	0	0	0	0	0	0	0	0	0	0	0	0	0	0	0	0	0	0	0	0	0	0	0	0	0	0	0
16S_OTUc_13981	Bacteria;Cyanobacteria;Chloroplast;uncultured_marine_rappemonad;unclassified;unclassified;unclassified;unclassified;unclassified;unclassified;unclassified;unclassified;unclassified;unclassified;unclassified;	0	0	0	0	0	0	0	0	0	0	0	0	0	0	0	0	0	0	0	0	0	0	0	0	0	8	2	0	0	0	0	2	0	1	0	0	0	0	0	0	0	0	0	0	0	0	0	0
16S_OTUc_14395	Bacteria;Cyanobacteria;Chloroplast;unclassified;unclassified;unclassified;unclassified;unclassified;unclassified;unclassified;unclassified;unclassified;unclassified;unclassified;unclassified;	0	0	0	0	0	0	1	0	0	0	0	0	0	0	0	0	0	0	0	0	0	0	0	0	0	0	0	0	0	0	0	0	0	0	0	0	0	0	0	0	0	0	0	0	0	0	0	0
16S_OTUc_14783	Bacteria;Cyanobacteria;Chloroplast;unclassified;unclassified;unclassified;unclassified;unclassified;unclassified;unclassified;unclassified;unclassified;unclassified;unclassified;unclassified;	0	0	0	0	1	1	0	0	0	0	0	0	0	0	0	0	0	1	0	0	0	8	0	0	0	0	43	0	1	0	0	0	0	0	0	0	0	0	0	0	0	0	0	0	0	0	0	0
16S_OTUc_15816	Bacteria;Cyanobacteria;Chloroplast;unclassified;unclassified;unclassified;unclassified;unclassified;unclassified;unclassified;unclassified;unclassified;unclassified;unclassified;unclassified;	0	0	0	0	0	0	0	0	0	0	0	0	0	0	0	0	0	0	0	0	0	0	0	0	0	0	0	1	0	0	0	0	0	0	0	0	0	0	0	0	0	0	0	0	0	0	0	0
16S_OTUc_16293	Bacteria;Cyanobacteria;Chloroplast;unclassified;unclassified;unclassified;unclassified;unclassified;unclassified;unclassified;unclassified;unclassified;unclassified;unclassified;unclassified;	0	1	0	1	0	0	0	0	0	0	0	0	0	0	0	0	0	0	0	0	0	0	0	0	0	0	0	0	1	0	0	0	0	0	0	0	0	0	0	0	0	0	0	0	0	0	0	0
16S_OTUc_16329	Bacteria;Cyanobacteria;Chloroplast;unclassified;unclassified;unclassified;unclassified;unclassified;unclassified;unclassified;unclassified;unclassified;unclassified;unclassified;unclassified;	0	0	0	0	0	0	0	0	0	0	0	10	4	1	0	6	0	0	0	0	0	0	0	0	0	2	1	4	0	0	5	0	0	0	0	0	0	0	0	1	0	0	0	0	0	0	0	0
16S_OTUc_16850	Bacteria;Cyanobacteria;Chloroplast;unclassified;unclassified;unclassified;unclassified;unclassified;unclassified;unclassified;unclassified;unclassified;unclassified;unclassified;unclassified;	0	0	0	0	0	3	0	0	0	0	0	0	0	0	1	0	0	0	0	0	0	0	0	0	0	0	0	0	0	0	0	0	0	0	1	0	0	0	0	0	0	0	0	2	0	0	0	0
16S_OTUc_1775	Bacteria;Cyanobacteria;Chloroplast;unclassified;unclassified;unclassified;unclassified;unclassified;unclassified;unclassified;unclassified;unclassified;unclassified;unclassified;unclassified;	0	1	0	0	0	0	0	0	0	0	0	1	0	0	0	0	0	0	0	0	0	0	0	0	0	0	0	0	0	0	0	0	0	0	0	0	0	0	0	0	0	0	0	0	0	0	0	0
16S_OTUc_17837	Bacteria;Cyanobacteria;Chloroplast;Thalassiosira_oceanica;unclassified;unclassified;unclassified;unclassified;unclassified;unclassified;unclassified;unclassified;unclassified;unclassified;unclassified;	0	0	0	0	0	0	0	0	0	0	0	2	0	0	0	0	0	0	0	0	0	0	0	0	0	0	0	0	0	0	0	0	0	0	0	0	0	0	0	11	0	0	0	0	0	0	0	1
16S_OTUc_18161	Bacteria;Cyanobacteria;Chloroplast;unclassified;unclassified;unclassified;unclassified;unclassified;unclassified;unclassified;unclassified;unclassified;unclassified;unclassified;unclassified;	0	0	0	0	0	0	0	0	0	0	0	0	0	0	0	0	0	0	0	0	0	0	0	0	0	0	0	0	0	0	0	0	0	0	0	0	0	0	0	0	0	0	0	0	0	0	0	0
16S_OTUc_184	Bacteria;Cyanobacteria;Chloroplast;uncultured_diatom;unclassified;unclassified;unclassified;unclassified;unclassified;unclassified;unclassified;unclassified;unclassified;unclassified;unclassified;	0	0	0	0	0	0	0	0	0	0	0	1	0	0	0	0	0	0	0	0	0	0	0	0	0	0	0	0	0	0	0	0	0	0	0	0	0	0	0	0	0	0	0	0	0	0	0	0
16S_OTUc_185	Bacteria;Cyanobacteria;Chloroplast;uncultured_diatom;unclassified;unclassified;unclassified;unclassified;unclassified;unclassified;unclassified;unclassified;unclassified;unclassified;unclassified;	0	0	0	0	0	0	0	0	0	0	0	3	0	0	0	0	0	0	0	1	1	0	1	0	1	0	0	0	0	0	0	0	0	0	0	0	0	0	0	0	0	0	0	0	0	0	0	0
16S_OTUc_18536	Bacteria;Cyanobacteria;Chloroplast;unclassified;unclassified;unclassified;unclassified;unclassified;unclassified;unclassified;unclassified;unclassified;unclassified;unclassified;unclassified;	0	0	0	0	0	0	0	0	0	0	0	0	0	0	0	0	0	0	0	0	0	0	0	0	0	0	0	0	0	0	0	0	0	0	0	0	0	0	0	0	0	0	0	0	0	0	0	0
16S_OTUc_19820	Bacteria;Cyanobacteria;Chloroplast;uncultured_Cryptomonadaceae;unclassified;unclassified;unclassified;unclassified;unclassified;unclassified;unclassified;unclassified;unclassified;unclassified;unclassified;	6	8	0	0	0	0	12	0	1	0	0	139	8	1	0	0	0	0	0	0	0	0	0	2	23	85	6	13	5	4	2	0	0	0	0	0	0	0	0	27	0	0	0	1	0	2	0	0
16S_OTUc_20141	Bacteria;Cyanobacteria;Chloroplast;unclassified;unclassified;unclassified;unclassified;unclassified;unclassified;unclassified;unclassified;unclassified;unclassified;unclassified;unclassified;	0	0	0	0	0	0	1	0	0	0	0	0	0	0	0	0	0	0	0	0	0	0	0	0	0	0	0	0	0	0	2	1	1	0	0	0	0	2	0	0	0	0	0	0	0	0	0	0
16S_OTUc_20877	Bacteria;Cyanobacteria;Chloroplast;unclassified;unclassified;unclassified;unclassified;unclassified;unclassified;unclassified;unclassified;unclassified;unclassified;unclassified;unclassified;	0	0	0	0	0	0	0	0	0	0	0	1	0	0	0	0	0	0	0	0	0	0	0	0	0	1	0	0	0	0	0	0	0	0	0	0	0	0	0	0	0	0	0	0	0	0	0	0
16S_OTUc_2115	Bacteria;Cyanobacteria;Chloroplast;Porphyridium_purpureum;unclassified;unclassified;unclassified;unclassified;unclassified;unclassified;unclassified;unclassified;unclassified;unclassified;unclassified;	14	12	0	4	5	0	91	2	5	3	0	109	46	12	3	4	3	0	0	2	0	0	1	2	1	22	0	8	0	7	15	0	2	0	1	3	4	0	0	0	0	7	0	0	0	0	0	0
16S_OTUc_21409	Bacteria;Cyanobacteria;Chloroplast;uncultured_prymnesiophyte_C8704;unclassified;unclassified;unclassified;unclassified;unclassified;unclassified;unclassified;unclassified;unclassified;unclassified;unclassified;	0	0	0	0	0	0	0	0	0	0	0	0	0	0	0	0	0	0	0	0	0	0	0	0	0	0	0	0	0	0	0	0	0	0	0	0	0	0	0	0	1	0	1	1	0	0	0	0
16S_OTUc_2154	Bacteria;Cyanobacteria;Chloroplast;unclassified;unclassified;unclassified;unclassified;unclassified;unclassified;unclassified;unclassified;unclassified;unclassified;unclassified;unclassified;	16	14	0	4	13	3	97	0	3	4	0	40	11	7	2	10	0	0	0	2	2	25	6	13	24	47	84	7	17	8	4	2	11	2	0	8	2	1	0	0	2	5	0	0	3	0	0	0
16S_OTUc_2179	Bacteria;Cyanobacteria;Chloroplast;unclassified;unclassified;unclassified;unclassified;unclassified;unclassified;unclassified;unclassified;unclassified;unclassified;unclassified;unclassified;	3	6	0	8	0	0	8	0	1	0	0	21	1	2	3	0	0	1	0	2	1	6	1	0	6	18	4	7	6	0	14	4	5	6	4	0	4	7	1	14	1	1	0	4	0	1	0	6
16S_OTUc_21918	Bacteria;Cyanobacteria;Chloroplast;Braarudosphaera_bigelowii;unclassified;unclassified;unclassified;unclassified;unclassified;unclassified;unclassified;unclassified;unclassified;unclassified;unclassified;	0	0	0	0	0	0	0	0	0	0	0	0	0	0	0	1	0	0	0	0	0	0	0	0	0	0	0	0	1	0	0	0	0	0	0	0	0	0	0	0	0	0	0	0	0	0	0	0
16S_OTUc_2238	Bacteria;Cyanobacteria;Chloroplast;Lotharella_sp._CCMP622;unclassified;unclassified;unclassified;unclassified;unclassified;unclassified;unclassified;unclassified;unclassified;unclassified;unclassified;	0	0	0	0	0	0	0	0	0	0	0	0	0	0	0	0	0	0	0	0	0	3	0	0	0	0	1	0	0	0	1	0	8	1	0	0	0	0	1	0	0	0	0	0	0	0	0	0
16S_OTUc_2246	Bacteria;Cyanobacteria;Chloroplast;Ochrosphaera_sp._181;unclassified;unclassified;unclassified;unclassified;unclassified;unclassified;unclassified;unclassified;unclassified;unclassified;unclassified;	0	0	0	0	0	0	0	0	0	0	0	0	0	0	0	0	0	0	0	0	0	0	0	0	0	0	0	0	0	0	0	0	0	0	0	0	0	0	0	0	0	0	1	1	0	1	0	0
16S_OTUc_22502	Bacteria;Cyanobacteria;Chloroplast;unclassified;unclassified;unclassified;unclassified;unclassified;unclassified;unclassified;unclassified;unclassified;unclassified;unclassified;unclassified;	0	0	0	0	0	0	0	0	0	0	0	0	0	0	0	0	0	0	0	0	0	0	0	0	0	0	0	0	0	0	0	0	0	0	0	0	0	0	0	0	0	0	0	0	0	0	0	0
16S_OTUc_22550	Bacteria;Cyanobacteria;Chloroplast;unclassified;unclassified;unclassified;unclassified;unclassified;unclassified;unclassified;unclassified;unclassified;unclassified;unclassified;unclassified;	0	0	0	0	0	0	0	0	0	0	0	0	0	0	0	0	0	0	0	0	0	0	0	0	0	0	0	0	0	0	0	0	0	0	0	0	0	1	0	0	0	0	0	0	0	0	0	0
16S_OTUc_22595	Bacteria;Cyanobacteria;Chloroplast;unclassified;unclassified;unclassified;unclassified;unclassified;unclassified;unclassified;unclassified;unclassified;unclassified;unclassified;unclassified;	0	0	0	0	0	0	0	0	0	0	0	0	0	0	0	0	0	0	0	0	0	0	0	0	0	0	0	0	0	0	0	0	0	0	0	0	0	0	0	0	0	2	0	0	0	0	0	0
16S_OTUc_23379	Bacteria;Cyanobacteria;Chloroplast;unclassified;unclassified;unclassified;unclassified;unclassified;unclassified;unclassified;unclassified;unclassified;unclassified;unclassified;unclassified;	0	0	0	0	0	0	0	0	0	0	0	0	0	0	0	2	0	0	0	0	0	0	0	0	1	1	1	1	0	0	0	0	0	0	0	0	0	0	0	0	0	0	0	0	0	0	0	0
16S_OTUc_2407	Bacteria;Cyanobacteria;Chloroplast;uncultured_soil_bacterium;unclassified;unclassified;unclassified;unclassified;unclassified;unclassified;unclassified;unclassified;unclassified;unclassified;unclassified;	3	6	1	6	0	0	0	0	0	2	0	14	0	1	1	0	0	0	0	0	0	0	0	0	2	7	4	2	2	0	8	1	4	0	1	0	0	0	0	0	10	0	0	0	0	0	0	0
16S_OTUc_2502	Bacteria;Cyanobacteria;Chloroplast;uncultured_diatom;unclassified;unclassified;unclassified;unclassified;unclassified;unclassified;unclassified;unclassified;unclassified;unclassified;unclassified;	4	0	0	0	0	0	2	2	1	1	0	5	2	1	0	1	1	0	0	0	0	0	0	0	0	4	0	0	1	2	3	7	11	1	1	0	0	0	0	0	0	0	0	0	0	0	0	0
16S_OTUc_25459	Bacteria;Cyanobacteria;Chloroplast;unclassified;unclassified;unclassified;unclassified;unclassified;unclassified;unclassified;unclassified;unclassified;unclassified;unclassified;unclassified;	0	0	0	0	0	0	0	0	0	0	0	0	0	0	0	0	0	0	0	0	0	0	0	0	0	0	0	0	0	0	0	0	1	0	2	0	0	1	0	0	0	0	0	0	0	0	0	0
16S_OTUc_2712	Bacteria;Cyanobacteria;Chloroplast;unclassified;unclassified;unclassified;unclassified;unclassified;unclassified;unclassified;unclassified;unclassified;unclassified;unclassified;unclassified;	3	0	0	2	2	0	4	0	0	2	0	2	2	0	0	0	0	0	0	0	0	2	1	0	0	0	0	0	1	0	2	1	0	0	0	0	0	0	0	0	4	0	0	0	0	0	0	0
16S_OTUc_2721	Bacteria;Cyanobacteria;Chloroplast;Aureococcus_anophagefferens;unclassified;unclassified;unclassified;unclassified;unclassified;unclassified;unclassified;unclassified;unclassified;unclassified;unclassified;	1	2	0	1	0	0	2	0	1	0	0	10	0	0	0	0	0	0	0	0	0	0	0	0	0	7	1	2	0	0	0	0	0	0	0	0	0	0	0	0	0	0	0	0	0	0	0	0
16S_OTUc_2950	Bacteria;Cyanobacteria;Chloroplast;uncultured_soil_bacterium;unclassified;unclassified;unclassified;unclassified;unclassified;unclassified;unclassified;unclassified;unclassified;unclassified;unclassified;	0	0	0	0	0	0	0	0	0	0	0	0	0	0	0	0	0	0	0	0	0	0	0	0	0	0	0	0	0	0	2	0	0	0	0	0	0	0	0	0	0	0	0	0	0	0	0	0
16S_OTUc_297	Bacteria;Cyanobacteria;Chloroplast;uncultured_diatom;unclassified;unclassified;unclassified;unclassified;unclassified;unclassified;unclassified;unclassified;unclassified;unclassified;unclassified;	0	0	0	0	0	0	0	0	0	0	0	0	0	0	0	0	0	0	0	0	0	0	0	0	0	0	0	0	0	0	0	0	0	0	0	0	0	0	0	0	0	0	0	2	0	0	0	0
16S_OTUc_3462	Bacteria;Cyanobacteria;Chloroplast;uncultured_marine_microorganism;unclassified;unclassified;unclassified;unclassified;unclassified;unclassified;unclassified;unclassified;unclassified;unclassified;unclassified;	0	0	0	0	0	0	0	0	0	0	0	0	0	0	0	0	0	0	0	0	0	0	0	0	0	0	0	0	0	0	0	0	0	0	0	0	0	0	0	0	0	0	0	0	0	0	0	0
16S_OTUc_3607	Bacteria;Cyanobacteria;Chloroplast;uncultured_prasinophyte_clone_OM5;unclassified;unclassified;unclassified;unclassified;unclassified;unclassified;unclassified;unclassified;unclassified;unclassified;unclassified;	0	0	0	0	0	0	0	0	0	0	0	2	1	0	0	0	0	0	0	0	1	0	0	0	0	5	1	0	1	0	0	0	0	0	0	0	0	0	0	2	0	0	0	0	0	0	0	0
16S_OTUc_3713	Bacteria;Cyanobacteria;Chloroplast;unclassified;unclassified;unclassified;unclassified;unclassified;unclassified;unclassified;unclassified;unclassified;unclassified;unclassified;unclassified;	0	0	0	0	0	0	0	0	0	0	0	0	0	0	0	0	0	0	0	0	0	0	0	0	0	0	0	0	0	0	0	0	0	0	0	0	0	0	0	0	0	0	0	0	0	0	0	0
16S_OTUc_3741	Bacteria;Cyanobacteria;Chloroplast;unclassified;unclassified;unclassified;unclassified;unclassified;unclassified;unclassified;unclassified;unclassified;unclassified;unclassified;unclassified;	0	0	0	0	0	0	0	0	0	0	0	0	0	0	0	0	0	0	0	0	0	0	0	0	0	0	0	0	0	0	0	0	0	0	0	0	0	0	0	0	0	0	0	0	0	0	0	0
16S_OTUc_3988	Bacteria;Cyanobacteria;Chloroplast;unclassified;unclassified;unclassified;unclassified;unclassified;unclassified;unclassified;unclassified;unclassified;unclassified;unclassified;unclassified;	0	0	0	0	0	0	0	0	0	0	0	0	0	0	0	0	0	0	0	0	0	0	0	0	0	0	0	0	0	0	0	0	0	0	0	0	0	0	0	0	0	0	0	0	0	0	0	0
16S_OTUc_4030	Bacteria;Cyanobacteria;Chloroplast;uncultured_diatom;unclassified;unclassified;unclassified;unclassified;unclassified;unclassified;unclassified;unclassified;unclassified;unclassified;unclassified;	5	0	0	0	0	0	0	0	0	0	0	15	2	6	0	0	0	0	0	0	0	0	0	0	4	13	0	4	0	0	6	1	2	0	0	0	0	0	0	0	0	0	0	0	0	0	0	0
16S_OTUc_42	Bacteria;Cyanobacteria;Chloroplast;Heterosigma_akashiwo;unclassified;unclassified;unclassified;unclassified;unclassified;unclassified;unclassified;unclassified;unclassified;unclassified;unclassified;	0	0	0	0	0	0	0	0	0	0	0	0	0	0	0	0	0	0	0	0	0	0	0	0	0	0	0	0	0	0	0	0	0	0	0	0	0	0	0	0	0	0	0	0	0	0	0	0
16S_OTUc_425	Bacteria;Cyanobacteria;Chloroplast;unclassified;unclassified;unclassified;unclassified;unclassified;unclassified;unclassified;unclassified;unclassified;unclassified;unclassified;unclassified;	0	0	0	0	0	0	0	0	0	0	0	0	0	0	0	0	0	0	0	0	0	0	0	0	0	0	0	0	0	0	0	0	0	0	0	0	0	0	0	0	0	0	0	0	0	0	0	0
16S_OTUc_457	Bacteria;Cyanobacteria;Chloroplast;uncultured_prymnesiophyte_C8704;unclassified;unclassified;unclassified;unclassified;unclassified;unclassified;unclassified;unclassified;unclassified;unclassified;unclassified;	11	9	0	3	1	3	11	0	5	0	0	47	3	10	3	11	3	8	2	2	3	22	2	1	0	11	5	0	2	1	152	17	44	18	12	0	13	15	5	14	17	19	16	62	25	19	2	46
16S_OTUc_4588	Bacteria;Cyanobacteria;Chloroplast;uncultured_bacterium;unclassified;unclassified;unclassified;unclassified;unclassified;unclassified;unclassified;unclassified;unclassified;unclassified;unclassified;	0	0	0	0	0	0	0	0	0	0	0	0	0	0	0	0	0	0	0	0	0	0	0	0	0	0	0	0	0	0	0	0	0	0	0	0	0	0	0	0	0	0	0	0	0	0	0	0
16S_OTUc_4618	Bacteria;Cyanobacteria;Chloroplast;uncultured_bacterium;unclassified;unclassified;unclassified;unclassified;unclassified;unclassified;unclassified;unclassified;unclassified;unclassified;unclassified;	0	0	0	0	0	0	0	0	0	0	0	0	0	0	0	0	0	0	0	0	0	0	0	0	0	0	0	0	0	0	0	0	0	0	0	0	0	0	0	0	0	0	0	0	0	0	0	0
16S_OTUc_4641	Bacteria;Cyanobacteria;Chloroplast;uncultured_marine_rappemonad;unclassified;unclassified;unclassified;unclassified;unclassified;unclassified;unclassified;unclassified;unclassified;unclassified;unclassified;	0	0	0	0	0	0	0	0	0	0	0	0	0	0	0	0	0	0	0	0	0	0	0	0	0	0	0	0	0	0	0	0	0	0	0	0	0	0	0	0	0	0	0	0	0	0	0	1
16S_OTUc_4808	Bacteria;Cyanobacteria;Chloroplast;unclassified;unclassified;unclassified;unclassified;unclassified;unclassified;unclassified;unclassified;unclassified;unclassified;unclassified;unclassified;	0	0	0	1	0	0	0	0	0	0	0	0	0	0	0	0	0	0	0	0	0	0	0	0	0	0	0	0	0	0	0	0	0	0	0	0	0	0	0	0	0	0	0	0	0	0	0	0
16S_OTUc_486	Bacteria;Cyanobacteria;Chloroplast;Exanthemachrysis_gayraliae;unclassified;unclassified;unclassified;unclassified;unclassified;unclassified;unclassified;unclassified;unclassified;unclassified;unclassified;	3	0	0	0	1	0	13	1	2	9	0	5	5	1	0	0	0	1	0	0	0	8	1	2	0	5	4	1	2	4	4	1	5	0	0	0	0	0	0	0	0	0	0	3	0	0	0	0
16S_OTUc_57	Bacteria;Cyanobacteria;Chloroplast;Aureoumbra_lagunensis;unclassified;unclassified;unclassified;unclassified;unclassified;unclassified;unclassified;unclassified;unclassified;unclassified;unclassified;	0	0	0	0	0	0	0	0	0	0	0	0	0	0	0	0	0	0	0	0	0	0	0	0	0	0	0	0	0	0	0	0	0	0	0	0	0	0	0	0	0	0	0	0	0	0	0	0
16S_OTUc_5846	Bacteria;Cyanobacteria;Chloroplast;uncultured_prymnesiophyte_C8704;unclassified;unclassified;unclassified;unclassified;unclassified;unclassified;unclassified;unclassified;unclassified;unclassified;unclassified;	0	0	0	0	0	0	0	0	0	0	0	0	0	0	0	0	0	0	0	0	0	0	0	0	0	2	0	0	0	0	0	0	0	1	0	0	0	0	0	0	0	0	0	0	0	0	0	1
16S_OTUc_6064	Bacteria;Cyanobacteria;Chloroplast;unclassified;unclassified;unclassified;unclassified;unclassified;unclassified;unclassified;unclassified;unclassified;unclassified;unclassified;unclassified;	0	0	0	0	0	0	0	0	0	0	0	0	0	0	0	0	0	0	0	0	0	0	0	0	0	2	0	0	0	0	0	0	0	0	0	0	0	0	0	0	0	0	0	0	0	0	0	0
16S_OTUc_6634	Bacteria;Cyanobacteria;Chloroplast;unclassified;unclassified;unclassified;unclassified;unclassified;unclassified;unclassified;unclassified;unclassified;unclassified;unclassified;unclassified;	6	1	0	0	0	0	0	0	0	0	0	0	2	0	0	0	2	0	0	0	0	0	0	0	0	1	0	0	0	1	2	0	1	0	0	0	0	0	0	0	0	0	0	0	0	0	0	0
16S_OTUc_6803	Bacteria;Cyanobacteria;Chloroplast;unclassified;unclassified;unclassified;unclassified;unclassified;unclassified;unclassified;unclassified;unclassified;unclassified;unclassified;unclassified;	0	0	0	0	0	0	0	0	0	0	0	1	0	0	0	0	0	0	0	0	0	0	0	0	3	16	1	4	0	0	0	0	0	0	0	0	0	0	0	0	0	0	0	0	0	0	0	0
16S_OTUc_7332	Bacteria;Cyanobacteria;Chloroplast;uncultured_prymnesiophyte_C8704;unclassified;unclassified;unclassified;unclassified;unclassified;unclassified;unclassified;unclassified;unclassified;unclassified;unclassified;	0	0	0	11	0	0	1	0	0	1	0	0	0	0	0	2	0	0	0	0	0	4	0	0	0	2	0	0	0	0	3	0	1	1	0	0	0	7	0	0	4	0	0	6	0	0	0	0
16S_OTUc_7411	Bacteria;Cyanobacteria;Chloroplast;Crustomastix_stigmatica;unclassified;unclassified;unclassified;unclassified;unclassified;unclassified;unclassified;unclassified;unclassified;unclassified;unclassified;	0	0	0	0	0	0	0	0	0	0	0	0	0	0	0	0	0	0	0	0	0	0	0	0	0	0	0	0	0	0	0	0	0	0	0	0	0	0	0	0	0	0	0	0	0	0	0	0
16S_OTUc_7546	Bacteria;Cyanobacteria;Chloroplast;Karlodinium_veneficum;unclassified;unclassified;unclassified;unclassified;unclassified;unclassified;unclassified;unclassified;unclassified;unclassified;unclassified;	0	0	0	0	0	0	0	0	0	0	0	1	0	0	0	0	0	0	0	0	0	0	0	0	0	0	0	0	0	0	0	0	0	2	0	0	0	0	0	0	0	0	0	0	0	0	0	0
16S_OTUc_7942	Bacteria;Cyanobacteria;Chloroplast;unclassified;unclassified;unclassified;unclassified;unclassified;unclassified;unclassified;unclassified;unclassified;unclassified;unclassified;unclassified;	0	0	0	0	0	0	1	0	0	0	0	0	0	0	0	0	0	1	0	0	0	0	0	0	0	1	1	0	0	0	0	0	0	0	0	0	0	0	0	1	0	0	0	0	0	0	0	0
16S_OTUc_7944	Bacteria;Cyanobacteria;Chloroplast;Rhizosolenia_imbricata;unclassified;unclassified;unclassified;unclassified;unclassified;unclassified;unclassified;unclassified;unclassified;unclassified;unclassified;	14	0	4	0	0	0	1	1	0	1	0	8	4	2	2	2	1	0	0	0	0	1	1	0	3	4	0	6	0	0	2	0	0	0	0	0	0	0	0	0	0	0	0	0	0	0	0	0
16S_OTUc_8204	Bacteria;Cyanobacteria;Chloroplast;unclassified;unclassified;unclassified;unclassified;unclassified;unclassified;unclassified;unclassified;unclassified;unclassified;unclassified;unclassified;	0	0	0	0	0	0	0	0	0	0	0	0	0	0	0	0	0	0	0	0	0	0	0	0	0	0	0	0	0	0	1	1	1	0	0	0	0	0	0	0	0	0	0	0	0	0	0	0
16S_OTUc_8435	Bacteria;Cyanobacteria;Chloroplast;Eutreptiella_sp._LIS_2000;unclassified;unclassified;unclassified;unclassified;unclassified;unclassified;unclassified;unclassified;unclassified;unclassified;unclassified;	0	0	0	0	0	0	0	0	0	0	0	0	0	0	0	0	0	0	0	0	0	0	0	0	0	0	0	0	0	0	2	0	0	0	0	0	0	0	0	0	0	0	0	0	0	0	0	0
16S_OTUc_8521	Bacteria;Cyanobacteria;Chloroplast;unclassified;unclassified;unclassified;unclassified;unclassified;unclassified;unclassified;unclassified;unclassified;unclassified;unclassified;unclassified;	0	0	0	0	0	0	0	0	0	0	0	0	0	0	0	0	0	0	0	0	0	0	0	0	0	0	0	0	0	0	0	0	0	0	0	0	0	0	0	0	0	0	0	0	0	0	0	0
16S_OTUc_8664	Bacteria;Cyanobacteria;Chloroplast;unclassified;unclassified;unclassified;unclassified;unclassified;unclassified;unclassified;unclassified;unclassified;unclassified;unclassified;unclassified;	0	0	0	0	0	0	0	0	0	0	0	0	0	0	0	0	0	0	0	0	0	0	0	0	0	0	0	0	0	0	0	0	0	0	0	0	0	0	0	0	0	0	0	0	0	0	0	0
16S_OTUc_890	Bacteria;Cyanobacteria;Chloroplast;unclassified;unclassified;unclassified;unclassified;unclassified;unclassified;unclassified;unclassified;unclassified;unclassified;unclassified;unclassified;	0	0	0	0	0	0	0	0	0	0	0	0	0	0	0	0	0	0	0	0	0	0	0	0	0	0	0	0	0	0	0	0	0	0	0	0	0	0	0	0	0	0	0	1	0	0	0	5
16S_OTUc_8975	Bacteria;Cyanobacteria;Chloroplast;unclassified;unclassified;unclassified;unclassified;unclassified;unclassified;unclassified;unclassified;unclassified;unclassified;unclassified;unclassified;	0	0	0	0	0	0	0	0	0	0	0	0	0	0	0	0	0	0	0	0	0	0	0	0	0	2	0	0	0	0	0	0	0	0	0	0	0	0	0	0	0	0	0	0	0	0	0	0
16S_OTUc_9175	Bacteria;Cyanobacteria;Chloroplast;unclassified;unclassified;unclassified;unclassified;unclassified;unclassified;unclassified;unclassified;unclassified;unclassified;unclassified;unclassified;	0	0	0	0	0	0	2	0	0	0	0	1	0	0	0	0	0	0	0	0	0	1	0	0	0	0	0	0	0	0	0	0	0	0	0	0	0	0	0	0	0	0	0	0	0	0	0	0
16S_OTUc_971	Bacteria;Cyanobacteria;Chloroplast;Bigelowiella_natans;unclassified;unclassified;unclassified;unclassified;unclassified;unclassified;unclassified;unclassified;unclassified;unclassified;unclassified;	0	0	0	0	0	0	0	0	0	0	0	0	0	0	0	1	0	0	0	0	0	0	0	0	0	0	0	0	0	0	8	0	0	0	0	0	0	0	0	0	0	0	0	0	0	0	0	0
16S_OTUc_9802	Bacteria;Cyanobacteria;Chloroplast;unclassified;unclassified;unclassified;unclassified;unclassified;unclassified;unclassified;unclassified;unclassified;unclassified;unclassified;unclassified;	0	0	0	0	0	0	0	0	0	0	0	0	0	0	0	0	0	0	0	0	0	0	0	0	0	0	0	0	0	0	0	0	0	0	0	0	0	0	0	1	0	0	0	0	0	0	0	0
16S_OTUc_9828	Bacteria;Cyanobacteria;Chloroplast;unclassified;unclassified;unclassified;unclassified;unclassified;unclassified;unclassified;unclassified;unclassified;unclassified;unclassified;unclassified;	0	0	0	0	0	0	0	0	0	0	0	0	0	0	0	0	0	0	0	0	0	0	0	0	0	0	0	0	0	0	0	0	0	0	0	0	0	0	0	0	0	0	0	0	0	0	0	0
16S_OTUc_9904	Bacteria;Cyanobacteria;Chloroplast;unclassified;unclassified;unclassified;unclassified;unclassified;unclassified;unclassified;unclassified;unclassified;unclassified;unclassified;unclassified;	0	0	0	0	0	0	0	0	0	0	0	1	0	1	0	0	0	0	0	0	0	0	0	0	0	0	0	0	0	0	0	0	0	0	0	0	0	1	0	0	0	0	0	0	0	0	0	0
16S_OTUc_9927	Bacteria;Cyanobacteria;Chloroplast;unclassified;unclassified;unclassified;unclassified;unclassified;unclassified;unclassified;unclassified;unclassified;unclassified;unclassified;unclassified;	0	0	0	0	0	0	0	0	0	0	0	0	0	0	0	0	0	0	0	0	0	0	0	0	0	0	0	0	0	0	0	0	0	0	0	0	0	0	0	0	0	0	0	0	0	0	0	0
AMD_16S_OTUa_10	Bacteria;Cyanobacteria;Chloroplast;environmental_clone_OCS182;unclassified;unclassified;unclassified;unclassified;unclassified;unclassified;unclassified;unclassified;unclassified;unclassified;unclassified;	0	0	0	0	0	0	0	0	0	0	0	0	0	0	0	0	0	0	0	0	0	0	0	0	0	0	0	0	0	0	0	0	0	0	0	0	0	0	0	0	0	0	0	0	0	0	0	0
AMD_16S_OTUa_101438	Bacteria;Cyanobacteria;Chloroplast;uncultured_diatom;unclassified;unclassified;unclassified;unclassified;unclassified;unclassified;unclassified;unclassified;unclassified;unclassified;unclassified;	3	0	0	0	0	0	0	0	0	0	0	3	0	0	0	0	0	0	0	0	0	2	0	0	0	1	0	0	0	0	0	0	0	0	0	0	0	0	0	0	0	0	0	0	0	1	0	0
AMD_16S_OTUa_104101	Bacteria;Cyanobacteria;Chloroplast;unclassified;unclassified;unclassified;unclassified;unclassified;unclassified;unclassified;unclassified;unclassified;unclassified;unclassified;unclassified;	0	8	60	2	0	0	5	2	1	0	3	9	6	1	1	20	0	0	0	1	1	5	1	0	0	2	0	0	0	1	17	3	0	1	0	0	0	3	12	4	0	2	2	6	3	5	0	5
AMD_16S_OTUa_10629	Bacteria;Cyanobacteria;Chloroplast;uncultured_bacterium;unclassified;unclassified;unclassified;unclassified;unclassified;unclassified;unclassified;unclassified;unclassified;unclassified;unclassified;	0	0	0	0	0	0	0	0	0	0	0	0	0	1	0	0	0	1	0	0	2	0	0	0	0	0	0	0	0	0	1	1	8	0	0	0	0	0	0	0	0	0	1	0	0	0	0	0
AMD_16S_OTUa_10717	Bacteria;Cyanobacteria;Chloroplast;unclassified;unclassified;unclassified;unclassified;unclassified;unclassified;unclassified;unclassified;unclassified;unclassified;unclassified;unclassified;	0	0	0	0	0	0	0	0	0	0	0	0	0	0	0	0	0	0	0	0	0	0	0	0	0	0	0	0	0	0	0	0	0	0	0	0	0	0	0	0	0	0	0	0	0	0	0	0
AMD_16S_OTUa_10756	Bacteria;Cyanobacteria;Chloroplast;Nephroselmis_pyriformis;unclassified;unclassified;unclassified;unclassified;unclassified;unclassified;unclassified;unclassified;unclassified;unclassified;unclassified;	0	2	0	2	0	0	4	0	1	0	0	5	0	2	0	0	0	0	0	0	0	0	0	0	3	7	2	0	0	0	0	0	0	0	0	0	0	2	0	0	0	0	0	0	0	0	0	0
AMD_16S_OTUa_10781	Bacteria;Cyanobacteria;Chloroplast;unclassified;unclassified;unclassified;unclassified;unclassified;unclassified;unclassified;unclassified;unclassified;unclassified;unclassified;unclassified;	0	0	0	0	0	0	0	0	0	0	0	0	0	0	0	0	0	0	0	0	0	0	0	0	0	0	0	0	0	0	0	0	0	0	0	0	0	0	0	0	0	0	0	0	0	0	0	0
AMD_16S_OTUa_10794	Bacteria;Cyanobacteria;Chloroplast;unclassified;unclassified;unclassified;unclassified;unclassified;unclassified;unclassified;unclassified;unclassified;unclassified;unclassified;unclassified;	0	0	0	0	0	0	0	0	0	0	0	0	0	0	0	0	0	0	0	0	0	0	0	0	0	0	0	0	0	0	0	0	0	0	0	0	0	0	0	0	0	0	0	0	0	0	0	0
AMD_16S_OTUa_10892	Bacteria;Cyanobacteria;Chloroplast;unclassified;unclassified;unclassified;unclassified;unclassified;unclassified;unclassified;unclassified;unclassified;unclassified;unclassified;unclassified;	0	0	0	0	0	0	0	0	0	0	0	0	0	0	0	0	0	0	0	0	0	0	0	0	0	2	0	0	0	0	0	0	0	0	0	0	0	0	0	0	0	0	0	0	0	0	0	0
AMD_16S_OTUa_11356	Bacteria;Cyanobacteria;Chloroplast;unclassified;unclassified;unclassified;unclassified;unclassified;unclassified;unclassified;unclassified;unclassified;unclassified;unclassified;unclassified;	0	0	0	0	0	0	0	0	0	0	0	3	0	0	0	3	0	0	0	0	0	0	0	0	0	0	0	0	0	0	0	0	0	0	0	0	0	0	0	0	0	0	3	2	0	0	0	0
AMD_16S_OTUa_11425	Bacteria;Cyanobacteria;Chloroplast;unclassified;unclassified;unclassified;unclassified;unclassified;unclassified;unclassified;unclassified;unclassified;unclassified;unclassified;unclassified;	0	1	0	0	0	0	0	0	0	0	0	0	0	0	0	0	0	0	0	0	0	0	0	0	0	0	0	0	0	0	3	0	0	0	0	0	0	0	0	0	0	0	0	0	0	0	0	0
AMD_16S_OTUa_114280	Bacteria;Cyanobacteria;Chloroplast;unclassified;unclassified;unclassified;unclassified;unclassified;unclassified;unclassified;unclassified;unclassified;unclassified;unclassified;unclassified;	0	0	0	0	0	0	0	0	0	0	0	0	0	0	0	0	0	0	0	0	0	0	0	0	0	0	0	0	0	0	2	1	1	0	0	0	0	0	0	1	0	0	0	0	0	0	0	0
AMD_16S_OTUa_11479	Bacteria;Cyanobacteria;Chloroplast;uncultured_diatom;unclassified;unclassified;unclassified;unclassified;unclassified;unclassified;unclassified;unclassified;unclassified;unclassified;unclassified;	22	7	0	0	1	0	4	22	3	14	1	6	0	5	0	0	0	2	0	5	0	13	3	1	3	29	22	4	1	0	0	2	3	0	0	0	1	0	0	3	0	0	0	0	0	0	0	0
AMD_16S_OTUa_11799	Bacteria;Cyanobacteria;Chloroplast;marine_metagenome;unclassified;unclassified;unclassified;unclassified;unclassified;unclassified;unclassified;unclassified;unclassified;unclassified;unclassified;	0	0	0	0	0	0	0	0	0	0	0	2	0	0	0	0	0	0	0	0	0	0	0	0	0	0	0	0	0	0	0	0	0	0	0	0	0	0	0	0	0	0	0	0	0	0	0	0
AMD_16S_OTUa_11891	Bacteria;Cyanobacteria;Chloroplast;unclassified;unclassified;unclassified;unclassified;unclassified;unclassified;unclassified;unclassified;unclassified;unclassified;unclassified;unclassified;	0	1	0	1	0	0	0	0	0	0	0	0	0	0	0	0	0	0	0	0	0	0	0	0	0	0	0	0	0	0	2	0	0	0	0	0	0	0	0	1	0	0	0	1	1	0	0	1
AMD_16S_OTUa_12166	Bacteria;Cyanobacteria;Chloroplast;unclassified;unclassified;unclassified;unclassified;unclassified;unclassified;unclassified;unclassified;unclassified;unclassified;unclassified;unclassified;	2	0	0	0	0	0	2	0	0	0	0	3	0	0	0	3	0	2	0	0	0	0	0	0	0	1	0	0	0	0	0	0	0	0	0	0	0	0	0	2	0	0	0	0	0	0	0	0
AMD_16S_OTUa_12209	Bacteria;Cyanobacteria;Chloroplast;unclassified;unclassified;unclassified;unclassified;unclassified;unclassified;unclassified;unclassified;unclassified;unclassified;unclassified;unclassified;	0	1	0	0	0	0	0	0	0	0	0	2	0	0	0	0	0	0	0	0	0	0	0	0	0	0	0	0	0	0	0	0	0	0	0	0	0	0	0	0	0	0	0	0	0	0	0	0
AMD_16S_OTUa_12213	Bacteria;Cyanobacteria;Chloroplast;unclassified;unclassified;unclassified;unclassified;unclassified;unclassified;unclassified;unclassified;unclassified;unclassified;unclassified;unclassified;	0	0	0	0	0	0	0	0	0	0	0	1	3	0	0	0	0	0	0	0	0	0	0	0	0	4	0	1	0	0	0	0	0	0	0	0	0	0	0	0	0	0	0	0	0	0	0	0
AMD_16S_OTUa_12297	Bacteria;Cyanobacteria;Chloroplast;unclassified;unclassified;unclassified;unclassified;unclassified;unclassified;unclassified;unclassified;unclassified;unclassified;unclassified;unclassified;	67	0	0	0	0	0	0	0	3	2	0	29	3	11	0	5	0	0	0	0	0	0	0	0	0	11	0	1	0	3	6	0	3	0	2	1	0	1	0	2	0	0	0	0	0	0	0	0
AMD_16S_OTUa_123890	Bacteria;Cyanobacteria;Chloroplast;unclassified;unclassified;unclassified;unclassified;unclassified;unclassified;unclassified;unclassified;unclassified;unclassified;unclassified;unclassified;	6	2	0	0	0	0	1	2	6	5	0	3	0	11	0	0	0	0	0	3	0	8	2	0	0	17	2	1	1	2	0	0	0	0	0	0	0	0	0	0	0	0	0	0	0	0	0	0
AMD_16S_OTUa_12521	Bacteria;Cyanobacteria;Chloroplast;unclassified;unclassified;unclassified;unclassified;unclassified;unclassified;unclassified;unclassified;unclassified;unclassified;unclassified;unclassified;	3	0	0	4	0	0	3	0	0	0	0	0	0	0	0	0	0	0	0	0	1	0	0	0	0	0	0	0	0	1	3	0	3	0	1	0	0	0	0	0	1	0	0	2	0	0	0	3
AMD_16S_OTUa_12583	Bacteria;Cyanobacteria;Chloroplast;unclassified;unclassified;unclassified;unclassified;unclassified;unclassified;unclassified;unclassified;unclassified;unclassified;unclassified;unclassified;	3	0	0	2	0	0	4	0	1	0	0	3	2	0	0	0	0	2	0	0	0	7	0	0	1	9	0	2	1	3	4	1	5	0	0	3	0	0	0	10	1	0	0	0	0	0	0	0
AMD_16S_OTUa_12723	Bacteria;Cyanobacteria;Chloroplast;Cymbomonas_tetramitiformis;unclassified;unclassified;unclassified;unclassified;unclassified;unclassified;unclassified;unclassified;unclassified;unclassified;unclassified;	0	0	0	0	0	0	0	0	0	0	0	0	0	0	0	0	0	0	0	0	0	2	0	0	0	0	0	0	0	0	4	2	1	0	0	0	0	0	0	0	0	0	0	0	0	0	0	0
AMD_16S_OTUa_12774	Bacteria;Cyanobacteria;Chloroplast;unclassified;unclassified;unclassified;unclassified;unclassified;unclassified;unclassified;unclassified;unclassified;unclassified;unclassified;unclassified;	4	7	0	6	1	5	21	1	5	2	0	45	2	0	1	5	3	1	0	0	0	16	1	11	2	24	0	0	0	1	98	7	9	3	8	1	2	8	4	35	2	2	4	4	0	0	0	3
AMD_16S_OTUa_129772	Bacteria;Cyanobacteria;Chloroplast;unclassified;unclassified;unclassified;unclassified;unclassified;unclassified;unclassified;unclassified;unclassified;unclassified;unclassified;unclassified;	17	0	0	0	0	0	4	0	2	3	0	4	0	2	0	0	0	0	0	0	0	1	0	1	19	36	2	0	0	0	0	0	1	0	0	0	0	0	0	3	0	0	0	0	0	0	0	0
AMD_16S_OTUa_13010	Bacteria;Cyanobacteria;Chloroplast;unclassified;unclassified;unclassified;unclassified;unclassified;unclassified;unclassified;unclassified;unclassified;unclassified;unclassified;unclassified;	0	0	0	0	0	0	0	0	0	0	0	0	0	0	0	0	0	0	0	0	0	0	0	0	0	0	0	0	0	0	0	0	0	0	0	0	0	0	0	0	0	0	0	0	0	0	0	0
AMD_16S_OTUa_13076	Bacteria;Cyanobacteria;Chloroplast;unclassified;unclassified;unclassified;unclassified;unclassified;unclassified;unclassified;unclassified;unclassified;unclassified;unclassified;unclassified;	0	0	0	0	0	0	0	0	0	0	0	1	0	0	0	0	0	0	0	0	1	6	0	0	0	0	0	0	0	0	0	0	0	0	0	0	0	0	0	1	4	0	1	5	2	0	0	10
AMD_16S_OTUa_131589	Bacteria;Cyanobacteria;Chloroplast;unclassified;unclassified;unclassified;unclassified;unclassified;unclassified;unclassified;unclassified;unclassified;unclassified;unclassified;unclassified;	8	0	0	0	0	0	5	0	0	0	0	25	4	4	0	0	1	0	0	0	0	0	0	0	3	13	5	2	0	0	4	0	0	0	0	0	0	0	0	3	0	0	0	0	0	0	0	0
AMD_16S_OTUa_132299	Bacteria;Cyanobacteria;Chloroplast;unclassified;unclassified;unclassified;unclassified;unclassified;unclassified;unclassified;unclassified;unclassified;unclassified;unclassified;unclassified;	9	17	0	10	2	4	26	4	17	4	4	67	13	26	5	21	9	8	0	5	3	23	3	10	20	73	7	28	9	14	101	29	50	60	31	9	9	49	14	36	18	10	3	21	5	6	0	28
AMD_16S_OTUa_13305	Bacteria;Cyanobacteria;Chloroplast;unclassified;unclassified;unclassified;unclassified;unclassified;unclassified;unclassified;unclassified;unclassified;unclassified;unclassified;unclassified;	0	0	0	1	0	0	0	0	0	0	0	0	0	0	0	0	0	0	0	0	0	0	0	0	0	0	0	1	0	0	0	0	1	2	1	0	0	0	0	0	0	0	0	0	0	0	0	0
AMD_16S_OTUa_1334	Bacteria;Cyanobacteria;Chloroplast;unclassified;unclassified;unclassified;unclassified;unclassified;unclassified;unclassified;unclassified;unclassified;unclassified;unclassified;unclassified;	165	11	0	8	0	0	0	1	0	8	0	15	5	8	0	0	2	0	0	0	0	5	0	0	1	14	1	4	0	1	0	0	0	0	0	0	1	0	0	0	0	0	0	0	0	0	0	0
AMD_16S_OTUa_13378	Bacteria;Cyanobacteria;Chloroplast;Ochrosphaera_sp._181;unclassified;unclassified;unclassified;unclassified;unclassified;unclassified;unclassified;unclassified;unclassified;unclassified;unclassified;	0	0	0	0	0	0	0	0	0	0	0	0	0	0	0	0	0	0	0	0	0	0	0	0	0	4	0	0	0	0	0	1	0	0	1	0	0	0	0	3	0	1	0	0	0	0	0	0
AMD_16S_OTUa_13542	Bacteria;Cyanobacteria;Chloroplast;unclassified;unclassified;unclassified;unclassified;unclassified;unclassified;unclassified;unclassified;unclassified;unclassified;unclassified;unclassified;	0	0	0	0	0	0	0	0	0	0	0	0	0	0	0	0	0	0	0	0	0	0	0	0	0	0	0	0	0	0	1	0	0	0	0	0	0	0	0	0	0	0	0	0	0	0	0	0
AMD_16S_OTUa_13558	Bacteria;Cyanobacteria;Chloroplast;unclassified;unclassified;unclassified;unclassified;unclassified;unclassified;unclassified;unclassified;unclassified;unclassified;unclassified;unclassified;	0	1	0	2	0	1	6	0	1	0	0	3	2	1	1	11	0	1	0	2	6	17	1	2	5	15	17	4	6	4	0	1	0	0	1	1	0	15	0	38	19	14	2	44	3	12	5	65
AMD_16S_OTUa_13627	Bacteria;Cyanobacteria;Chloroplast;uncultured_bacterium;unclassified;unclassified;unclassified;unclassified;unclassified;unclassified;unclassified;unclassified;unclassified;unclassified;unclassified;	9	4	0	2	0	1	30	1	5	0	0	13	2	1	0	0	0	0	0	1	2	0	3	0	3	19	28	8	0	9	1	0	4	0	0	1	0	1	0	0	1	0	0	0	0	1	0	0
AMD_16S_OTUa_1367	Bacteria;Cyanobacteria;Chloroplast;Thalassiosira_oceanica;unclassified;unclassified;unclassified;unclassified;unclassified;unclassified;unclassified;unclassified;unclassified;unclassified;unclassified;	0	0	0	0	0	0	0	0	0	0	0	5	0	1	0	0	0	0	0	0	0	0	0	0	0	3	0	0	1	2	0	0	0	0	0	0	0	0	2	89	1	0	0	1	0	0	0	2
AMD_16S_OTUa_137026	Bacteria;Cyanobacteria;Chloroplast;unclassified;unclassified;unclassified;unclassified;unclassified;unclassified;unclassified;unclassified;unclassified;unclassified;unclassified;unclassified;	2	0	0	0	0	0	2	0	0	0	0	0	0	0	2	0	0	1	0	1	3	8	0	0	0	1	0	0	0	0	1	0	3	0	0	0	0	0	1	4	5	0	5	16	6	0	0	18
AMD_16S_OTUa_13889	Bacteria;Cyanobacteria;Chloroplast;uncultured_bacterium;unclassified;unclassified;unclassified;unclassified;unclassified;unclassified;unclassified;unclassified;unclassified;unclassified;unclassified;	0	0	0	0	0	0	0	0	0	0	0	0	0	0	0	0	0	0	0	0	0	0	0	0	0	0	0	0	0	0	3	0	0	0	0	0	0	0	0	0	0	0	0	0	0	0	0	0
AMD_16S_OTUa_140388	Bacteria;Cyanobacteria;Chloroplast;unclassified;unclassified;unclassified;unclassified;unclassified;unclassified;unclassified;unclassified;unclassified;unclassified;unclassified;unclassified;	1	1	0	0	0	0	0	0	1	0	0	0	0	0	0	0	0	0	0	0	0	1	0	0	0	0	0	0	0	0	0	0	0	0	0	0	0	0	0	0	0	0	0	1	0	0	0	1
AMD_16S_OTUa_1457	Bacteria;Cyanobacteria;Chloroplast;unclassified;unclassified;unclassified;unclassified;unclassified;unclassified;unclassified;unclassified;unclassified;unclassified;unclassified;unclassified;	0	0	0	0	0	0	0	0	0	0	0	0	0	0	0	1	0	0	0	0	0	0	0	0	2	0	0	0	0	0	2	0	3	0	0	0	0	1	0	0	0	0	0	0	1	0	0	0
AMD_16S_OTUa_14572	Bacteria;Cyanobacteria;Chloroplast;Rhodomonas_salina;unclassified;unclassified;unclassified;unclassified;unclassified;unclassified;unclassified;unclassified;unclassified;unclassified;unclassified;	11	0	0	0	0	0	0	0	3	0	0	16	0	0	0	0	0	0	0	0	0	0	0	0	1	11	0	0	0	1	2	1	0	0	0	0	0	0	0	0	0	0	0	0	0	0	0	0
AMD_16S_OTUa_14648	Bacteria;Cyanobacteria;Chloroplast;unclassified;unclassified;unclassified;unclassified;unclassified;unclassified;unclassified;unclassified;unclassified;unclassified;unclassified;unclassified;	0	0	0	0	0	0	0	0	0	0	0	0	0	0	0	0	0	0	0	0	0	0	0	0	0	0	0	0	0	1	1	0	3	2	0	0	0	0	0	0	1	0	0	0	0	0	0	0
AMD_16S_OTUa_1477	Bacteria;Cyanobacteria;Chloroplast;unidentified_marine_bacterioplankton;unclassified;unclassified;unclassified;unclassified;unclassified;unclassified;unclassified;unclassified;unclassified;unclassified;unclassified;	0	0	0	0	0	0	0	0	0	0	0	2	0	5	0	3	0	1	0	0	0	65	0	11	20	78	13	7	6	0	3	1	10	1	0	0	0	3	0	52	7	0	0	2	0	1	0	0
AMD_16S_OTUa_1485	Bacteria;Cyanobacteria;Chloroplast;unclassified;unclassified;unclassified;unclassified;unclassified;unclassified;unclassified;unclassified;unclassified;unclassified;unclassified;unclassified;	1	1	0	0	1	0	3	0	0	0	0	2	3	2	0	2	1	0	0	0	0	0	0	1	1	8	4	0	0	0	1	0	1	0	0	0	0	0	1	1	0	1	0	1	0	0	0	0
AMD_16S_OTUa_14909	Bacteria;Cyanobacteria;Chloroplast;uncultured_marine_rappemonad;unclassified;unclassified;unclassified;unclassified;unclassified;unclassified;unclassified;unclassified;unclassified;unclassified;unclassified;	0	0	0	2	0	0	0	0	0	0	0	1	0	3	0	1	0	1	0	0	0	0	0	0	0	0	0	0	2	0	0	0	0	0	0	0	1	0	0	4	2	0	0	7	7	0	0	4
AMD_16S_OTUa_15307	Bacteria;Cyanobacteria;Chloroplast;unclassified;unclassified;unclassified;unclassified;unclassified;unclassified;unclassified;unclassified;unclassified;unclassified;unclassified;unclassified;	0	0	0	0	0	0	0	0	0	0	0	3	0	0	0	0	0	0	0	0	0	0	0	0	0	0	0	0	0	0	0	0	0	0	0	0	0	0	0	0	0	0	0	0	0	0	0	0
AMD_16S_OTUa_15321	Bacteria;Cyanobacteria;Chloroplast;unclassified;unclassified;unclassified;unclassified;unclassified;unclassified;unclassified;unclassified;unclassified;unclassified;unclassified;unclassified;	0	0	0	0	0	0	0	0	0	0	0	0	0	2	0	0	0	0	0	0	0	0	0	0	0	0	0	0	0	0	0	0	0	0	0	0	0	0	0	0	0	0	0	0	0	0	0	0
AMD_16S_OTUa_1534	Bacteria;Cyanobacteria;Chloroplast;uncultured_diatom;unclassified;unclassified;unclassified;unclassified;unclassified;unclassified;unclassified;unclassified;unclassified;unclassified;unclassified;	1	1	0	0	0	0	0	0	0	0	0	38	0	6	0	0	0	0	0	0	0	4	0	1	0	13	0	0	0	1	0	0	0	0	0	0	0	0	0	0	0	0	0	0	1	0	0	0
AMD_16S_OTUa_15469	Bacteria;Cyanobacteria;Chloroplast;unclassified;unclassified;unclassified;unclassified;unclassified;unclassified;unclassified;unclassified;unclassified;unclassified;unclassified;unclassified;	0	0	0	0	0	0	0	0	0	0	0	0	0	0	0	0	0	0	0	0	0	0	0	0	0	0	1	1	0	0	0	0	0	0	0	0	0	0	0	0	0	0	0	0	0	0	0	0
AMD_16S_OTUa_15544	Bacteria;Cyanobacteria;Chloroplast;uncultured_Cryptomonadaceae;unclassified;unclassified;unclassified;unclassified;unclassified;unclassified;unclassified;unclassified;unclassified;unclassified;unclassified;	31	25	0	4	0	0	30	0	1	1	0	313	10	3	0	0	0	0	2	2	0	1	3	2	40	226	26	17	28	4	1	0	0	1	0	1	0	0	0	87	2	3	5	9	5	0	0	1
AMD_16S_OTUa_15829	Bacteria;Cyanobacteria;Chloroplast;Prasinophyceae_sp._MBIC10622;unclassified;unclassified;unclassified;unclassified;unclassified;unclassified;unclassified;unclassified;unclassified;unclassified;unclassified;	0	0	0	2	0	0	0	0	0	0	0	2	0	0	0	0	0	3	0	0	0	0	0	0	0	1	0	0	2	0	0	0	0	1	0	0	0	0	0	1	0	0	0	0	0	0	0	0
AMD_16S_OTUa_15934	Bacteria;Cyanobacteria;Chloroplast;uncultured_phototrophic_eukaryote;unclassified;unclassified;unclassified;unclassified;unclassified;unclassified;unclassified;unclassified;unclassified;unclassified;unclassified;	0	0	0	0	0	0	1	0	2	0	0	1	0	0	0	0	0	0	0	0	0	0	0	0	0	2	0	0	0	0	2	1	4	0	0	0	0	1	0	0	0	0	0	0	0	0	0	0
AMD_16S_OTUa_15983	Bacteria;Cyanobacteria;Chloroplast;unclassified;unclassified;unclassified;unclassified;unclassified;unclassified;unclassified;unclassified;unclassified;unclassified;unclassified;unclassified;	2	0	0	0	0	0	0	0	0	0	0	1	0	0	0	0	0	0	0	0	0	0	0	0	3	13	9	0	0	0	0	0	0	0	0	0	0	0	0	14	0	0	0	0	0	0	0	0
AMD_16S_OTUa_16050	Bacteria;Cyanobacteria;Chloroplast;unclassified;unclassified;unclassified;unclassified;unclassified;unclassified;unclassified;unclassified;unclassified;unclassified;unclassified;unclassified;	0	0	0	0	0	0	0	0	0	0	0	0	0	0	0	0	0	0	0	0	0	0	0	0	0	0	0	0	0	0	0	0	0	0	0	0	0	0	0	0	0	0	0	0	0	0	0	0
AMD_16S_OTUa_16238	Bacteria;Cyanobacteria;Chloroplast;unclassified;unclassified;unclassified;unclassified;unclassified;unclassified;unclassified;unclassified;unclassified;unclassified;unclassified;unclassified;	0	0	0	0	0	0	0	0	0	0	0	0	0	0	0	0	0	0	0	0	0	0	0	0	0	0	0	0	0	0	0	0	0	0	0	0	0	0	0	0	0	0	0	0	0	0	0	0
AMD_16S_OTUa_16292	Bacteria;Cyanobacteria;Chloroplast;unclassified;unclassified;unclassified;unclassified;unclassified;unclassified;unclassified;unclassified;unclassified;unclassified;unclassified;unclassified;	0	0	0	0	0	0	0	0	0	0	0	0	0	0	0	0	0	0	0	0	0	0	0	0	0	0	0	0	0	0	0	0	0	0	0	0	0	0	0	2	0	0	0	0	0	0	0	0
AMD_16S_OTUa_16485	Bacteria;Cyanobacteria;Chloroplast;unclassified;unclassified;unclassified;unclassified;unclassified;unclassified;unclassified;unclassified;unclassified;unclassified;unclassified;unclassified;	0	0	0	0	0	0	2	0	0	0	0	0	0	0	0	0	0	1	0	0	0	0	0	0	0	0	0	0	1	0	0	0	1	2	0	0	0	0	0	0	0	0	0	0	0	0	0	0
AMD_16S_OTUa_1653	Bacteria;Cyanobacteria;Chloroplast;unclassified;unclassified;unclassified;unclassified;unclassified;unclassified;unclassified;unclassified;unclassified;unclassified;unclassified;unclassified;	9	1	0	10	0	1	19	0	0	0	1	6	0	1	0	1	1	29	0	2	2	54	3	0	4	4	0	6	4	4	5	10	6	20	26	11	7	21	5	11	29	10	3	50	49	32	4	51
AMD_16S_OTUa_16574	Bacteria;Cyanobacteria;Chloroplast;unclassified;unclassified;unclassified;unclassified;unclassified;unclassified;unclassified;unclassified;unclassified;unclassified;unclassified;unclassified;	0	0	0	0	0	0	0	0	0	0	0	0	0	0	0	0	0	0	0	0	0	0	0	0	0	0	0	0	0	0	0	0	0	0	0	0	0	0	0	2	0	0	0	0	0	0	0	0
AMD_16S_OTUa_16634	Bacteria;Cyanobacteria;Chloroplast;unclassified;unclassified;unclassified;unclassified;unclassified;unclassified;unclassified;unclassified;unclassified;unclassified;unclassified;unclassified;	3	36	106	56	2	1	102	1	4	2	2	84	6	9	13	42	6	28	2	1	7	100	3	17	37	129	22	5	37	8	14	7	22	44	2	1	2	65	1	308	16	10	7	29	6	5	0	14
AMD_16S_OTUa_1664	Bacteria;Cyanobacteria;Chloroplast;uncultured_diatom;unclassified;unclassified;unclassified;unclassified;unclassified;unclassified;unclassified;unclassified;unclassified;unclassified;unclassified;	0	0	0	0	0	1	0	0	0	1	0	7	2	0	0	0	0	0	0	0	0	0	0	1	0	12	0	0	0	1	0	0	0	0	0	0	1	0	1	0	0	0	0	0	0	0	0	0
AMD_16S_OTUa_1667	Bacteria;Cyanobacteria;Chloroplast;Aureococcus_anophagefferens;unclassified;unclassified;unclassified;unclassified;unclassified;unclassified;unclassified;unclassified;unclassified;unclassified;unclassified;	0	0	0	0	0	0	0	0	0	0	0	4	0	7	1	4	0	0	0	0	0	16	2	3	6	13	23	3	1	0	0	0	0	0	0	0	0	5	1	4	1	0	0	2	2	0	2	5
AMD_16S_OTUa_16686	Bacteria;Cyanobacteria;Chloroplast;unclassified;unclassified;unclassified;unclassified;unclassified;unclassified;unclassified;unclassified;unclassified;unclassified;unclassified;unclassified;	0	0	0	0	0	0	0	0	0	0	0	0	0	0	0	0	0	0	0	0	0	0	0	0	0	0	0	0	0	0	0	0	0	0	0	0	0	0	0	0	0	0	0	0	0	0	0	0
AMD_16S_OTUa_1712	Bacteria;Cyanobacteria;Chloroplast;unclassified;unclassified;unclassified;unclassified;unclassified;unclassified;unclassified;unclassified;unclassified;unclassified;unclassified;unclassified;	5	0	0	1	1	2	6	0	0	0	0	7	16	6	0	0	0	0	0	0	0	0	0	2	0	1	0	5	0	0	5	3	2	0	0	1	4	5	2	1	2	5	0	0	0	5	0	0
AMD_16S_OTUa_17214	Bacteria;Cyanobacteria;Chloroplast;unclassified;unclassified;unclassified;unclassified;unclassified;unclassified;unclassified;unclassified;unclassified;unclassified;unclassified;unclassified;	0	0	0	0	0	0	0	0	0	0	0	0	0	0	0	0	0	0	0	0	0	0	0	0	0	0	0	0	0	0	0	0	0	0	0	0	0	0	0	0	0	0	0	0	0	0	0	0
AMD_16S_OTUa_17256	Bacteria;Cyanobacteria;Chloroplast;unclassified;unclassified;unclassified;unclassified;unclassified;unclassified;unclassified;unclassified;unclassified;unclassified;unclassified;unclassified;	1	0	0	0	0	0	0	0	0	0	0	0	2	0	0	0	0	0	0	0	0	2	0	0	1	0	0	0	0	0	1	0	0	0	0	0	0	3	0	2	0	0	0	0	0	0	0	0
AMD_16S_OTUa_1728	Bacteria;Cyanobacteria;Chloroplast;unclassified;unclassified;unclassified;unclassified;unclassified;unclassified;unclassified;unclassified;unclassified;unclassified;unclassified;unclassified;	12	13	0	12	1	0	104	0	3	3	0	163	6	5	5	4	3	1	0	0	0	2	0	0	1	41	0	2	0	0	295	107	126	36	31	2	0	4	0	438	3	5	14	21	0	1	0	1
AMD_16S_OTUa_17325	Bacteria;Cyanobacteria;Chloroplast;unidentified_marine_bacterioplankton;unclassified;unclassified;unclassified;unclassified;unclassified;unclassified;unclassified;unclassified;unclassified;unclassified;unclassified;	0	0	0	0	0	0	1	0	1	0	0	2	2	0	0	3	0	0	0	0	0	0	0	0	0	0	0	0	4	0	0	0	1	0	0	0	0	0	0	0	0	0	0	0	0	0	0	0
AMD_16S_OTUa_17391	Bacteria;Cyanobacteria;Chloroplast;unclassified;unclassified;unclassified;unclassified;unclassified;unclassified;unclassified;unclassified;unclassified;unclassified;unclassified;unclassified;	0	0	0	0	0	0	0	0	0	0	0	0	0	0	0	0	0	0	0	0	0	0	0	0	0	0	0	0	0	0	0	0	0	0	0	0	0	0	0	0	0	0	0	0	0	0	0	0
AMD_16S_OTUa_17478	Bacteria;Cyanobacteria;Chloroplast;Micromonas_sp._RCC299;unclassified;unclassified;unclassified;unclassified;unclassified;unclassified;unclassified;unclassified;unclassified;unclassified;unclassified;	0	0	0	0	0	0	0	0	0	0	0	0	0	0	0	0	0	0	0	0	0	0	0	0	0	2	0	0	0	0	0	0	0	0	0	0	0	0	0	0	0	0	0	0	0	0	0	0
AMD_16S_OTUa_1748	Bacteria;Cyanobacteria;Chloroplast;uncultured_bacterium;unclassified;unclassified;unclassified;unclassified;unclassified;unclassified;unclassified;unclassified;unclassified;unclassified;unclassified;	1	0	0	0	0	0	0	0	0	0	0	4	0	0	0	0	0	0	0	0	0	3	0	0	0	0	0	0	0	0	0	0	0	0	0	0	0	0	0	0	0	0	0	0	0	0	0	0
AMD_16S_OTUa_17581	Bacteria;Cyanobacteria;Chloroplast;unclassified;unclassified;unclassified;unclassified;unclassified;unclassified;unclassified;unclassified;unclassified;unclassified;unclassified;unclassified;	0	0	0	0	0	0	0	0	0	0	0	0	0	0	0	0	0	0	0	0	0	0	0	0	0	0	0	0	0	0	3	3	0	1	0	0	0	0	0	0	0	0	0	0	0	0	0	0
AMD_16S_OTUa_17611	Bacteria;Cyanobacteria;Chloroplast;Ochrosphaera_sp._181;unclassified;unclassified;unclassified;unclassified;unclassified;unclassified;unclassified;unclassified;unclassified;unclassified;unclassified;	0	0	0	0	0	0	0	0	0	0	0	0	0	0	0	0	0	0	0	0	0	2	0	1	3	5	0	0	0	0	0	0	0	0	0	0	0	0	0	11	0	1	0	3	0	0	0	1
AMD_16S_OTUa_17678	Bacteria;Cyanobacteria;Chloroplast;unclassified;unclassified;unclassified;unclassified;unclassified;unclassified;unclassified;unclassified;unclassified;unclassified;unclassified;unclassified;	0	0	0	0	0	1	0	0	0	0	0	0	0	0	0	0	0	0	0	0	0	0	0	0	0	0	0	0	0	0	1	0	0	0	0	0	0	0	0	0	0	0	0	0	0	0	0	0
AMD_16S_OTUa_1773	Bacteria;Cyanobacteria;Chloroplast;unclassified;unclassified;unclassified;unclassified;unclassified;unclassified;unclassified;unclassified;unclassified;unclassified;unclassified;unclassified;	0	1	0	3	0	0	3	0	0	0	2	3	0	4	1	2	0	8	0	3	4	35	2	1	0	6	0	3	3	5	3	9	11	3	2	5	0	11	5	1	1	0	7	12	9	8	2	22
AMD_16S_OTUa_17999	Bacteria;Cyanobacteria;Chloroplast;unclassified;unclassified;unclassified;unclassified;unclassified;unclassified;unclassified;unclassified;unclassified;unclassified;unclassified;unclassified;	7	2	0	1	0	1	11	7	0	3	0	33	13	5	0	0	0	1	0	0	2	0	0	4	20	131	35	8	17	4	16	1	3	0	0	0	1	2	0	32	0	0	2	2	1	0	0	0
AMD_16S_OTUa_18	Bacteria;Cyanobacteria;Chloroplast;Phaeocystis_globosa;unclassified;unclassified;unclassified;unclassified;unclassified;unclassified;unclassified;unclassified;unclassified;unclassified;unclassified;	101	80	3	52	0	5	127	6	22	17	6	452	24	38	8	93	14	19	0	6	10	100	11	28	127	761	105	68	28	17	242	44	134	42	22	6	14	71	37	573	33	10	27	66	35	22	4	58
AMD_16S_OTUa_18040	Bacteria;Cyanobacteria;Chloroplast;uncultured_diatom;unclassified;unclassified;unclassified;unclassified;unclassified;unclassified;unclassified;unclassified;unclassified;unclassified;unclassified;	2	1	0	2	0	0	1	0	0	0	0	3	0	0	0	1	0	0	0	0	0	15	2	1	0	0	1	2	0	0	53	22	35	9	6	0	0	4	1	2	0	0	0	1	0	0	0	0
AMD_16S_OTUa_18264	Bacteria;Cyanobacteria;Chloroplast;unclassified;unclassified;unclassified;unclassified;unclassified;unclassified;unclassified;unclassified;unclassified;unclassified;unclassified;unclassified;	0	0	0	0	0	0	0	0	0	0	0	0	0	0	0	0	0	0	0	0	0	0	0	0	0	0	0	0	0	1	0	0	0	0	0	0	0	0	0	0	0	0	0	0	0	0	0	0
AMD_16S_OTUa_19108	Bacteria;Cyanobacteria;Chloroplast;unclassified;unclassified;unclassified;unclassified;unclassified;unclassified;unclassified;unclassified;unclassified;unclassified;unclassified;unclassified;	0	0	0	0	0	0	0	0	0	0	0	0	0	0	0	0	0	0	0	0	0	0	0	0	0	0	0	0	0	0	0	0	0	0	0	0	0	0	0	0	0	0	0	0	0	0	0	0
AMD_16S_OTUa_1915	Bacteria;Cyanobacteria;Chloroplast;unidentified_marine_bacterioplankton;unclassified;unclassified;unclassified;unclassified;unclassified;unclassified;unclassified;unclassified;unclassified;unclassified;unclassified;	0	1	149	9	0	2	0	0	0	1	2	7	0	6	4	23	2	19	0	0	2	45	0	0	0	3	0	0	3	0	3	5	14	24	1	2	0	17	1	6	18	12	6	54	28	21	1	39
AMD_16S_OTUa_19215	Bacteria;Cyanobacteria;Chloroplast;uncultured_marine_rappemonad;unclassified;unclassified;unclassified;unclassified;unclassified;unclassified;unclassified;unclassified;unclassified;unclassified;unclassified;	0	0	0	0	0	0	0	0	0	0	0	2	0	0	0	0	0	0	0	0	0	0	0	0	0	1	0	0	0	0	0	0	0	0	0	0	0	0	0	0	0	0	0	0	1	0	0	0
AMD_16S_OTUa_19425	Bacteria;Cyanobacteria;Chloroplast;unclassified;unclassified;unclassified;unclassified;unclassified;unclassified;unclassified;unclassified;unclassified;unclassified;unclassified;unclassified;	0	0	0	0	0	0	3	1	0	0	0	0	0	8	5	0	0	0	0	0	0	3	0	3	1	5	0	1	1	5	0	0	0	0	3	0	0	0	0	0	0	0	3	0	0	0	0	0
AMD_16S_OTUa_19603	Bacteria;Cyanobacteria;Chloroplast;uncultured_soil_bacterium;unclassified;unclassified;unclassified;unclassified;unclassified;unclassified;unclassified;unclassified;unclassified;unclassified;unclassified;	0	0	0	0	0	0	0	0	0	0	0	2	0	0	0	0	0	0	0	0	0	5	0	0	0	7	0	0	2	3	71	11	7	2	0	2	0	0	0	0	5	1	1	0	0	0	0	0
AMD_16S_OTUa_1971	Bacteria;Cyanobacteria;Chloroplast;uncultured_diatom;unclassified;unclassified;unclassified;unclassified;unclassified;unclassified;unclassified;unclassified;unclassified;unclassified;unclassified;	0	0	0	0	0	0	0	0	1	0	0	2	0	1	0	0	0	0	0	0	0	0	0	1	1	6	0	1	3	1	30	1	4	0	0	0	0	0	0	1	0	0	0	0	0	0	0	0
AMD_16S_OTUa_1978	Bacteria;Cyanobacteria;Chloroplast;unclassified;unclassified;unclassified;unclassified;unclassified;unclassified;unclassified;unclassified;unclassified;unclassified;unclassified;unclassified;	0	0	0	4	0	0	0	0	0	0	0	52	3	2	0	0	0	5	0	0	0	1	0	0	0	13	0	3	56	17	0	1	1	1	0	0	0	41	3	55	0	0	1	2	0	0	0	0
AMD_16S_OTUa_20138	Bacteria;Cyanobacteria;Chloroplast;uncultured_bacterium;unclassified;unclassified;unclassified;unclassified;unclassified;unclassified;unclassified;unclassified;unclassified;unclassified;unclassified;	0	0	0	0	0	0	0	0	0	0	0	0	0	0	0	0	0	0	0	0	0	0	0	0	0	0	0	0	0	0	0	0	0	0	0	0	0	0	0	0	0	0	0	0	0	0	0	0
AMD_16S_OTUa_20162	Bacteria;Cyanobacteria;Chloroplast;unclassified;unclassified;unclassified;unclassified;unclassified;unclassified;unclassified;unclassified;unclassified;unclassified;unclassified;unclassified;	0	4	0	0	0	0	0	0	0	0	0	1	0	5	0	2	0	2	0	1	0	4	3	4	0	1	4	0	0	1	1	2	8	0	0	2	0	2	0	0	1	2	0	1	4	2	0	5
AMD_16S_OTUa_20224	Bacteria;Cyanobacteria;Chloroplast;unclassified;unclassified;unclassified;unclassified;unclassified;unclassified;unclassified;unclassified;unclassified;unclassified;unclassified;unclassified;	0	0	0	0	0	0	0	0	0	0	0	0	0	0	0	3	0	3	0	0	0	8	0	0	0	0	0	0	0	0	0	0	0	0	0	0	0	0	0	0	0	0	2	1	0	0	0	1
AMD_16S_OTUa_20371	Bacteria;Cyanobacteria;Chloroplast;unclassified;unclassified;unclassified;unclassified;unclassified;unclassified;unclassified;unclassified;unclassified;unclassified;unclassified;unclassified;	0	0	0	0	0	0	0	0	0	0	0	0	1	0	0	0	0	1	0	0	0	9	1	2	0	1	0	0	1	0	0	0	0	0	0	0	0	0	0	3	1	0	0	3	0	2	0	0
AMD_16S_OTUa_204	Bacteria;Cyanobacteria;Chloroplast;uncultured_bacterium;unclassified;unclassified;unclassified;unclassified;unclassified;unclassified;unclassified;unclassified;unclassified;unclassified;unclassified;	1	16	0	4	0	6	28	0	1	1	0	58	10	5	1	6	2	2	0	0	6	2	1	10	7	30	1	2	5	14	74	16	48	18	10	4	0	15	0	47	12	3	1	13	4	3	0	19
AMD_16S_OTUa_206	Bacteria;Cyanobacteria;Chloroplast;unclassified;unclassified;unclassified;unclassified;unclassified;unclassified;unclassified;unclassified;unclassified;unclassified;unclassified;unclassified;	14	14	0	8	2	1	31	1	2	5	0	144	6	5	0	5	0	0	0	0	0	35	2	18	25	154	9	11	24	3	0	0	0	1	0	1	1	9	0	110	2	0	1	7	2	3	0	4
AMD_16S_OTUa_2074	Bacteria;Cyanobacteria;Chloroplast;unclassified;unclassified;unclassified;unclassified;unclassified;unclassified;unclassified;unclassified;unclassified;unclassified;unclassified;unclassified;	2	0	0	0	0	0	6	0	0	0	0	7	3	5	0	0	0	0	0	0	0	0	0	2	5	16	3	2	1	6	3	0	1	0	0	3	0	3	1	10	0	0	1	0	0	0	0	0
AMD_16S_OTUa_2075	Bacteria;Cyanobacteria;Chloroplast;unclassified;unclassified;unclassified;unclassified;unclassified;unclassified;unclassified;unclassified;unclassified;unclassified;unclassified;unclassified;	0	0	0	0	0	0	0	0	0	0	0	0	0	0	0	0	0	0	0	0	0	0	0	0	0	0	0	0	0	0	0	0	0	0	0	0	0	0	0	0	0	0	0	0	0	0	0	0
AMD_16S_OTUa_20772	Bacteria;Cyanobacteria;Chloroplast;unclassified;unclassified;unclassified;unclassified;unclassified;unclassified;unclassified;unclassified;unclassified;unclassified;unclassified;unclassified;	0	0	314	1	0	1	0	0	0	0	0	0	1	0	0	47	0	4	0	0	1	3	0	0	0	5	0	0	1	0	5	0	0	0	0	0	0	0	0	0	1	0	0	0	0	0	0	0
AMD_16S_OTUa_21063	Bacteria;Cyanobacteria;Chloroplast;unclassified;unclassified;unclassified;unclassified;unclassified;unclassified;unclassified;unclassified;unclassified;unclassified;unclassified;unclassified;	0	0	0	0	0	0	0	0	0	0	0	0	0	0	0	0	0	0	0	0	0	0	0	0	0	0	0	0	0	0	0	0	0	0	0	0	0	0	0	0	0	0	0	0	0	0	0	0
AMD_16S_OTUa_212	Bacteria;Cyanobacteria;Chloroplast;uncultured_prasinophyte_clone_OM5;unclassified;unclassified;unclassified;unclassified;unclassified;unclassified;unclassified;unclassified;unclassified;unclassified;unclassified;	0	3	1	2	1	4	2	0	0	0	0	42	2	13	2	20	0	4	0	3	15	16	0	6	65	265	19	19	12	3	7	6	6	0	3	0	2	18	1	83	0	0	0	2	0	0	0	0
AMD_16S_OTUa_21240	Bacteria;Cyanobacteria;Chloroplast;unidentified_eukaryote_clone_OM21;unclassified;unclassified;unclassified;unclassified;unclassified;unclassified;unclassified;unclassified;unclassified;unclassified;unclassified;	0	0	0	0	0	0	0	0	0	0	0	0	0	0	0	0	0	0	0	0	0	0	0	0	0	0	0	0	0	0	0	0	0	0	0	0	0	0	0	0	0	0	0	0	0	0	0	0
AMD_16S_OTUa_21445	Bacteria;Cyanobacteria;Chloroplast;Tetraselmis_cordiformis;unclassified;unclassified;unclassified;unclassified;unclassified;unclassified;unclassified;unclassified;unclassified;unclassified;unclassified;	5	0	0	0	0	0	2	0	0	0	0	7	3	5	0	3	3	0	0	0	0	0	0	5	6	13	10	0	0	0	0	1	0	0	0	4	0	1	0	0	2	0	1	3	0	0	0	0
AMD_16S_OTUa_21699	Bacteria;Cyanobacteria;Chloroplast;unclassified;unclassified;unclassified;unclassified;unclassified;unclassified;unclassified;unclassified;unclassified;unclassified;unclassified;unclassified;	0	0	0	0	0	0	0	0	0	0	0	0	0	0	0	0	0	0	0	0	0	0	0	0	0	0	0	0	0	0	0	0	0	0	0	0	0	0	0	0	0	0	0	0	0	0	0	0
AMD_16S_OTUa_218	Bacteria;Cyanobacteria;Chloroplast;unclassified;unclassified;unclassified;unclassified;unclassified;unclassified;unclassified;unclassified;unclassified;unclassified;unclassified;unclassified;	33	11	0	5	0	1	48	1	1	0	18	299	30	48	3	17	8	3	0	0	0	8	2	9	743	3169	626	129	30	13	106	34	154	97	28	5	0	18	7	159	13	13	6	18	3	2	0	8
AMD_16S_OTUa_2201	Bacteria;Cyanobacteria;Chloroplast;unclassified;unclassified;unclassified;unclassified;unclassified;unclassified;unclassified;unclassified;unclassified;unclassified;unclassified;unclassified;	2	1	0	2	0	0	5	0	0	1	0	11	1	7	0	2	3	2	1	0	0	4	0	6	4	30	1	3	0	0	29	15	96	3	0	0	1	0	0	0	0	0	2	3	0	1	0	3
AMD_16S_OTUa_22113	Bacteria;Cyanobacteria;Chloroplast;unclassified;unclassified;unclassified;unclassified;unclassified;unclassified;unclassified;unclassified;unclassified;unclassified;unclassified;unclassified;	0	0	0	0	0	0	0	0	0	0	0	0	0	1	0	0	0	0	0	0	0	1	0	0	0	0	0	0	0	0	0	0	0	0	0	0	0	0	0	0	4	1	1	9	5	3	4	6
AMD_16S_OTUa_2228	Bacteria;Cyanobacteria;Chloroplast;unclassified;unclassified;unclassified;unclassified;unclassified;unclassified;unclassified;unclassified;unclassified;unclassified;unclassified;unclassified;	0	0	0	0	0	0	0	0	0	0	0	0	0	0	0	0	0	0	0	0	0	0	0	0	0	0	0	0	2	0	0	0	0	0	0	0	0	0	0	0	0	0	0	0	0	0	0	0
AMD_16S_OTUa_23033	Bacteria;Cyanobacteria;Chloroplast;unclassified;unclassified;unclassified;unclassified;unclassified;unclassified;unclassified;unclassified;unclassified;unclassified;unclassified;unclassified;	0	0	0	0	0	0	0	0	0	0	0	0	0	0	0	0	0	0	0	0	0	0	0	0	0	0	0	0	0	0	0	0	0	0	0	0	0	0	0	0	0	0	0	0	0	0	0	0
AMD_16S_OTUa_23154	Bacteria;Cyanobacteria;Chloroplast;environmental_clone_OCS31;unclassified;unclassified;unclassified;unclassified;unclassified;unclassified;unclassified;unclassified;unclassified;unclassified;unclassified;	0	0	0	0	0	0	0	0	0	0	0	1	0	0	0	0	0	0	0	0	0	0	0	0	0	0	0	0	0	0	0	0	2	0	0	0	0	0	0	0	0	1	0	1	0	0	0	0
AMD_16S_OTUa_23224	Bacteria;Cyanobacteria;Chloroplast;unclassified;unclassified;unclassified;unclassified;unclassified;unclassified;unclassified;unclassified;unclassified;unclassified;unclassified;unclassified;	0	0	0	0	0	0	1	0	0	0	0	1	0	0	0	3	0	0	0	0	0	3	2	0	0	0	0	0	0	0	1	0	4	0	0	0	0	0	0	0	0	0	0	4	0	0	0	0
AMD_16S_OTUa_23331	Bacteria;Cyanobacteria;Chloroplast;unclassified;unclassified;unclassified;unclassified;unclassified;unclassified;unclassified;unclassified;unclassified;unclassified;unclassified;unclassified;	0	0	0	0	0	0	0	0	0	0	0	0	0	0	0	0	0	0	0	0	0	0	0	0	0	0	0	0	0	0	0	0	0	0	0	0	0	0	0	0	0	0	0	0	0	0	0	0
AMD_16S_OTUa_24303	Bacteria;Cyanobacteria;Chloroplast;unclassified;unclassified;unclassified;unclassified;unclassified;unclassified;unclassified;unclassified;unclassified;unclassified;unclassified;unclassified;	0	0	0	0	0	0	0	0	0	0	0	0	0	0	0	0	0	0	0	0	0	0	0	0	0	0	0	0	2	0	0	0	0	0	0	0	0	0	0	0	0	0	0	0	0	0	0	0
AMD_16S_OTUa_24337	Bacteria;Cyanobacteria;Chloroplast;unclassified;unclassified;unclassified;unclassified;unclassified;unclassified;unclassified;unclassified;unclassified;unclassified;unclassified;unclassified;	0	0	0	0	0	0	0	0	0	0	0	0	0	0	0	0	0	0	0	0	0	0	0	0	1	0	0	0	0	0	0	0	0	0	0	0	0	0	0	0	0	0	0	0	0	0	0	0
AMD_16S_OTUa_24430	Bacteria;Cyanobacteria;Chloroplast;unclassified;unclassified;unclassified;unclassified;unclassified;unclassified;unclassified;unclassified;unclassified;unclassified;unclassified;unclassified;	0	0	0	0	0	0	0	0	0	0	0	0	0	0	0	0	0	0	0	0	0	2	0	0	0	0	0	0	0	0	0	0	0	0	0	0	0	0	0	0	0	0	0	0	0	0	0	0
AMD_16S_OTUa_24826	Bacteria;Cyanobacteria;Chloroplast;unclassified;unclassified;unclassified;unclassified;unclassified;unclassified;unclassified;unclassified;unclassified;unclassified;unclassified;unclassified;	0	2	0	0	0	0	0	0	0	0	0	0	0	0	0	3	0	0	0	0	0	4	0	0	0	0	0	0	0	0	0	0	0	0	0	0	0	0	0	0	0	0	0	0	0	0	0	0
AMD_16S_OTUa_25400	Bacteria;Cyanobacteria;Chloroplast;uncultured_bacterium;unclassified;unclassified;unclassified;unclassified;unclassified;unclassified;unclassified;unclassified;unclassified;unclassified;unclassified;	0	0	0	1	0	0	0	0	0	0	0	0	0	0	0	0	0	0	0	0	3	0	0	0	0	0	0	0	0	0	0	0	0	0	0	0	0	0	0	0	0	0	0	0	3	0	1	2
AMD_16S_OTUa_25511	Bacteria;Cyanobacteria;Chloroplast;unclassified;unclassified;unclassified;unclassified;unclassified;unclassified;unclassified;unclassified;unclassified;unclassified;unclassified;unclassified;	0	0	0	0	0	0	0	0	0	0	0	0	0	0	0	0	0	0	0	0	0	1	0	0	0	1	0	0	0	0	0	0	0	0	0	0	0	0	0	0	0	0	0	0	0	0	0	0
AMD_16S_OTUa_25690	Bacteria;Cyanobacteria;Chloroplast;unclassified;unclassified;unclassified;unclassified;unclassified;unclassified;unclassified;unclassified;unclassified;unclassified;unclassified;unclassified;	0	0	0	0	0	0	0	0	0	0	0	0	0	0	0	0	0	0	0	0	0	0	0	0	0	0	0	0	0	0	0	0	0	0	0	0	0	0	0	0	0	0	0	0	0	0	0	0
AMD_16S_OTUa_25787	Bacteria;Cyanobacteria;Chloroplast;Aureococcus_anophagefferens;unclassified;unclassified;unclassified;unclassified;unclassified;unclassified;unclassified;unclassified;unclassified;unclassified;unclassified;	0	0	0	0	0	0	0	0	0	0	0	0	0	0	0	0	0	0	0	0	0	6	0	0	0	0	0	0	0	0	0	0	0	0	0	0	0	0	0	0	0	0	0	0	0	0	0	0
AMD_16S_OTUa_2596	Bacteria;Cyanobacteria;Chloroplast;uncultured_phototrophic_eukaryote;unclassified;unclassified;unclassified;unclassified;unclassified;unclassified;unclassified;unclassified;unclassified;unclassified;unclassified;	0	0	0	1	0	0	1	0	2	0	0	2	0	0	0	0	0	5	0	0	0	5	0	0	0	0	0	0	0	0	0	0	0	0	0	0	0	0	0	0	2	0	0	3	0	0	0	0
AMD_16S_OTUa_26	Bacteria;Cyanobacteria;Chloroplast;uncultured_Pelagomonas;unclassified;unclassified;unclassified;unclassified;unclassified;unclassified;unclassified;unclassified;unclassified;unclassified;unclassified;	2	40	94	51	15	15	120	0	18	13	3	285	11	18	9	39	5	12	3	7	12	180	13	44	99	546	94	29	118	15	34	8	14	7	12	5	3	115	29	857	3	3	6	2	2	4	0	6
AMD_16S_OTUa_26375	Bacteria;Cyanobacteria;Chloroplast;unclassified;unclassified;unclassified;unclassified;unclassified;unclassified;unclassified;unclassified;unclassified;unclassified;unclassified;unclassified;	0	0	0	0	0	0	0	0	0	0	0	0	0	0	0	0	0	0	0	0	0	0	0	0	0	0	0	0	0	0	0	0	0	0	0	0	0	0	0	1	0	0	2	0	0	0	0	4
AMD_16S_OTUa_26464	Bacteria;Cyanobacteria;Chloroplast;unclassified;unclassified;unclassified;unclassified;unclassified;unclassified;unclassified;unclassified;unclassified;unclassified;unclassified;unclassified;	0	0	0	0	0	0	0	0	0	0	0	0	0	0	0	0	0	0	0	0	0	0	0	0	0	0	0	0	0	0	1	0	0	1	0	0	0	1	0	0	0	0	0	0	0	0	0	3
AMD_16S_OTUa_2662	Bacteria;Cyanobacteria;Chloroplast;unclassified;unclassified;unclassified;unclassified;unclassified;unclassified;unclassified;unclassified;unclassified;unclassified;unclassified;unclassified;	0	0	0	0	0	0	0	0	0	0	0	3	0	0	0	0	0	0	0	0	0	0	0	0	0	7	2	0	1	0	0	0	0	0	0	0	0	2	0	9	0	0	0	0	0	0	0	0
AMD_16S_OTUa_26984	Bacteria;Cyanobacteria;Chloroplast;Prasinoderma_coloniale;unclassified;unclassified;unclassified;unclassified;unclassified;unclassified;unclassified;unclassified;unclassified;unclassified;unclassified;	0	0	0	0	0	0	0	0	0	0	0	0	0	0	0	0	0	0	0	0	0	0	0	0	0	0	0	0	0	0	0	0	0	0	0	0	0	0	0	0	0	0	0	0	0	0	0	0
AMD_16S_OTUa_26988	Bacteria;Cyanobacteria;Chloroplast;uncultured_prymnesiophyte_C8704;unclassified;unclassified;unclassified;unclassified;unclassified;unclassified;unclassified;unclassified;unclassified;unclassified;unclassified;	0	0	0	0	0	0	0	0	0	0	0	1	0	0	0	0	0	0	0	0	0	0	0	0	0	2	0	0	0	0	0	0	0	0	0	0	0	0	0	2	0	0	0	0	0	0	0	0
AMD_16S_OTUa_27079	Bacteria;Cyanobacteria;Chloroplast;unclassified;unclassified;unclassified;unclassified;unclassified;unclassified;unclassified;unclassified;unclassified;unclassified;unclassified;unclassified;	0	0	0	0	0	0	0	0	0	0	0	0	0	0	0	0	0	0	0	0	0	0	0	0	0	0	0	0	0	0	7	0	0	0	2	0	0	0	0	0	0	0	0	0	0	0	0	0
AMD_16S_OTUa_27742	Bacteria;Cyanobacteria;Chloroplast;unclassified;unclassified;unclassified;unclassified;unclassified;unclassified;unclassified;unclassified;unclassified;unclassified;unclassified;unclassified;	0	0	0	0	0	0	0	0	0	0	0	0	0	0	0	0	0	0	0	0	0	0	0	0	0	0	0	0	0	0	1	0	0	0	0	0	0	0	0	0	0	0	0	0	0	0	0	0
AMD_16S_OTUa_28	Bacteria;Cyanobacteria;Chloroplast;Micromonas_sp._RCC299;unclassified;unclassified;unclassified;unclassified;unclassified;unclassified;unclassified;unclassified;unclassified;unclassified;unclassified;	111	217	462	133	6	15	585	0	16	15	3	1172	50	29	11	122	8	5	4	2	16	9	6	11	94	549	90	62	97	21	366	112	113	69	100	7	2	92	3	932	19	4	39	65	5	3	0	0
AMD_16S_OTUa_282	Bacteria;Cyanobacteria;Chloroplast;unidentified_eukaryote_clone_OM20;unclassified;unclassified;unclassified;unclassified;unclassified;unclassified;unclassified;unclassified;unclassified;unclassified;unclassified;	20	1	0	3	0	0	0	0	1	3	2	12	2	0	0	0	0	0	0	1	0	4	0	2	33	109	9	5	0	0	0	0	0	0	0	1	0	0	0	1	0	0	0	0	0	0	0	0
AMD_16S_OTUa_28464	Bacteria;Cyanobacteria;Chloroplast;unidentified_eukaryote_clone_OM21;unclassified;unclassified;unclassified;unclassified;unclassified;unclassified;unclassified;unclassified;unclassified;unclassified;unclassified;	0	0	0	0	0	0	0	0	0	0	0	0	0	0	0	0	0	0	0	0	0	0	0	0	0	0	0	0	0	0	0	0	0	0	0	0	0	0	0	0	0	0	0	0	0	0	0	0
AMD_16S_OTUa_28860	Bacteria;Cyanobacteria;Chloroplast;unclassified;unclassified;unclassified;unclassified;unclassified;unclassified;unclassified;unclassified;unclassified;unclassified;unclassified;unclassified;	36	0	0	2	0	0	0	0	0	0	0	10	1	4	0	0	0	0	0	0	0	2	0	0	0	3	0	0	0	0	0	0	0	0	0	0	0	0	0	0	0	0	0	0	0	0	0	0
AMD_16S_OTUa_29010	Bacteria;Cyanobacteria;Chloroplast;unclassified;unclassified;unclassified;unclassified;unclassified;unclassified;unclassified;unclassified;unclassified;unclassified;unclassified;unclassified;	0	0	0	0	0	0	0	0	0	0	0	0	0	0	0	0	0	0	0	0	0	0	0	0	0	0	0	0	0	0	0	0	0	0	0	0	0	0	0	0	0	0	4	0	0	0	0	1
AMD_16S_OTUa_2914	Bacteria;Cyanobacteria;Chloroplast;unclassified;unclassified;unclassified;unclassified;unclassified;unclassified;unclassified;unclassified;unclassified;unclassified;unclassified;unclassified;	0	0	0	0	0	0	0	0	0	0	0	3	0	0	0	0	0	0	0	0	0	0	0	0	0	0	0	0	0	0	0	0	3	3	0	0	0	0	0	1	0	0	0	1	0	2	0	1
AMD_16S_OTUa_29270	Bacteria;Cyanobacteria;Chloroplast;unclassified;unclassified;unclassified;unclassified;unclassified;unclassified;unclassified;unclassified;unclassified;unclassified;unclassified;unclassified;	0	0	0	1	0	0	1	0	0	1	0	0	0	0	0	3	0	0	0	0	0	2	0	0	0	0	0	0	0	0	0	0	0	0	0	0	0	1	0	0	0	0	0	0	0	0	0	0
AMD_16S_OTUa_294	Bacteria;Cyanobacteria;Chloroplast;unclassified;unclassified;unclassified;unclassified;unclassified;unclassified;unclassified;unclassified;unclassified;unclassified;unclassified;unclassified;	29	1	0	0	0	0	3	0	3	7	0	5	6	6	1	0	0	2	0	0	0	4	0	1	0	13	0	1	2	2	0	0	0	0	0	0	0	0	0	4	0	0	0	0	0	0	0	0
AMD_16S_OTUa_29412	Bacteria;Cyanobacteria;Chloroplast;uncultured_bacterium;unclassified;unclassified;unclassified;unclassified;unclassified;unclassified;unclassified;unclassified;unclassified;unclassified;unclassified;	0	1	0	0	0	0	0	0	0	0	0	1	0	0	0	0	0	0	0	0	0	0	0	0	0	1	0	0	0	0	0	0	0	0	3	0	0	0	0	0	0	0	0	1	2	0	0	6
AMD_16S_OTUa_2952	Bacteria;Cyanobacteria;Chloroplast;uncultured_diatom;unclassified;unclassified;unclassified;unclassified;unclassified;unclassified;unclassified;unclassified;unclassified;unclassified;unclassified;	18	1	0	1	0	0	0	0	2	4	0	3	5	2	0	0	0	0	0	0	0	0	0	1	0	0	0	1	0	0	0	0	0	0	0	0	0	0	0	0	0	0	0	0	0	0	0	0
AMD_16S_OTUa_2960	Bacteria;Cyanobacteria;Chloroplast;unclassified;unclassified;unclassified;unclassified;unclassified;unclassified;unclassified;unclassified;unclassified;unclassified;unclassified;unclassified;	0	0	0	0	0	0	0	0	0	0	0	0	0	0	0	0	0	0	0	0	0	0	0	0	0	0	0	0	0	0	0	0	0	0	0	0	0	0	0	1	0	0	0	0	0	0	0	0
AMD_16S_OTUa_29844	Bacteria;Cyanobacteria;Chloroplast;unclassified;unclassified;unclassified;unclassified;unclassified;unclassified;unclassified;unclassified;unclassified;unclassified;unclassified;unclassified;	0	0	0	0	0	0	0	0	0	0	0	0	0	0	0	0	0	0	0	0	0	0	0	0	1	0	0	0	0	0	0	0	0	0	0	0	0	0	0	0	0	0	0	0	0	0	0	0
AMD_16S_OTUa_303	Bacteria;Cyanobacteria;Chloroplast;unclassified;unclassified;unclassified;unclassified;unclassified;unclassified;unclassified;unclassified;unclassified;unclassified;unclassified;unclassified;	0	2	0	0	0	0	0	0	0	0	0	3	2	3	0	0	0	0	0	0	0	0	0	0	1	1	0	0	0	0	0	0	0	0	0	0	0	0	0	0	0	0	0	0	0	0	0	0
AMD_16S_OTUa_30319	Bacteria;Cyanobacteria;Chloroplast;unclassified;unclassified;unclassified;unclassified;unclassified;unclassified;unclassified;unclassified;unclassified;unclassified;unclassified;unclassified;	0	0	0	0	0	0	0	0	0	0	0	0	0	0	0	0	0	0	0	0	0	0	0	0	0	0	0	0	0	0	0	0	0	0	0	0	0	0	0	0	0	0	0	0	0	0	0	0
AMD_16S_OTUa_30324	Bacteria;Cyanobacteria;Chloroplast;uncultured_phototrophic_eukaryote;unclassified;unclassified;unclassified;unclassified;unclassified;unclassified;unclassified;unclassified;unclassified;unclassified;unclassified;	0	0	0	0	0	0	0	0	0	0	0	0	0	0	0	0	0	3	0	0	0	1	0	0	0	0	0	0	0	0	0	0	0	0	0	0	0	0	0	1	0	0	0	0	0	0	0	0
AMD_16S_OTUa_31835	Bacteria;Cyanobacteria;Chloroplast;uncultured_phototrophic_eukaryote;unclassified;unclassified;unclassified;unclassified;unclassified;unclassified;unclassified;unclassified;unclassified;unclassified;unclassified;	0	0	0	0	0	0	0	0	0	0	0	2	0	0	0	0	0	0	0	0	0	3	0	0	0	4	6	0	0	0	0	0	2	1	0	0	3	0	0	0	0	0	0	0	0	0	0	0
AMD_16S_OTUa_31974	Bacteria;Cyanobacteria;Chloroplast;unclassified;unclassified;unclassified;unclassified;unclassified;unclassified;unclassified;unclassified;unclassified;unclassified;unclassified;unclassified;	0	0	0	0	0	0	0	0	0	0	0	0	0	0	0	0	0	0	0	0	0	0	0	0	0	0	0	0	0	0	0	0	0	0	0	0	0	0	0	0	0	0	0	0	0	0	0	0
AMD_16S_OTUa_32282	Bacteria;Cyanobacteria;Chloroplast;Chroomonas_sp._SAG_980-1;unclassified;unclassified;unclassified;unclassified;unclassified;unclassified;unclassified;unclassified;unclassified;unclassified;unclassified;	0	0	0	0	0	0	4	0	0	0	0	1	0	0	0	0	0	0	0	0	0	0	0	0	0	1	0	0	0	0	0	0	0	0	0	0	0	0	0	0	0	0	0	0	0	0	0	0
AMD_16S_OTUa_32461	Bacteria;Cyanobacteria;Chloroplast;Attheya_septentrionalis;unclassified;unclassified;unclassified;unclassified;unclassified;unclassified;unclassified;unclassified;unclassified;unclassified;unclassified;	0	0	0	0	0	0	0	0	0	0	0	0	0	0	0	0	0	0	0	0	0	0	0	0	0	0	0	0	0	0	0	0	0	0	0	0	0	0	0	0	0	0	0	0	0	0	0	0
AMD_16S_OTUa_32799	Bacteria;Cyanobacteria;Chloroplast;unclassified;unclassified;unclassified;unclassified;unclassified;unclassified;unclassified;unclassified;unclassified;unclassified;unclassified;unclassified;	0	0	0	0	0	0	0	0	0	0	0	0	0	0	0	0	0	0	0	0	0	0	0	0	0	0	0	0	0	0	0	0	0	0	0	0	0	0	0	0	0	0	0	0	0	0	0	0
AMD_16S_OTUa_32820	Bacteria;Cyanobacteria;Chloroplast;Chrysochromulina_sp._CCMP291;unclassified;unclassified;unclassified;unclassified;unclassified;unclassified;unclassified;unclassified;unclassified;unclassified;unclassified;	0	2	1	0	4	5	1	0	1	1	0	14	0	1	3	5	1	2	0	4	0	0	0	1	5	9	0	3	2	5	24	3	6	5	4	0	2	12	0	11	1	3	0	7	0	0	0	4
AMD_16S_OTUa_32891	Bacteria;Cyanobacteria;Chloroplast;unclassified;unclassified;unclassified;unclassified;unclassified;unclassified;unclassified;unclassified;unclassified;unclassified;unclassified;unclassified;	0	0	0	0	0	0	0	0	0	0	0	0	0	0	0	0	0	0	0	1	0	0	0	0	0	0	0	0	0	0	0	0	0	0	0	0	0	0	0	0	0	0	0	0	0	0	0	0
AMD_16S_OTUa_33346	Bacteria;Cyanobacteria;Chloroplast;unclassified;unclassified;unclassified;unclassified;unclassified;unclassified;unclassified;unclassified;unclassified;unclassified;unclassified;unclassified;	0	0	0	0	0	0	0	0	0	0	0	0	0	0	0	0	0	0	0	0	0	0	0	0	0	0	0	0	0	0	0	0	0	0	0	0	0	0	0	0	0	0	0	0	0	0	0	0
AMD_16S_OTUa_33918	Bacteria;Cyanobacteria;Chloroplast;unclassified;unclassified;unclassified;unclassified;unclassified;unclassified;unclassified;unclassified;unclassified;unclassified;unclassified;unclassified;	0	0	0	0	0	0	0	0	0	0	0	0	0	0	0	0	0	0	0	0	0	0	0	0	0	0	0	0	0	0	0	0	0	0	0	0	0	0	0	0	0	0	0	0	0	0	0	0
AMD_16S_OTUa_3396	Bacteria;Cyanobacteria;Chloroplast;unclassified;unclassified;unclassified;unclassified;unclassified;unclassified;unclassified;unclassified;unclassified;unclassified;unclassified;unclassified;	4	1	4	7	2	0	2	0	0	3	0	5	3	1	0	12	1	8	0	3	1	6	0	0	0	11	10	0	0	1	47	11	20	1	8	2	1	17	5	6	15	7	2	4	6	8	0	23
AMD_16S_OTUa_34011	Bacteria;Cyanobacteria;Chloroplast;uncultured_diatom;unclassified;unclassified;unclassified;unclassified;unclassified;unclassified;unclassified;unclassified;unclassified;unclassified;unclassified;	3	1	0	5	0	0	20	0	6	2	0	12	0	6	2	21	2	3	1	0	1	5	1	0	3	16	4	0	1	3	21	5	14	1	1	1	0	6	0	16	7	0	0	5	0	0	0	3
AMD_16S_OTUa_34081	Bacteria;Cyanobacteria;Chloroplast;unclassified;unclassified;unclassified;unclassified;unclassified;unclassified;unclassified;unclassified;unclassified;unclassified;unclassified;unclassified;	0	0	0	0	0	0	0	0	0	0	0	0	0	0	0	0	0	0	0	0	0	0	0	0	0	0	0	0	1	0	0	0	0	0	0	0	0	0	0	0	0	0	0	0	0	0	0	0
AMD_16S_OTUa_34792	Bacteria;Cyanobacteria;Chloroplast;unclassified;unclassified;unclassified;unclassified;unclassified;unclassified;unclassified;unclassified;unclassified;unclassified;unclassified;unclassified;	0	0	0	0	0	0	0	0	0	0	0	0	0	0	0	0	0	0	0	0	0	0	0	0	0	0	0	0	0	0	0	0	0	0	0	0	0	0	0	0	0	0	0	0	0	0	0	0
AMD_16S_OTUa_35121	Bacteria;Cyanobacteria;Chloroplast;uncultured_bacterium;unclassified;unclassified;unclassified;unclassified;unclassified;unclassified;unclassified;unclassified;unclassified;unclassified;unclassified;	4	1	7	11	27	4	21	5	0	0	0	6	3	0	8	31	2	69	0	3	4	378	0	0	0	3	9	1	1	2	15	5	31	17	12	23	3	3	0	51	1	1	0	76	1	3	2	25
AMD_16S_OTUa_35287	Bacteria;Cyanobacteria;Chloroplast;unclassified;unclassified;unclassified;unclassified;unclassified;unclassified;unclassified;unclassified;unclassified;unclassified;unclassified;unclassified;	0	0	0	0	0	0	0	0	0	0	0	0	0	0	0	0	0	0	0	0	0	0	0	0	0	0	0	0	0	0	0	0	0	0	0	0	0	0	0	0	0	0	0	0	0	0	0	0
AMD_16S_OTUa_35390	Bacteria;Cyanobacteria;Chloroplast;unclassified;unclassified;unclassified;unclassified;unclassified;unclassified;unclassified;unclassified;unclassified;unclassified;unclassified;unclassified;	0	2	0	0	0	0	14	0	0	0	0	3	0	0	0	0	0	0	0	0	0	5	0	1	0	4	0	0	2	0	0	0	0	0	0	0	0	0	0	4	2	0	0	2	0	0	0	0
AMD_16S_OTUa_3550	Bacteria;Cyanobacteria;Chloroplast;uncultured_diatom;unclassified;unclassified;unclassified;unclassified;unclassified;unclassified;unclassified;unclassified;unclassified;unclassified;unclassified;	0	0	0	1	0	0	13	0	0	0	0	0	0	0	0	0	0	0	0	0	0	11	0	0	0	15	4	0	8	0	2	0	1	0	0	0	0	0	0	13	0	0	0	0	0	0	0	0
AMD_16S_OTUa_35616	Bacteria;Cyanobacteria;Chloroplast;unclassified;unclassified;unclassified;unclassified;unclassified;unclassified;unclassified;unclassified;unclassified;unclassified;unclassified;unclassified;	6	0	0	0	0	0	0	0	0	0	0	1	0	0	0	0	0	0	0	0	0	0	0	0	0	0	0	0	0	0	0	0	0	0	0	0	0	0	0	0	0	0	0	0	0	0	0	0
AMD_16S_OTUa_3564	Bacteria;Cyanobacteria;Chloroplast;Micromonas_sp._RCC299;unclassified;unclassified;unclassified;unclassified;unclassified;unclassified;unclassified;unclassified;unclassified;unclassified;unclassified;	3	5	0	0	0	0	8	1	3	0	0	3	1	1	0	0	0	0	0	0	0	0	0	0	0	3	0	2	0	3	42	1	4	7	0	0	0	0	0	0	0	0	0	0	0	0	0	0
AMD_16S_OTUa_358	Bacteria;Cyanobacteria;Chloroplast;uncultured_haptophyte;unclassified;unclassified;unclassified;unclassified;unclassified;unclassified;unclassified;unclassified;unclassified;unclassified;unclassified;	44	65	102	50	6	21	92	4	10	14	5	224	30	54	7	93	12	57	4	1	9	157	7	42	61	247	45	24	21	23	532	54	99	54	60	14	12	96	32	149	38	36	20	86	58	45	7	65
AMD_16S_OTUa_35817	Bacteria;Cyanobacteria;Chloroplast;unclassified;unclassified;unclassified;unclassified;unclassified;unclassified;unclassified;unclassified;unclassified;unclassified;unclassified;unclassified;	0	0	0	0	0	0	2	0	0	0	0	0	0	0	0	0	0	0	0	0	0	0	0	0	0	0	0	0	0	0	0	0	0	0	0	1	0	0	0	0	0	0	0	0	0	0	0	0
AMD_16S_OTUa_3626	Bacteria;Cyanobacteria;Chloroplast;unclassified;unclassified;unclassified;unclassified;unclassified;unclassified;unclassified;unclassified;unclassified;unclassified;unclassified;unclassified;	10	7	0	0	0	0	13	0	2	3	0	13	2	1	1	10	0	5	0	0	0	5	1	2	3	7	2	2	1	0	121	15	16	3	8	2	0	4	2	15	1	6	4	7	0	6	0	4
AMD_16S_OTUa_37154	Bacteria;Cyanobacteria;Chloroplast;unclassified;unclassified;unclassified;unclassified;unclassified;unclassified;unclassified;unclassified;unclassified;unclassified;unclassified;unclassified;	0	0	0	0	0	0	0	0	0	1	0	0	0	0	0	0	0	0	0	0	0	0	0	0	0	0	0	0	0	0	0	0	0	0	0	0	0	0	0	0	0	0	0	0	0	0	0	0
AMD_16S_OTUa_37623	Bacteria;Cyanobacteria;Chloroplast;unclassified;unclassified;unclassified;unclassified;unclassified;unclassified;unclassified;unclassified;unclassified;unclassified;unclassified;unclassified;	0	2	0	7	1	4	0	5	5	4	0	1	1	4	0	0	0	12	2	2	0	0	2	3	0	0	0	0	0	2	17	0	10	0	1	3	0	1	0	3	2	1	0	6	0	0	0	4
AMD_16S_OTUa_37641	Bacteria;Cyanobacteria;Chloroplast;unclassified;unclassified;unclassified;unclassified;unclassified;unclassified;unclassified;unclassified;unclassified;unclassified;unclassified;unclassified;	0	0	0	0	0	0	0	0	0	0	0	0	0	0	0	0	0	0	0	0	0	0	0	0	0	0	0	0	0	0	0	0	0	0	0	0	0	0	1	0	0	0	0	0	0	0	0	0
AMD_16S_OTUa_38593	Bacteria;Cyanobacteria;Chloroplast;unclassified;unclassified;unclassified;unclassified;unclassified;unclassified;unclassified;unclassified;unclassified;unclassified;unclassified;unclassified;	0	1	0	1	0	2	5	0	0	0	0	0	0	0	0	0	0	38	1	0	1	56	0	0	0	0	35	0	2	0	0	0	0	0	0	0	0	0	0	6	0	0	0	0	0	0	0	1
AMD_16S_OTUa_3877	Bacteria;Cyanobacteria;Chloroplast;uncultured_bacterium;unclassified;unclassified;unclassified;unclassified;unclassified;unclassified;unclassified;unclassified;unclassified;unclassified;unclassified;	0	0	0	0	0	0	0	0	0	0	0	0	0	0	0	0	2	1	0	0	0	0	0	0	0	0	0	0	1	0	1	0	4	1	1	0	0	0	0	1	1	2	2	2	0	0	0	3
AMD_16S_OTUa_390	Bacteria;Cyanobacteria;Chloroplast;marine_metagenome;unclassified;unclassified;unclassified;unclassified;unclassified;unclassified;unclassified;unclassified;unclassified;unclassified;unclassified;	17	18	0	11	0	4	30	1	4	3	0	38	6	4	1	6	3	7	1	0	4	36	1	8	21	62	3	3	4	6	128	46	140	22	6	0	5	31	2	69	6	1	9	22	1	2	0	16
AMD_16S_OTUa_3910	Bacteria;Cyanobacteria;Chloroplast;unclassified;unclassified;unclassified;unclassified;unclassified;unclassified;unclassified;unclassified;unclassified;unclassified;unclassified;unclassified;	0	0	0	1	0	1	0	0	0	1	0	7	0	1	0	0	0	2	0	0	0	31	0	0	6	30	5	0	0	1	2	8	3	0	0	0	0	0	3	9	2	0	3	2	0	0	0	2
AMD_16S_OTUa_3946	Bacteria;Cyanobacteria;Chloroplast;uncultured_diatom;unclassified;unclassified;unclassified;unclassified;unclassified;unclassified;unclassified;unclassified;unclassified;unclassified;unclassified;	8	11	0	1	0	0	6	1	3	2	0	21	4	1	0	0	0	0	0	0	0	0	3	0	0	33	0	4	1	1	0	0	0	0	0	0	0	0	0	0	0	0	0	0	0	0	0	0
AMD_16S_OTUa_397	Bacteria;Cyanobacteria;Chloroplast;Aureococcus_anophagefferens;unclassified;unclassified;unclassified;unclassified;unclassified;unclassified;unclassified;unclassified;unclassified;unclassified;unclassified;	2	3	0	0	0	1	4	0	2	0	0	1	0	0	0	0	0	0	0	0	0	18	0	0	0	0	3	0	0	0	0	0	0	0	0	0	0	0	0	198	3	1	0	1	3	0	0	0
AMD_16S_OTUa_39863	Bacteria;Cyanobacteria;Chloroplast;unclassified;unclassified;unclassified;unclassified;unclassified;unclassified;unclassified;unclassified;unclassified;unclassified;unclassified;unclassified;	0	0	0	0	0	0	0	0	0	0	0	0	0	0	0	0	0	0	0	0	0	0	0	0	0	0	0	0	0	0	0	0	0	0	0	0	0	0	0	0	0	0	0	0	0	0	0	0
AMD_16S_OTUa_41175	Bacteria;Cyanobacteria;Chloroplast;unclassified;unclassified;unclassified;unclassified;unclassified;unclassified;unclassified;unclassified;unclassified;unclassified;unclassified;unclassified;	0	0	0	0	0	0	0	0	0	0	0	0	0	0	0	0	0	0	0	0	0	0	0	0	0	0	0	0	0	0	0	0	0	0	0	0	0	0	0	0	0	0	0	0	0	0	0	0
AMD_16S_OTUa_4121	Bacteria;Cyanobacteria;Chloroplast;Pycnococcus_provasolii;unclassified;unclassified;unclassified;unclassified;unclassified;unclassified;unclassified;unclassified;unclassified;unclassified;unclassified;	0	0	0	0	0	0	0	0	0	0	0	0	2	0	0	0	0	0	0	0	0	0	0	0	0	0	3	0	0	0	0	0	0	0	1	0	0	0	0	3	0	0	0	0	0	0	0	0
AMD_16S_OTUa_41799	Bacteria;Cyanobacteria;Chloroplast;unclassified;unclassified;unclassified;unclassified;unclassified;unclassified;unclassified;unclassified;unclassified;unclassified;unclassified;unclassified;	0	0	0	0	0	0	0	0	0	0	0	0	0	0	0	0	0	0	0	0	0	0	0	0	0	0	0	0	0	0	0	0	0	0	0	0	0	0	0	2	0	0	0	0	0	0	0	0
AMD_16S_OTUa_4284	Bacteria;Cyanobacteria;Chloroplast;unclassified;unclassified;unclassified;unclassified;unclassified;unclassified;unclassified;unclassified;unclassified;unclassified;unclassified;unclassified;	0	0	0	0	0	0	1	0	0	0	0	0	1	0	0	10	0	2	0	0	0	3	0	0	0	0	0	0	0	0	1	3	8	2	2	0	0	0	2	0	1	1	1	10	1	2	0	15
AMD_16S_OTUa_43183	Bacteria;Cyanobacteria;Chloroplast;unclassified;unclassified;unclassified;unclassified;unclassified;unclassified;unclassified;unclassified;unclassified;unclassified;unclassified;unclassified;	0	0	0	0	0	0	0	0	0	0	0	0	0	0	1	0	0	0	0	0	0	0	0	0	0	0	0	0	0	0	0	0	0	0	0	0	0	0	0	0	0	0	0	0	0	0	0	0
AMD_16S_OTUa_44	Bacteria;Cyanobacteria;Chloroplast;environmental_clone_OCS20;unclassified;unclassified;unclassified;unclassified;unclassified;unclassified;unclassified;unclassified;unclassified;unclassified;unclassified;	6	5	0	1	0	0	31	0	0	1	0	91	5	0	1	5	0	1	0	0	0	0	0	4	16	121	30	8	2	1	24	1	7	11	0	0	0	2	0	6	3	0	3	7	0	1	0	1
AMD_16S_OTUa_4419	Bacteria;Cyanobacteria;Chloroplast;uncultured_bacterium;unclassified;unclassified;unclassified;unclassified;unclassified;unclassified;unclassified;unclassified;unclassified;unclassified;unclassified;	0	0	0	0	0	0	0	0	0	0	0	0	0	0	0	0	0	0	0	0	0	0	0	0	0	0	0	0	0	0	0	0	0	0	0	0	0	1	0	0	0	0	0	0	0	0	0	0
AMD_16S_OTUa_44201	Bacteria;Cyanobacteria;Chloroplast;unclassified;unclassified;unclassified;unclassified;unclassified;unclassified;unclassified;unclassified;unclassified;unclassified;unclassified;unclassified;	1	0	0	0	0	0	0	0	0	0	0	0	0	0	0	0	0	0	0	0	0	0	0	0	0	0	0	0	0	0	0	0	0	0	0	0	0	0	0	1	1	0	0	2	0	0	0	0
AMD_16S_OTUa_4508	Bacteria;Cyanobacteria;Chloroplast;uncultured_bacterium;unclassified;unclassified;unclassified;unclassified;unclassified;unclassified;unclassified;unclassified;unclassified;unclassified;unclassified;	0	0	0	0	0	0	0	0	0	0	0	0	0	0	0	0	0	0	0	0	0	0	0	0	0	0	0	0	0	0	0	0	0	0	0	0	0	0	0	0	0	0	0	0	0	0	0	0
AMD_16S_OTUa_4590	Bacteria;Cyanobacteria;Chloroplast;Picochlorum_sp._SENEW3;unclassified;unclassified;unclassified;unclassified;unclassified;unclassified;unclassified;unclassified;unclassified;unclassified;unclassified;	0	0	0	0	0	2	0	0	0	0	0	0	0	0	0	0	0	0	0	0	0	0	0	0	0	1	0	0	0	0	0	0	0	0	0	0	0	0	0	0	0	0	0	0	0	0	0	0
AMD_16S_OTUa_4652	Bacteria;Cyanobacteria;Chloroplast;unclassified;unclassified;unclassified;unclassified;unclassified;unclassified;unclassified;unclassified;unclassified;unclassified;unclassified;unclassified;	0	0	0	2	0	0	0	0	0	0	0	0	0	0	0	0	0	0	0	0	0	0	0	0	0	0	0	0	0	0	0	1	0	0	0	0	0	0	0	0	0	0	0	0	0	0	0	0
AMD_16S_OTUa_4660	Bacteria;Cyanobacteria;Chloroplast;unclassified;unclassified;unclassified;unclassified;unclassified;unclassified;unclassified;unclassified;unclassified;unclassified;unclassified;unclassified;	0	0	0	0	0	0	0	0	0	0	0	0	0	0	0	2	0	1	0	0	0	0	0	0	0	0	0	0	0	0	0	0	0	0	0	0	0	0	0	0	0	0	0	0	0	0	0	0
AMD_16S_OTUa_4666	Bacteria;Cyanobacteria;Chloroplast;unclassified;unclassified;unclassified;unclassified;unclassified;unclassified;unclassified;unclassified;unclassified;unclassified;unclassified;unclassified;	0	0	0	0	0	0	8	0	0	0	0	3	0	0	0	2	0	0	0	0	0	2	0	0	0	0	0	0	0	0	2	0	2	0	2	0	0	0	0	3	3	0	1	4	2	0	0	3
AMD_16S_OTUa_48245	Bacteria;Cyanobacteria;Chloroplast;unclassified;unclassified;unclassified;unclassified;unclassified;unclassified;unclassified;unclassified;unclassified;unclassified;unclassified;unclassified;	0	0	0	0	0	0	0	0	0	0	0	0	0	0	0	0	0	0	0	0	0	0	0	0	0	0	0	0	0	0	0	0	2	0	0	0	0	0	0	0	0	0	0	0	0	3	0	0
AMD_16S_OTUa_49592	Bacteria;Cyanobacteria;Chloroplast;unclassified;unclassified;unclassified;unclassified;unclassified;unclassified;unclassified;unclassified;unclassified;unclassified;unclassified;unclassified;	0	0	0	0	0	0	0	0	0	0	0	1	0	0	0	0	0	0	0	0	0	0	0	1	0	1	0	0	1	0	0	0	0	0	0	0	0	0	0	0	0	0	0	0	0	0	0	0
AMD_16S_OTUa_5022	Bacteria;Cyanobacteria;Chloroplast;unclassified;unclassified;unclassified;unclassified;unclassified;unclassified;unclassified;unclassified;unclassified;unclassified;unclassified;unclassified;	0	0	0	2	0	0	0	0	0	0	0	1	1	0	0	0	0	0	0	0	0	0	0	0	1	8	0	0	0	0	0	0	0	0	0	0	0	0	0	0	0	0	0	0	0	0	0	0
AMD_16S_OTUa_5067	Bacteria;Cyanobacteria;Chloroplast;Corethron_pennatum;unclassified;unclassified;unclassified;unclassified;unclassified;unclassified;unclassified;unclassified;unclassified;unclassified;unclassified;	0	0	0	0	0	0	0	0	0	0	0	1	0	0	0	3	0	0	0	0	0	0	0	0	1	4	6	1	1	0	0	0	0	0	0	0	0	0	0	0	0	0	0	0	0	0	0	0
AMD_16S_OTUa_50803	Bacteria;Cyanobacteria;Chloroplast;unclassified;unclassified;unclassified;unclassified;unclassified;unclassified;unclassified;unclassified;unclassified;unclassified;unclassified;unclassified;	0	0	0	0	0	0	0	0	0	0	0	0	0	0	0	0	0	0	0	0	0	0	0	0	0	0	0	0	0	0	0	0	0	0	0	0	0	0	0	0	0	0	0	0	0	0	0	0
AMD_16S_OTUa_523	Bacteria;Cyanobacteria;Chloroplast;uncultured_marine_rappemonad;unclassified;unclassified;unclassified;unclassified;unclassified;unclassified;unclassified;unclassified;unclassified;unclassified;unclassified;	2	0	0	0	0	0	1	0	0	0	0	5	0	0	0	0	0	1	0	0	0	2	0	0	0	0	0	0	0	0	7	2	6	4	5	0	0	0	0	1	0	0	0	0	0	1	0	0
AMD_16S_OTUa_5266	Bacteria;Cyanobacteria;Chloroplast;unclassified;unclassified;unclassified;unclassified;unclassified;unclassified;unclassified;unclassified;unclassified;unclassified;unclassified;unclassified;	0	0	0	9	0	2	3	1	0	0	0	0	0	0	2	9	0	89	3	0	1	22	0	0	0	0	9	0	0	0	0	1	0	0	0	0	0	0	0	11	9	3	2	31	9	17	7	74
AMD_16S_OTUa_52946	Bacteria;Cyanobacteria;Chloroplast;unclassified;unclassified;unclassified;unclassified;unclassified;unclassified;unclassified;unclassified;unclassified;unclassified;unclassified;unclassified;	0	0	0	0	0	0	0	0	0	0	0	0	0	0	0	0	0	0	0	0	0	0	0	0	0	0	0	0	0	0	0	0	0	0	0	0	0	0	0	0	0	0	0	0	0	0	0	0
AMD_16S_OTUa_5308	Bacteria;Cyanobacteria;Chloroplast;unclassified;unclassified;unclassified;unclassified;unclassified;unclassified;unclassified;unclassified;unclassified;unclassified;unclassified;unclassified;	0	0	0	0	0	0	0	0	1	0	0	0	0	0	0	0	0	0	0	0	0	0	0	0	0	0	0	0	0	0	0	0	0	0	0	0	0	0	0	0	0	0	0	0	0	0	0	0
AMD_16S_OTUa_53580	Bacteria;Cyanobacteria;Chloroplast;uncultured_Durinskia;unclassified;unclassified;unclassified;unclassified;unclassified;unclassified;unclassified;unclassified;unclassified;unclassified;unclassified;	0	0	0	0	0	0	0	0	0	0	0	0	0	0	0	0	0	0	0	0	0	0	0	0	0	0	0	0	0	0	0	1	3	0	0	0	0	0	0	0	0	0	0	0	0	0	0	0
AMD_16S_OTUa_544	Bacteria;Cyanobacteria;Chloroplast;uncultured_diatom;unclassified;unclassified;unclassified;unclassified;unclassified;unclassified;unclassified;unclassified;unclassified;unclassified;unclassified;	142	7	0	7	1	1	6	1	4	16	0	47	4	16	0	0	1	0	0	0	0	1	1	9	15	99	15	3	2	3	5	9	35	1	0	3	2	0	6	9	0	0	0	0	0	0	0	0
AMD_16S_OTUa_54735	Bacteria;Cyanobacteria;Chloroplast;uncultured_Cryptomonadaceae;unclassified;unclassified;unclassified;unclassified;unclassified;unclassified;unclassified;unclassified;unclassified;unclassified;unclassified;	3	1	0	0	0	0	6	0	0	0	0	33	0	0	0	0	0	0	0	0	0	0	0	0	7	36	0	6	0	1	8	1	5	14	0	1	0	5	0	17	1	1	7	5	0	1	0	0
AMD_16S_OTUa_5474	Bacteria;Cyanobacteria;Chloroplast;unclassified;unclassified;unclassified;unclassified;unclassified;unclassified;unclassified;unclassified;unclassified;unclassified;unclassified;unclassified;	0	0	0	0	0	0	0	0	0	0	0	0	0	0	0	0	0	3	0	0	0	0	0	0	0	0	0	0	0	0	0	0	0	0	0	0	0	0	0	0	0	0	0	2	1	0	0	0
AMD_16S_OTUa_5487	Bacteria;Cyanobacteria;Chloroplast;unclassified;unclassified;unclassified;unclassified;unclassified;unclassified;unclassified;unclassified;unclassified;unclassified;unclassified;unclassified;	3	3	0	2	0	0	0	0	0	0	0	1	0	1	0	1	2	9	0	0	0	3	1	4	3	6	0	0	0	0	1	0	0	0	0	0	0	6	0	5	0	2	0	2	0	0	0	0
AMD_16S_OTUa_56336	Bacteria;Cyanobacteria;Chloroplast;unclassified;unclassified;unclassified;unclassified;unclassified;unclassified;unclassified;unclassified;unclassified;unclassified;unclassified;unclassified;	0	0	0	0	0	0	1	0	0	0	0	2	0	0	0	0	1	0	0	0	0	0	0	0	0	0	0	0	0	0	1	0	0	0	0	0	0	0	0	0	0	0	0	0	0	0	0	0
AMD_16S_OTUa_5657	Bacteria;Cyanobacteria;Chloroplast;unclassified;unclassified;unclassified;unclassified;unclassified;unclassified;unclassified;unclassified;unclassified;unclassified;unclassified;unclassified;	0	0	0	3	0	0	1	0	2	0	0	0	0	0	1	1	0	0	0	0	0	1	0	0	0	0	0	0	0	0	9	0	5	1	2	0	0	0	1	3	0	1	6	7	5	3	0	9
AMD_16S_OTUa_56582	Bacteria;Cyanobacteria;Chloroplast;unclassified;unclassified;unclassified;unclassified;unclassified;unclassified;unclassified;unclassified;unclassified;unclassified;unclassified;unclassified;	0	0	0	0	0	0	0	0	0	0	0	0	0	0	0	0	0	0	0	0	0	0	0	0	0	0	0	0	0	0	0	0	0	0	0	0	0	0	0	2	0	0	0	0	0	0	0	0
AMD_16S_OTUa_5753	Bacteria;Cyanobacteria;Chloroplast;Coscinodiscus_radiatus;unclassified;unclassified;unclassified;unclassified;unclassified;unclassified;unclassified;unclassified;unclassified;unclassified;unclassified;	3	2	1	0	0	0	0	0	1	1	1	43	6	3	0	0	0	4	0	1	0	5	2	0	10	34	1	6	3	5	0	0	0	0	0	0	0	0	0	1	0	0	3	0	0	0	0	0
AMD_16S_OTUa_57638	Bacteria;Cyanobacteria;Chloroplast;Leptocylindrus_danicus;unclassified;unclassified;unclassified;unclassified;unclassified;unclassified;unclassified;unclassified;unclassified;unclassified;unclassified;	8	1	0	0	0	0	0	0	0	1	0	0	4	1	0	0	0	0	0	0	0	3	0	0	0	1	3	0	1	1	1	0	0	0	0	0	0	0	0	0	0	0	0	0	0	0	0	0
AMD_16S_OTUa_5792	Bacteria;Cyanobacteria;Chloroplast;Prasinoderma_coloniale;unclassified;unclassified;unclassified;unclassified;unclassified;unclassified;unclassified;unclassified;unclassified;unclassified;unclassified;	0	0	0	0	0	0	0	0	0	0	0	0	0	0	0	0	0	0	0	0	0	0	0	0	0	0	0	0	0	0	0	0	0	0	0	0	0	0	0	19	1	0	0	0	0	0	0	0
AMD_16S_OTUa_5828	Bacteria;Cyanobacteria;Chloroplast;unclassified;unclassified;unclassified;unclassified;unclassified;unclassified;unclassified;unclassified;unclassified;unclassified;unclassified;unclassified;	0	0	0	0	0	0	0	0	0	0	0	0	0	0	0	0	0	0	0	0	0	0	0	2	0	14	2	1	0	0	0	0	0	0	0	0	0	0	0	0	0	0	0	0	0	0	0	0
AMD_16S_OTUa_58626	Bacteria;Cyanobacteria;Chloroplast;unclassified;unclassified;unclassified;unclassified;unclassified;unclassified;unclassified;unclassified;unclassified;unclassified;unclassified;unclassified;	0	0	0	0	0	0	0	0	0	0	0	0	0	0	0	0	0	0	0	0	0	5	0	0	0	0	0	0	0	0	0	0	0	0	0	0	0	0	0	0	0	0	0	0	0	0	0	0
AMD_16S_OTUa_58869	Bacteria;Cyanobacteria;Chloroplast;unclassified;unclassified;unclassified;unclassified;unclassified;unclassified;unclassified;unclassified;unclassified;unclassified;unclassified;unclassified;	0	0	0	0	0	0	0	0	0	0	0	0	0	0	0	0	0	0	0	0	0	0	0	0	0	7	4	0	0	0	0	0	0	0	0	0	0	0	0	0	0	0	0	0	0	0	0	0
AMD_16S_OTUa_59542	Bacteria;Cyanobacteria;Chloroplast;unclassified;unclassified;unclassified;unclassified;unclassified;unclassified;unclassified;unclassified;unclassified;unclassified;unclassified;unclassified;	0	0	0	0	0	0	0	0	0	0	0	0	0	0	1	0	1	0	0	0	0	5	0	0	0	0	0	0	0	0	3	0	0	0	0	0	0	1	0	0	0	0	0	0	0	0	0	2
AMD_16S_OTUa_60506	Bacteria;Cyanobacteria;Chloroplast;uncultured_prymnesiophyte_C8704;unclassified;unclassified;unclassified;unclassified;unclassified;unclassified;unclassified;unclassified;unclassified;unclassified;unclassified;	0	0	0	0	0	0	0	0	0	0	0	0	0	0	0	0	0	0	0	0	0	2	0	0	0	0	0	0	0	0	0	0	0	0	0	0	0	0	0	0	0	0	0	0	0	0	0	0
AMD_16S_OTUa_609	Bacteria;Cyanobacteria;Chloroplast;unclassified;unclassified;unclassified;unclassified;unclassified;unclassified;unclassified;unclassified;unclassified;unclassified;unclassified;unclassified;	9	4	0	0	0	0	5	0	0	0	0	53	1	0	0	0	0	0	0	0	1	2	0	0	3	19	0	1	0	0	0	0	0	0	0	0	0	0	0	1	1	1	1	1	1	0	0	0
AMD_16S_OTUa_6132	Bacteria;Cyanobacteria;Chloroplast;unclassified;unclassified;unclassified;unclassified;unclassified;unclassified;unclassified;unclassified;unclassified;unclassified;unclassified;unclassified;	0	0	0	0	0	0	4	0	0	0	0	2	0	0	0	0	0	0	0	0	0	2	0	0	2	6	1	0	0	0	0	0	0	0	0	0	0	0	0	10	0	0	0	0	0	0	0	0
AMD_16S_OTUa_61416	Bacteria;Cyanobacteria;Chloroplast;unclassified;unclassified;unclassified;unclassified;unclassified;unclassified;unclassified;unclassified;unclassified;unclassified;unclassified;unclassified;	1	3	0	0	0	0	0	0	0	0	0	0	0	0	0	0	0	0	0	0	0	0	0	0	0	0	0	0	0	0	0	0	0	0	0	0	0	0	0	0	0	0	0	0	0	0	0	0
AMD_16S_OTUa_61951	Bacteria;Cyanobacteria;Chloroplast;unclassified;unclassified;unclassified;unclassified;unclassified;unclassified;unclassified;unclassified;unclassified;unclassified;unclassified;unclassified;	3	0	0	0	0	0	0	0	0	1	0	3	1	0	0	0	0	0	0	0	0	0	0	0	3	9	0	2	0	0	1	0	2	0	0	0	0	0	0	0	0	0	0	0	0	0	0	0
AMD_16S_OTUa_6273	Bacteria;Cyanobacteria;Chloroplast;uncultured_bacterium;unclassified;unclassified;unclassified;unclassified;unclassified;unclassified;unclassified;unclassified;unclassified;unclassified;unclassified;	0	0	0	7	0	0	0	0	0	0	0	1	0	0	0	0	0	0	0	0	0	11	2	3	0	10	0	0	0	0	0	0	0	0	0	0	0	0	0	0	0	0	2	0	0	1	0	4
AMD_16S_OTUa_6401	Bacteria;Cyanobacteria;Chloroplast;uncultured_prymnesiophyte_C5574;unclassified;unclassified;unclassified;unclassified;unclassified;unclassified;unclassified;unclassified;unclassified;unclassified;unclassified;	0	0	0	0	0	0	0	0	0	0	0	0	0	0	0	0	0	0	0	0	0	0	0	0	0	0	0	0	0	0	0	0	0	0	0	0	0	0	0	0	0	0	0	0	0	0	0	0
AMD_16S_OTUa_644	Bacteria;Cyanobacteria;Chloroplast;Emiliania_huxleyi;unclassified;unclassified;unclassified;unclassified;unclassified;unclassified;unclassified;unclassified;unclassified;unclassified;unclassified;	5	12	0	1	0	5	31	4	3	4	0	51	19	13	8	3	0	10	0	5	3	44	1	8	27	115	8	12	12	3	70	3	27	5	8	4	10	5	3	111	12	12	2	20	3	3	0	14
AMD_16S_OTUa_6442	Bacteria;Cyanobacteria;Chloroplast;unclassified;unclassified;unclassified;unclassified;unclassified;unclassified;unclassified;unclassified;unclassified;unclassified;unclassified;unclassified;	0	0	0	0	0	0	0	0	0	0	0	0	0	0	0	0	0	0	0	0	0	0	0	0	0	0	0	0	0	0	0	0	0	0	0	0	0	0	0	0	0	0	0	0	0	0	0	0
AMD_16S_OTUa_65266	Bacteria;Cyanobacteria;Chloroplast;unclassified;unclassified;unclassified;unclassified;unclassified;unclassified;unclassified;unclassified;unclassified;unclassified;unclassified;unclassified;	0	0	0	0	0	0	0	0	0	0	0	0	0	0	0	0	0	0	0	0	0	0	0	0	0	0	0	0	0	0	0	0	0	0	0	0	0	0	0	0	0	0	0	0	0	0	0	0
AMD_16S_OTUa_6554	Bacteria;Cyanobacteria;Chloroplast;unclassified;unclassified;unclassified;unclassified;unclassified;unclassified;unclassified;unclassified;unclassified;unclassified;unclassified;unclassified;	0	0	0	0	0	0	0	0	0	0	0	0	0	0	0	0	0	0	0	0	0	0	0	0	0	0	0	0	0	0	0	0	0	0	0	0	0	0	0	1	2	0	0	0	0	0	0	0
AMD_16S_OTUa_657	Bacteria;Cyanobacteria;Chloroplast;environmental_clone_OCS162;unclassified;unclassified;unclassified;unclassified;unclassified;unclassified;unclassified;unclassified;unclassified;unclassified;unclassified;	0	1	0	0	0	0	0	0	0	0	0	1	1	0	0	0	0	0	0	0	0	0	0	0	0	0	0	0	0	0	0	0	0	0	0	0	0	0	0	0	0	0	0	0	0	0	0	0
AMD_16S_OTUa_682	Bacteria;Cyanobacteria;Chloroplast;Rhizosolenia_imbricata;unclassified;unclassified;unclassified;unclassified;unclassified;unclassified;unclassified;unclassified;unclassified;unclassified;unclassified;	74	4	0	0	0	3	1	1	1	13	0	18	8	5	0	3	0	0	3	0	0	1	0	1	1	9	0	5	0	2	1	0	2	1	0	0	0	0	0	0	0	0	0	0	1	0	0	0
AMD_16S_OTUa_687	Bacteria;Cyanobacteria;Chloroplast;Ochrosphaera_sp._181;unclassified;unclassified;unclassified;unclassified;unclassified;unclassified;unclassified;unclassified;unclassified;unclassified;unclassified;	9	10	0	3	0	1	15	4	8	0	0	22	0	6	1	0	0	5	1	0	0	33	2	5	17	24	4	4	2	4	0	0	4	0	4	0	0	2	0	120	2	1	0	4	5	4	0	13
AMD_16S_OTUa_69816	Bacteria;Cyanobacteria;Chloroplast;Proboscia_inermis;unclassified;unclassified;unclassified;unclassified;unclassified;unclassified;unclassified;unclassified;unclassified;unclassified;unclassified;	27	2	0	0	0	0	0	0	0	0	0	0	0	0	0	0	0	0	0	0	0	0	0	0	0	0	0	0	0	0	0	0	0	0	0	0	0	0	0	0	0	0	0	0	0	0	0	0
AMD_16S_OTUa_72	Bacteria;Cyanobacteria;Chloroplast;unidentified_eukaryote_clone_OM21;unclassified;unclassified;unclassified;unclassified;unclassified;unclassified;unclassified;unclassified;unclassified;unclassified;unclassified;	102	162	192	193	14	76	232	15	69	31	4	446	37	115	28	248	40	153	16	15	16	306	16	132	168	716	65	84	98	53	535	92	201	82	103	26	45	324	34	593	96	100	77	295	143	84	16	293
AMD_16S_OTUa_72626	Bacteria;Cyanobacteria;Chloroplast;Micromonas_sp._RCC299;unclassified;unclassified;unclassified;unclassified;unclassified;unclassified;unclassified;unclassified;unclassified;unclassified;unclassified;	1	7	0	0	0	0	2	0	0	0	0	6	0	1	0	0	0	0	0	0	0	0	0	0	0	2	0	0	1	0	4	0	0	0	0	0	0	1	0	1	0	0	0	0	0	0	0	0
AMD_16S_OTUa_7363	Bacteria;Cyanobacteria;Chloroplast;unclassified;unclassified;unclassified;unclassified;unclassified;unclassified;unclassified;unclassified;unclassified;unclassified;unclassified;unclassified;	0	0	0	0	0	0	0	0	0	0	0	0	0	0	0	0	0	0	0	0	0	0	0	0	0	0	2	0	0	0	1	0	0	0	0	0	0	0	0	0	0	0	0	0	0	0	0	0
AMD_16S_OTUa_7592	Bacteria;Cyanobacteria;Chloroplast;uncultured_bacterium;unclassified;unclassified;unclassified;unclassified;unclassified;unclassified;unclassified;unclassified;unclassified;unclassified;unclassified;	2	0	0	0	0	0	0	0	0	0	0	0	0	0	0	0	0	0	0	0	0	0	0	0	0	0	0	0	0	0	0	0	0	0	0	0	0	0	0	0	0	0	0	0	0	0	0	0
AMD_16S_OTUa_77267	Bacteria;Cyanobacteria;Chloroplast;unclassified;unclassified;unclassified;unclassified;unclassified;unclassified;unclassified;unclassified;unclassified;unclassified;unclassified;unclassified;	4	4	0	10	0	0	1	0	1	0	0	25	3	13	1	2	0	1	0	1	0	12	2	1	0	8	0	0	0	0	1	0	8	3	6	0	2	2	1	1	0	0	0	0	0	1	0	0
AMD_16S_OTUa_78042	Bacteria;Cyanobacteria;Chloroplast;unclassified;unclassified;unclassified;unclassified;unclassified;unclassified;unclassified;unclassified;unclassified;unclassified;unclassified;unclassified;	8	4	0	2	0	0	15	0	0	0	2	15	3	5	0	2	0	0	0	0	0	0	1	1	7	24	42	5	10	4	10	2	4	0	0	0	0	0	1	4	0	0	1	0	1	0	0	0
AMD_16S_OTUa_7904	Bacteria;Cyanobacteria;Chloroplast;unclassified;unclassified;unclassified;unclassified;unclassified;unclassified;unclassified;unclassified;unclassified;unclassified;unclassified;unclassified;	0	0	0	0	0	0	0	0	0	0	0	0	0	0	0	0	0	0	0	0	0	0	0	0	0	2	0	0	0	0	0	0	0	0	0	0	0	0	0	0	0	0	0	0	0	0	0	0
AMD_16S_OTUa_8183	Bacteria;Cyanobacteria;Chloroplast;unclassified;unclassified;unclassified;unclassified;unclassified;unclassified;unclassified;unclassified;unclassified;unclassified;unclassified;unclassified;	0	0	0	0	0	0	0	0	0	0	0	1	0	2	0	0	0	0	0	0	0	0	0	0	1	5	0	0	0	0	1	0	0	0	0	0	0	0	0	0	0	0	0	0	0	0	0	0
AMD_16S_OTUa_82154	Bacteria;Cyanobacteria;Chloroplast;Braarudosphaera_bigelowii;unclassified;unclassified;unclassified;unclassified;unclassified;unclassified;unclassified;unclassified;unclassified;unclassified;unclassified;	0	0	0	1	0	0	0	0	0	0	0	2	0	3	0	4	3	1	1	0	0	5	0	2	2	9	2	2	0	3	8	0	14	5	1	0	0	4	0	8	20	9	16	222	84	83	11	435
AMD_16S_OTUa_85099	Bacteria;Cyanobacteria;Chloroplast;unclassified;unclassified;unclassified;unclassified;unclassified;unclassified;unclassified;unclassified;unclassified;unclassified;unclassified;unclassified;	0	14	1	6	0	0	1	0	3	0	0	1	0	4	0	9	2	0	0	2	0	1	0	0	0	9	0	0	4	0	12	2	3	3	0	0	0	8	1	9	6	5	0	11	2	1	0	9
AMD_16S_OTUa_8728	Bacteria;Cyanobacteria;Chloroplast;unclassified;unclassified;unclassified;unclassified;unclassified;unclassified;unclassified;unclassified;unclassified;unclassified;unclassified;unclassified;	0	0	0	0	0	0	0	0	1	0	0	0	0	0	0	0	0	0	0	0	0	0	0	0	0	0	0	0	0	0	0	0	0	0	0	0	0	0	0	0	0	0	0	0	0	0	0	0
AMD_16S_OTUa_873	Bacteria;Cyanobacteria;Chloroplast;unclassified;unclassified;unclassified;unclassified;unclassified;unclassified;unclassified;unclassified;unclassified;unclassified;unclassified;unclassified;	254	7	0	2	0	0	2	0	5	5	0	4	12	6	0	0	0	3	0	0	0	3	0	2	1	3	1	4	0	0	1	0	3	1	0	0	0	0	0	0	0	0	0	0	0	0	0	0
AMD_16S_OTUa_8766	Bacteria;Cyanobacteria;Chloroplast;unclassified;unclassified;unclassified;unclassified;unclassified;unclassified;unclassified;unclassified;unclassified;unclassified;unclassified;unclassified;	0	0	24	0	0	0	1	0	0	0	0	0	0	0	0	5	0	0	0	0	0	1	0	0	1	0	0	0	0	0	0	0	0	0	0	0	0	4	0	0	0	0	0	0	2	1	0	2
AMD_16S_OTUa_8841	Bacteria;Cyanobacteria;Chloroplast;unclassified;unclassified;unclassified;unclassified;unclassified;unclassified;unclassified;unclassified;unclassified;unclassified;unclassified;unclassified;	0	6	0	1	0	0	2	0	1	0	0	3	0	0	0	1	0	0	0	0	1	5	0	1	0	3	0	0	0	0	20	3	14	3	3	0	0	0	0	1	2	0	0	0	0	0	0	0
AMD_16S_OTUa_8846	Bacteria;Cyanobacteria;Chloroplast;unclassified;unclassified;unclassified;unclassified;unclassified;unclassified;unclassified;unclassified;unclassified;unclassified;unclassified;unclassified;	0	0	0	0	0	0	6	0	0	0	0	1	0	0	0	0	0	0	0	0	0	0	0	1	0	1	0	0	0	0	0	0	0	0	0	0	0	0	0	0	0	1	0	0	0	0	0	2
AMD_16S_OTUa_89	Bacteria;Cyanobacteria;Chloroplast;uncultured_soil_bacterium;unclassified;unclassified;unclassified;unclassified;unclassified;unclassified;unclassified;unclassified;unclassified;unclassified;unclassified;	15	0	0	1	0	1	0	0	0	1	0	13	2	2	0	1	0	0	0	0	0	5	1	1	11	88	7	10	0	0	0	0	0	0	1	0	0	4	0	1	3	0	0	0	0	0	0	0
AMD_16S_OTUa_8952	Bacteria;Cyanobacteria;Chloroplast;unclassified;unclassified;unclassified;unclassified;unclassified;unclassified;unclassified;unclassified;unclassified;unclassified;unclassified;unclassified;	8	8	0	2	0	0	4	4	0	1	0	17	0	0	0	2	0	0	0	0	0	0	0	0	1	13	4	0	9	1	17	2	0	2	1	0	0	0	0	4	6	0	0	0	0	0	0	0
AMD_16S_OTUa_8990	Bacteria;Cyanobacteria;Chloroplast;unclassified;unclassified;unclassified;unclassified;unclassified;unclassified;unclassified;unclassified;unclassified;unclassified;unclassified;unclassified;	0	0	0	0	0	0	0	0	0	0	0	0	0	0	0	0	0	0	0	0	0	0	0	0	0	0	0	0	0	0	0	0	0	0	0	0	0	0	0	0	0	0	0	0	0	0	0	0
AMD_16S_OTUa_90484	Bacteria;Cyanobacteria;Chloroplast;unclassified;unclassified;unclassified;unclassified;unclassified;unclassified;unclassified;unclassified;unclassified;unclassified;unclassified;unclassified;	0	0	0	0	0	0	0	0	1	0	0	0	0	0	0	0	0	0	0	0	0	0	0	1	0	0	0	0	0	0	0	0	0	0	0	0	0	0	0	0	0	0	0	0	0	0	0	0
AMD_16S_OTUa_9100	Bacteria;Cyanobacteria;Chloroplast;unclassified;unclassified;unclassified;unclassified;unclassified;unclassified;unclassified;unclassified;unclassified;unclassified;unclassified;unclassified;	0	0	0	3	0	0	0	0	0	0	0	1	0	0	1	3	0	0	0	0	0	0	0	0	0	1	0	0	0	0	0	0	0	0	0	0	0	0	0	0	0	0	0	0	0	0	0	1
AMD_16S_OTUa_9490	Bacteria;Cyanobacteria;Chloroplast;uncultured_bacterium;unclassified;unclassified;unclassified;unclassified;unclassified;unclassified;unclassified;unclassified;unclassified;unclassified;unclassified;	0	0	0	0	0	0	2	0	0	0	0	2	0	0	0	0	0	1	0	0	0	9	1	0	3	3	0	0	1	1	10	0	2	2	4	0	0	6	0	0	2	0	1	4	0	2	0	7
AMD_16S_OTUa_9604	Bacteria;Cyanobacteria;Chloroplast;uncultured_bacterium;unclassified;unclassified;unclassified;unclassified;unclassified;unclassified;unclassified;unclassified;unclassified;unclassified;unclassified;	0	0	0	0	0	0	0	0	0	0	0	0	0	0	0	0	0	0	0	0	0	0	0	0	0	0	0	0	0	0	0	0	0	0	0	0	0	0	0	0	0	0	0	0	0	0	0	1
AMD_16S_OTUa_9622	Bacteria;Cyanobacteria;Chloroplast;Prasinophyceae_sp._CCMP1205;unclassified;unclassified;unclassified;unclassified;unclassified;unclassified;unclassified;unclassified;unclassified;unclassified;unclassified;	0	0	1	30	18	24	345	26	14	12	5	5	1	6	0	17	0	73	9	8	17	273	0	1	0	3	204	8	12	2	48	2	0	0	4	2	7	44	22	158	8	1	2	4	1	2	0	7
AMD_16S_OTUa_97042	Bacteria;Cyanobacteria;Chloroplast;unclassified;unclassified;unclassified;unclassified;unclassified;unclassified;unclassified;unclassified;unclassified;unclassified;unclassified;unclassified;	3	0	0	0	0	0	0	0	0	0	0	9	0	0	0	0	0	0	0	0	0	0	0	0	3	3	1	0	0	0	0	0	0	0	0	0	0	0	0	0	0	0	0	0	0	0	0	0
AMD_16S_OTUa_990	Bacteria;Cyanobacteria;Chloroplast;unclassified;unclassified;unclassified;unclassified;unclassified;unclassified;unclassified;unclassified;unclassified;unclassified;unclassified;unclassified;	11	5	0	1	0	0	0	0	0	0	0	4	1	3	0	0	0	0	0	0	0	0	0	0	0	7	0	0	0	0	0	0	0	0	0	0	0	0	0	0	0	0	0	0	0	0	0	0
AMD_16S_OTUa_991	Bacteria;Cyanobacteria;Chloroplast;Virgulinella_fragilis;unclassified;unclassified;unclassified;unclassified;unclassified;unclassified;unclassified;unclassified;unclassified;unclassified;unclassified;	19	2	0	2	0	1	25	0	0	0	7	57	9	53	1	1	0	0	0	0	0	19	2	19	29	181	12	17	1	10	253	20	37	2	14	0	3	8	0	16	1	2	0	2	0	0	0	0
AMD_16S_OTUb_100	Bacteria;Cyanobacteria;Chloroplast;uncultured_diatom;unclassified;unclassified;unclassified;unclassified;unclassified;unclassified;unclassified;unclassified;unclassified;unclassified;unclassified;	0	0	0	0	0	0	0	0	0	1	0	12	3	1	0	0	0	0	0	0	0	0	0	0	3	11	0	0	0	2	2	0	0	0	0	0	0	0	0	0	0	0	0	0	0	0	0	0
AMD_16S_OTUb_13149	Bacteria;Cyanobacteria;Chloroplast;uncultured_bacterium;unclassified;unclassified;unclassified;unclassified;unclassified;unclassified;unclassified;unclassified;unclassified;unclassified;unclassified;	0	0	0	0	0	0	0	0	0	0	0	0	0	1	0	0	0	0	0	0	0	0	0	0	1	7	2	0	0	2	0	0	0	0	0	0	0	0	0	3	0	0	0	0	0	0	0	0
AMD_16S_OTUb_1326	Bacteria;Cyanobacteria;Chloroplast;unclassified;unclassified;unclassified;unclassified;unclassified;unclassified;unclassified;unclassified;unclassified;unclassified;unclassified;unclassified;	0	0	0	1	0	0	0	0	0	0	0	2	0	2	1	0	0	4	0	0	0	3	0	0	0	0	0	0	0	0	1	1	2	3	1	0	0	1	1	0	0	0	0	1	0	0	0	1
AMD_16S_OTUb_14	Bacteria;Cyanobacteria;Chloroplast;uncultured_diatom;unclassified;unclassified;unclassified;unclassified;unclassified;unclassified;unclassified;unclassified;unclassified;unclassified;unclassified;	0	0	0	0	0	0	1	0	0	0	0	6	0	2	0	0	0	0	0	0	0	0	0	0	0	15	0	0	0	1	1	0	0	0	0	0	0	0	0	0	0	0	1	0	0	0	0	0
AMD_16S_OTUb_166	Bacteria;Cyanobacteria;Chloroplast;unclassified;unclassified;unclassified;unclassified;unclassified;unclassified;unclassified;unclassified;unclassified;unclassified;unclassified;unclassified;	43	36	0	23	0	8	180	1	14	7	0	312	20	27	6	22	9	7	3	0	3	86	5	6	20	247	74	42	45	31	149	66	112	23	9	1	1	70	19	13	6	1	0	1	0	0	0	7
AMD_16S_OTUb_2846	Bacteria;Cyanobacteria;Chloroplast;unclassified;unclassified;unclassified;unclassified;unclassified;unclassified;unclassified;unclassified;unclassified;unclassified;unclassified;unclassified;	0	1	0	1	0	0	0	0	0	0	0	0	0	3	0	0	1	6	0	0	0	0	0	0	3	1	0	0	0	0	11	0	0	1	1	0	0	1	0	0	1	1	0	2	0	0	0	4
AMD_16S_OTUb_3639	Bacteria;Cyanobacteria;Chloroplast;uncultured_diatom;unclassified;unclassified;unclassified;unclassified;unclassified;unclassified;unclassified;unclassified;unclassified;unclassified;unclassified;	0	0	0	0	0	0	0	0	0	0	0	1	0	0	0	0	0	1	0	0	0	0	0	0	0	0	0	1	0	0	0	0	1	0	0	0	0	0	0	0	0	0	0	0	0	0	0	0
AMD_16S_OTUb_3995	Bacteria;Cyanobacteria;Chloroplast;unidentified_eukaryote_clone_OM21;unclassified;unclassified;unclassified;unclassified;unclassified;unclassified;unclassified;unclassified;unclassified;unclassified;unclassified;	0	0	0	0	0	0	0	0	0	0	0	0	0	0	0	0	0	0	0	0	0	0	0	0	0	1	0	0	1	0	0	0	0	0	0	0	0	0	0	0	0	0	0	0	0	0	0	0
AMD_16S_OTUb_4	Bacteria;Cyanobacteria;Chloroplast;uncultured_diatom;unclassified;unclassified;unclassified;unclassified;unclassified;unclassified;unclassified;unclassified;unclassified;unclassified;unclassified;	0	0	0	0	0	0	0	0	0	0	0	1	0	0	0	0	0	0	0	0	0	0	0	0	0	5	2	0	0	0	0	0	0	0	0	0	0	0	0	0	0	0	0	0	0	0	0	0
AMD_16S_OTUb_5678	Bacteria;Cyanobacteria;Chloroplast;unclassified;unclassified;unclassified;unclassified;unclassified;unclassified;unclassified;unclassified;unclassified;unclassified;unclassified;unclassified;	0	0	0	0	0	0	0	0	0	0	0	0	0	0	0	0	0	0	0	0	0	0	0	0	0	0	0	0	0	0	0	0	0	0	0	0	0	0	0	0	0	0	0	0	0	0	0	0
AMD_16S_OTUb_71	Bacteria;Cyanobacteria;Chloroplast;unclassified;unclassified;unclassified;unclassified;unclassified;unclassified;unclassified;unclassified;unclassified;unclassified;unclassified;unclassified;	0	0	0	0	0	0	0	0	0	0	0	0	0	0	0	0	0	0	0	0	1	0	0	0	0	0	0	0	2	0	2	3	0	0	0	0	0	0	0	1	1	0	0	0	0	0	0	0
AMD_16S_OTUb_7361	Bacteria;Cyanobacteria;Chloroplast;unclassified;unclassified;unclassified;unclassified;unclassified;unclassified;unclassified;unclassified;unclassified;unclassified;unclassified;unclassified;	37	1	241	0	0	0	0	2	1	1	0	8	0	4	12	66	2	0	0	0	0	0	0	0	0	16	0	5	0	0	0	0	0	0	0	0	0	0	0	0	0	0	0	0	0	0	0	0
[truncated: 13 more columns]

## Sheet: 16S_Phytoplankton
OTU_ID	Silva132_Taxonomy	UW1	UW2	UW3	CTD1d5	UW4	UW5	CTD2d5	UW14	UW15	UW16	UW18	UW20	UW22	UW23	UW24	UW25	UW26	CTD3d5	UW27	UW29	CTD4d5	CTD5d5	UW31	UW32	UW33	UW34	CTD6d5	UW35	CTD7d5	UW36	CTD8d5	UW37	UW38	UW39	UW41	UW42	UW43	CTD9d5	UW44	CTD10d5	UW45	UW46	UW47	CTD11d5	UW49	UW50	UW51	CTD12d5
16S_OTUc_10237	Bacteria;Cyanobacteria;Cyanobacteria;SubsectionI;FamilyI;Cyanothece;Cyanothece_sp._ATCC_51142;unclassified;unclassified;unclassified;unclassified;unclassified;unclassified;unclassified;unclassified;	0	0	0	0	0	0	0	0	0	0	0	0	0	0	0	0	0	1	0	0	0	1	0	0	0	0	0	0	0	0	0	0	0	0	0	0	0	0	0	0	0	1	0	5	0	3	0	4
16S_OTUc_19115	Bacteria;Cyanobacteria;Cyanobacteria;SubsectionI;FamilyI;Prochlorococcus;unclassified;unclassified;unclassified;unclassified;unclassified;unclassified;unclassified;unclassified;unclassified;	0	3	0	22	0	1	6	2	5	9	0	3	2	0	32	27	1	0	0	7	7	0	3	6	1	4	0	4	1	3	0	2	2	11	10	1	2	5	0	0	33	9	0	48	8	15	0	76
AMD_16S_OTUa_119560	Bacteria;Cyanobacteria;Cyanobacteria;SubsectionI;FamilyI;Prochlorococcus;uncultured_bacterium;unclassified;unclassified;unclassified;unclassified;unclassified;unclassified;unclassified;unclassified;	0	0	0	8	0	0	0	0	0	0	0	0	0	0	1	2	0	0	0	1	0	0	0	0	0	0	0	0	0	0	2	0	0	2	0	1	0	3	0	1	3	1	0	13	6	1	0	13
AMD_16S_OTUa_55992	Bacteria;Cyanobacteria;Cyanobacteria;SubsectionI;FamilyI;Prochlorococcus;uncultured_cyanobacterium;unclassified;unclassified;unclassified;unclassified;unclassified;unclassified;unclassified;unclassified;	74	61	11	118	282	380	222	297	237	384	61	230	315	145	181	549	121	156	93	118	18	383	99	322	190	167	290	194	20	59	65	270	565	199	432	445	456	93	445	371	221	244	116	85	45	64	8	33
AMD_16S_OTUa_9	Bacteria;Cyanobacteria;Cyanobacteria;SubsectionI;FamilyI;Prochlorococcus;uncultured_Prochlorococcus_sp.;unclassified;unclassified;unclassified;unclassified;unclassified;unclassified;unclassified;unclassified;	76	3864	10876	17279	548	2569	1341	296	525	391	716	1345	274	3487	27333	29364	3379	4921	619	7034	2847	800	2753	3275	1166	2581	140	467	996	1149	2163	7408	6700	3318	4460	1398	1224	13573	2397	14016	60403	19979	9051	59457	35002	28783	4941	99994
AMD_16S_OTUa_27310	Bacteria;Cyanobacteria;Cyanobacteria;SubsectionI;FamilyI;Synechococcus;Synechococcus_sp._CC9311;unclassified;unclassified;unclassified;unclassified;unclassified;unclassified;unclassified;unclassified;	90	39	15	47	179	116	333	302	242	385	40	270	500	168	40	246	81	83	25	116	13	628	159	251	191	155	485	305	34	106	44	232	629	375	565	597	550	51	476	137	51	75	26	6	1	5	0	3
AMD_16S_OTUa_108795	Bacteria;Cyanobacteria;Cyanobacteria;SubsectionI;FamilyI;Synechococcus;Synechococcus_sp._CC9605;unclassified;unclassified;unclassified;unclassified;unclassified;unclassified;unclassified;unclassified;	9	6	1	4	10	15	16	38	31	76	2	32	37	15	4	33	10	0	2	31	0	0	44	46	9	21	3	50	20	17	14	30	42	66	110	34	59	8	62	11	15	6	1	1	0	0	0	0
AMD_16S_OTUa_49973	Bacteria;Cyanobacteria;Cyanobacteria;SubsectionI;FamilyI;Synechococcus;Synechococcus_sp._CC9605;unclassified;unclassified;unclassified;unclassified;unclassified;unclassified;unclassified;unclassified;	16	9	9	3	26	8	17	36	22	54	6	18	26	9	7	38	8	1	2	29	0	3	41	49	39	28	7	49	13	22	4	25	50	36	54	25	50	9	63	6	7	9	6	4	1	1	0	0
16S_OTUc_13603	Bacteria;Cyanobacteria;Cyanobacteria;SubsectionI;FamilyI;Synechococcus;Synechococcus_sp._CC9605;unclassified;unclassified;unclassified;unclassified;unclassified;unclassified;unclassified;unclassified;	1	4	0	2	0	0	1	6	2	5	0	1	0	0	0	1	4	0	0	4	0	0	0	4	2	1	0	2	4	2	5	5	3	14	7	0	2	3	8	4	2	0	0	0	0	0	0	0
AMD_16S_OTUb_133392	Bacteria;Cyanobacteria;Cyanobacteria;SubsectionI;FamilyI;Synechococcus;Synechococcus_sp._CC9605;unclassified;unclassified;unclassified;unclassified;unclassified;unclassified;unclassified;unclassified;	0	1	1	1	0	0	2	2	2	5	0	1	1	0	1	1	2	1	0	4	0	0	3	4	3	3	0	4	0	3	0	4	3	7	5	2	3	0	8	0	0	1	0	0	0	0	0	0
16S_OTUc_21480	Bacteria;Cyanobacteria;Cyanobacteria;SubsectionI;FamilyI;Synechococcus;Synechococcus_sp._'Dictyocoryne_profunda_1_cyanobiont';unclassified;unclassified;unclassified;unclassified;unclassified;unclassified;unclassified;unclassified;	0	2	1	1	0	0	2	1	2	0	0	1	0	0	0	1	0	0	0	0	0	0	0	0	0	3	0	0	0	0	0	0	0	1	0	0	2	0	0	1	0	0	0	0	0	0	0	0
16S_OTUc_8679	Bacteria;Cyanobacteria;Cyanobacteria;SubsectionI;FamilyI;Synechococcus;unclassified;unclassified;unclassified;unclassified;unclassified;unclassified;unclassified;unclassified;unclassified;	14	18	210	7	31	17	75	26	15	28	8	16	33	12	9	70	6	9	0	10	7	16	0	9	10	10	19	5	2	28	11	25	39	8	19	63	76	22	55	12	8	11	3	3	2	2	0	0
16S_OTUc_26173	Bacteria;Cyanobacteria;Cyanobacteria;SubsectionI;FamilyI;Synechococcus;unclassified;unclassified;unclassified;unclassified;unclassified;unclassified;unclassified;unclassified;unclassified;	9	12	0	0	5	2	13	16	19	32	0	20	24	10	4	19	1	0	0	39	0	0	28	7	0	7	3	36	11	5	4	11	18	18	10	40	9	3	38	1	10	1	0	0	0	0	0	0
16S_OTUc_6587	Bacteria;Cyanobacteria;Cyanobacteria;SubsectionI;FamilyI;Synechococcus;unclassified;unclassified;unclassified;unclassified;unclassified;unclassified;unclassified;unclassified;unclassified;	4	0	0	0	1	5	3	4	1	3	0	4	12	0	5	2	2	3	0	6	0	4	5	8	0	3	3	4	0	1	1	7	3	8	5	6	7	2	26	3	1	2	0	0	0	0	0	0
16S_OTUc_15677	Bacteria;Cyanobacteria;Cyanobacteria;SubsectionI;FamilyI;Synechococcus;unclassified;unclassified;unclassified;unclassified;unclassified;unclassified;unclassified;unclassified;unclassified;	0	5	0	2	0	0	7	0	2	1	0	13	2	0	1	0	0	0	0	0	2	0	0	0	0	2	0	1	9	0	3	6	7	4	2	1	0	1	0	6	0	0	0	0	0	0	0	0
16S_OTUc_12100	Bacteria;Cyanobacteria;Cyanobacteria;SubsectionI;FamilyI;Synechococcus;unclassified;unclassified;unclassified;unclassified;unclassified;unclassified;unclassified;unclassified;unclassified;	0	0	0	0	0	0	0	0	0	0	0	0	0	0	3	3	0	0	0	1	0	1	2	0	0	0	0	0	0	0	0	0	0	0	0	0	2	3	3	1	2	2	0	0	0	0	0	1
16S_OTUc_17207	Bacteria;Cyanobacteria;Cyanobacteria;SubsectionI;FamilyI;Synechococcus;unclassified;unclassified;unclassified;unclassified;unclassified;unclassified;unclassified;unclassified;unclassified;	2	0	0	0	0	0	0	0	0	0	0	0	0	0	0	0	0	0	0	0	0	0	0	1	0	0	0	0	0	0	2	0	1	0	0	0	0	1	1	2	0	0	0	0	0	0	0	0
AMD_16S_OTUa_121187	Bacteria;Cyanobacteria;Cyanobacteria;SubsectionI;FamilyI;Synechococcus;unclassified;unclassified;unclassified;unclassified;unclassified;unclassified;unclassified;unclassified;unclassified;	1	0	0	0	0	0	0	0	0	0	0	0	5	2	0	0	0	0	0	0	0	0	2	0	0	0	0	0	0	0	0	0	0	2	0	0	0	0	0	0	1	0	0	0	0	0	0	0
16S_OTUc_17537	Bacteria;Cyanobacteria;Cyanobacteria;SubsectionI;FamilyI;Synechococcus;unclassified;unclassified;unclassified;unclassified;unclassified;unclassified;unclassified;unclassified;unclassified;	1	0	0	0	0	4	0	0	1	0	0	1	1	0	1	0	0	0	0	0	0	0	0	0	0	0	0	0	0	0	0	1	2	0	0	0	0	0	0	0	0	0	0	0	0	1	0	0
16S_OTUc_5069	Bacteria;Cyanobacteria;Cyanobacteria;SubsectionI;FamilyI;Synechococcus;unclassified;unclassified;unclassified;unclassified;unclassified;unclassified;unclassified;unclassified;unclassified;	0	0	0	0	0	0	0	0	0	0	0	0	0	0	0	0	0	0	0	0	0	0	0	0	0	1	0	0	0	0	0	0	2	0	0	0	0	0	0	0	0	0	0	0	0	0	0	0
AMD_16S_OTUa_2	Bacteria;Cyanobacteria;Cyanobacteria;SubsectionI;FamilyI;Synechococcus;uncultured_marine_bacterium;unclassified;unclassified;unclassified;unclassified;unclassified;unclassified;unclassified;unclassified;	27311	21479	23056	11636	47643	32229	47095	102020	69037	143593	9488	53439	96316	31244	18460	66132	18052	3751	6510	77832	2090	17518	70116	120162	65144	58702	18001	86857	30799	67376	20697	55484	91244	92669	120866	77776	115834	21683	141985	23203	28759	15981	9497	3667	1469	1960	172	1269
AMD_16S_OTUa_15237	Bacteria;Cyanobacteria;Cyanobacteria;SubsectionI;FamilyI;Synechococcus;unidentified_marine_bacterioplankton;unclassified;unclassified;unclassified;unclassified;unclassified;unclassified;unclassified;unclassified;	421	479	845	442	3247	1524	3132	8018	6385	12852	323	1515	4261	1754	927	5062	1264	768	316	3091	120	4205	1445	6882	4698	3706	2921	4250	416	1351	139	458	1726	1815	2210	5698	3031	390	761	158	84	102	47	25	23	13	6	17
16S_OTUc_4681	Bacteria;Cyanobacteria;Cyanobacteria;SubsectionI;FamilyI;unclassified;unclassified;unclassified;unclassified;unclassified;unclassified;unclassified;unclassified;unclassified;unclassified;	9	9	15	46	56	68	117	153	109	455	63	86	71	51	47	86	21	109	15	113	10	352	39	162	124	138	390	57	19	19	22	23	32	16	35	76	59	16	56	52	18	12	11	6	9	6	3	15
16S_OTUc_269	Bacteria;Cyanobacteria;Cyanobacteria;SubsectionI;FamilyI;unclassified;unclassified;unclassified;unclassified;unclassified;unclassified;unclassified;unclassified;unclassified;unclassified;	0	0	0	0	0	0	0	0	0	0	0	0	0	0	0	0	0	0	0	0	0	0	0	0	0	0	0	0	0	0	0	0	0	0	1	0	0	0	0	0	0	0	0	0	0	0	0	0
16S_OTUc_265	Bacteria;Cyanobacteria;Cyanobacteria;SubsectionII;FamilyII;Pleurocapsa;uncultured_bacterium;unclassified;unclassified;unclassified;unclassified;unclassified;unclassified;unclassified;unclassified;	0	0	0	0	0	0	0	0	0	0	0	0	0	0	0	0	0	0	0	0	0	0	0	0	0	0	0	0	0	0	1	0	0	0	0	0	0	0	0	0	3	0	0	0	0	1	0	0
16S_OTUc_1037	Bacteria;Cyanobacteria;Cyanobacteria;SubsectionIII;FamilyI;Leptolyngbya;unclassified;unclassified;unclassified;unclassified;unclassified;unclassified;unclassified;unclassified;unclassified;	0	0	0	0	0	0	0	0	0	0	0	0	0	0	0	0	0	0	0	0	0	0	0	0	1	0	0	0	0	1	0	0	0	0	0	0	0	0	0	2	0	0	0	0	0	0	0	0
16S_OTUc_3498	Bacteria;Cyanobacteria;Cyanobacteria;SubsectionIII;FamilyI;Limnothrix;uncultured_Limnothrix_sp.;unclassified;unclassified;unclassified;unclassified;unclassified;unclassified;unclassified;unclassified;	0	1	0	0	0	0	0	0	0	0	0	0	0	0	0	0	0	0	0	0	0	0	0	0	0	0	0	0	0	0	0	0	0	0	0	0	0	0	0	0	0	0	0	0	0	0	0	1
16S_OTUc_359	Bacteria;Cyanobacteria;Cyanobacteria;SubsectionIII;FamilyI;Oscillatoria;Leptolyngbya_sp._PCC_7376;unclassified;unclassified;unclassified;unclassified;unclassified;unclassified;unclassified;unclassified;	0	0	0	0	0	2	0	0	0	0	0	0	0	0	0	1	0	0	0	0	0	0	0	0	0	0	0	0	0	0	0	0	1	0	0	0	0	0	0	0	0	0	0	0	0	0	0	0
16S_OTUc_2133	Bacteria;Cyanobacteria;Cyanobacteria;SubsectionIII;FamilyI;Spirulina;uncultured_bacterium;unclassified;unclassified;unclassified;unclassified;unclassified;unclassified;unclassified;unclassified;	0	0	0	0	0	0	0	0	0	0	0	0	0	0	0	0	0	0	0	0	0	0	0	0	0	0	0	0	0	0	0	0	1	0	0	0	0	0	0	0	0	0	0	0	0	0	0	0
AMD_16S_OTUa_180	Bacteria;Cyanobacteria;Cyanobacteria;SubsectionIII;FamilyI;Trichodesmium_thiebautii;unclassified;unclassified;unclassified;unclassified;unclassified;unclassified;unclassified;unclassified;unclassified;	130	154	92	48	2	25	49	9	29	9	0	138	13	32	37	100	5	99	7	7	13	692	17	29	4	43	4	4	7	3	2	9	6	1	5	34	29	58	62	8	118	96	178	517	129	115	5	497
16S_OTUc_232	Bacteria;Cyanobacteria;Cyanobacteria;SubsectionIII;FamilyI;unclassified;unclassified;unclassified;unclassified;unclassified;unclassified;unclassified;unclassified;unclassified;unclassified;	0	0	0	0	0	0	0	0	0	0	0	0	0	0	0	0	0	0	0	0	0	0	0	0	0	0	0	0	0	0	0	2	0	0	0	0	0	0	0	0	0	0	0	0	0	0	0	0
AMD_16S_OTUa_12222	Bacteria;Cyanobacteria;Cyanobacteria;SubsectionIV;FamilyII;Calothrix;Richelia_intracellularis;unclassified;unclassified;unclassified;unclassified;unclassified;unclassified;unclassified;unclassified;	0	0	0	0	2	9	0	1	3	54	0	2	0	3	0	0	0	3	1	2	0	2	0	7	0	0	0	0	0	2	19	2	11	3	1	2	7	0	1	0	8	3	0	7	0	3	0	1
AMD_16S_OTUa_17356	Bacteria;Cyanobacteria;Cyanobacteria;SubsectionIV;FamilyII;Calothrix;uncultured_cyanobacterium;unclassified;unclassified;unclassified;unclassified;unclassified;unclassified;unclassified;unclassified;	1	0	0	0	0	0	0	0	0	0	0	0	2	0	0	0	0	0	0	0	0	0	0	0	0	0	1	0	1	1	1	0	0	0	0	0	0	0	0	0	0	0	0	0	0	0	0	0
16S_OTUc_3412	Bacteria;Cyanobacteria;Cyanobacteria;SubsectionIV;FamilyII;Rivularia;Rivularia_sp._PCC_7116;unclassified;unclassified;unclassified;unclassified;unclassified;unclassified;unclassified;unclassified;	0	0	0	0	0	0	0	0	1	0	0	0	0	0	0	0	0	0	0	0	0	0	2	0	0	0	0	0	0	0	0	0	0	0	0	0	0	0	0	0	0	0	0	0	0	0	0	0
[truncated: 14 more columns]

## Sheet: ITS_Cyanobacteria
ITS taxonomy	UW1	UW3	UW4	UW5	CTD2d5	UW15	UW16	UW18	UW2	UW20	UW22	UW23	UW25	UW26	UW27	UW29	UW31	UW32	UW33	UW34	UW35	UW36	CTD8d5	UW37	UW38	UW39	UW40	UW41	UW42	UW43	UW44	CTD10d5	UW45	UW46	UW47	UW49	CTD12d5	UW51	UW52	UW53	UW54	UW55	UW56	UW58	CTD15d5	UW59	UW60	UW61	UW62
Prochlorococcus;LL	3	10	0	2	1	0	0	0	0	0	0	0	4	1	0	2	3	0	1	0	0	0	0	0	0	0	0	0	0	0	0	11	1	8	3	3	1	1	3	5	3	1	0	1	2	0	5	4	5
Prochlorococcus;Pro;HLII	3684	1084	50	5484	3576	7	1	242	979	1207	52	69	4556	2281	337	948	8119	352	141	32	545	68	3	60	268	341	350	117	136	264	100	8103	438	8404	3777	2184	4258	497	5267	5818	6166	5141	5229	3608	3147	3632	1808	6102	5447
Prochlorococcus;Pro;LLIII	7	2	1	11	7	0	0	0	4	2	4	0	3	5	0	2	3	5	0	0	0	0	1	0	0	1	0	2	0	0	1	5	0	14	4	8	10	0	13	5	5	4	4	3	3	11	5	5	5
Prochlorococcus;unclassified	0	0	0	0	0	0	0	0	0	0	0	0	0	0	0	0	0	0	0	0	0	0	0	0	0	0	0	0	0	0	0	4	0	1	1	0	0	0	0	0	0	0	0	0	0	0	0	0	0
Prochlorococcus;unclassified	2	0	0	4	9	0	0	0	0	0	0	0	5	5	0	3	2	1	0	0	0	0	0	0	0	0	2	0	0	0	0	8	0	4	6	4	1	0	5	11	6	6	3	4	1	3	0	4	5
Synechococcus;EnvC	0	0	0	0	0	0	0	0	0	6	0	0	0	0	0	0	0	0	0	0	0	0	0	0	2	0	0	0	0	0	0	0	0	0	0	0	0	0	0	0	0	0	0	0	0	0	0	0	0
Synechococcus;II/III	0	0	0	0	0	0	1	0	0	0	0	0	0	0	1	1	1	0	0	0	0	0	0	0	1	1	1	0	2	0	1	0	0	0	1	0	0	0	0	0	0	0	0	0	0	0	0	0	0
Synechococcus;IIabc	1123	1853	2595	163	491	5506	1995	1969	1187	1526	1317	2106	336	1492	1581	1151	2395	1626	1359	1152	1649	2437	1450	1953	1432	2144	1694	2381	2391	1444	2087	45	1781	619	1076	1018	40	1490	65	32	3	6	1	223	130	1388	1649	62	192
Synechococcus;IIabc/Ia	0	0	0	0	0	0	0	0	0	0	0	0	0	0	0	0	0	0	0	0	2	0	0	0	0	0	2	0	0	0	0	0	0	0	0	0	0	0	0	0	0	0	0	0	0	0	0	0	0
Synechococcus;IIabc/IV/WPC1	8	9	8	0	0	0	0	0	0	0	0	0	0	8	0	0	0	0	0	0	8	0	0	0	0	8	8	0	0	0	0	0	0	0	0	0	0	0	0	0	0	0	0	0	0	8	0	0	0
Synechococcus;IIabc/VII	0	0	14	0	0	126	70	14	0	0	84	28	28	14	14	42	28	14	14	0	14	28	0	14	42	42	70	84	14	42	42	0	14	42	42	0	0	14	0	0	0	0	0	0	0	28	14	0	14
Synechocococcus;Cyanobium;PCC-6307	5	77	121	103	4	1186	434	375	31	121	138	257	4	299	155	26	173	26	93	142	261	194	352	48	2	106	378	44	112	985	85	2	19	0	0	2	0	257	0	2	0	0	2	2	0	20	0	0	0
unclassified	54	5	1	1	1	168	85	53	24	14	14	19	0	21	15	1	5	3	18	12	24	82	37	20	9	18	27	13	12	54	48	9	1	3	2	1	1	10	0	5	3	1	2	0	0	2	1	0	0
[truncated: 6 more columns]

## Sheet: 18S difference w prev studies
Taxa not found previously in these waters
OTU_ID	PR2_Taxonomy	UW1	CTD1d5	UW4	UW5	CTD2d5	UW22	UW23	UW25	CTD3d5	UW27	CTD4d5	CTD5d5	UW32	UW33	CTD6d5	CTD7d5	UW36	CTD8d5	UW41	UW43	CTD9d5	UW44	CTD10d5	UW45	UW47	CTD11d5	UW49	CTD12d5	CTD13d5	UW55	UW56	CTD14d5	UW58	CTD15d5	UW60	CTD16d5	UW61	UW62	UW63	CTD17d5	UW64
OTU_9716253;size=8;	Eukaryota;Alveolata;Dinophyta;Dinophyceae;Dinophyceae_X;Dinophyceae_XX;Azadinium;	0	0	0	0	1	0	1	0	1	0	0	1	0	0	0	0	0	0	0	0	6	0	1	0	0	1	1	0	0	1	0	0	0	0	1	1	0	0	0	1	0
OTU_975575;size=100;	Eukaryota;Alveolata;Dinophyta;Dinophyceae;Dinophyceae_X;Dinophyceae_XX;Azadinium;	0	0	0	0	8	0	0	0	3	0	0	0	0	0	0	6	0	0	0	0	0	0	0	0	0	0	0	0	0	0	0	0	0	0	0	0	0	0	0	0	0
OTU_971225;size=12371;	Eukaryota;Alveolata;Dinophyta;Dinophyceae;Dinophyceae_X;Dinophyceae_XX;Azadinium;	0	0	0	0	0	1	0	0	0	0	0	1	0	0	0	0	0	0	0	0	1	0	6	1	0	3	0	0	0	0	1	4	0	1	1	4	0	1	0	1	1
OTU_9715548;size=20;	Eukaryota;Alveolata;Dinophyta;Dinophyceae;Dinophyceae_X;Dinophyceae_XX;Azadinium;	0	3	0	0	0	0	1	0	0	1	3	1	0	0	0	0	0	1	0	0	6	0	1	1	0	1	0	0	0	1	2	5	0	1	1	0	0	0	0	1	0
OTU_976994;size=129;	Eukaryota;Alveolata;Dinophyta;Dinophyceae;Dinophyceae_X;Dinophyceae_XX;Azadinium;	0	0	0	0	0	0	0	0	0	0	0	0	0	0	0	0	0	0	0	0	0	0	0	0	0	1	4	3	5	3	10	10	0	0	6	2	0	3	0	1	0
OTU_9714383;size=436;	Eukaryota;Alveolata;Dinophyta;Dinophyceae;Dinophyceae_X;Dinophyceae_XX;Azadinium;	1	21	0	0	12	0	8	4	20	6	14	19	1	0	12	3	1	2	0	6	19	6	28	3	2	14	6	6	5	8	3	14	2	8	1	20	5	13	26	10	6
OTU_9712776;size=107;	Eukaryota;Alveolata;Dinophyta;Dinophyceae;Dinophyceae_X;Dinophyceae_XX;Azadinium;	3	8	0	0	6	22	10	5	15	10	41	30	0	3	31	20	2	5	2	1	61	11	114	67	21	118	84	81	19	83	88	52	29	29	25	122	24	62	23	29	21
OTU_978820;size=165;	Eukaryota;Alveolata;Dinophyta;Dinophyceae;Dinophyceae_X;Dinophyceae_XX;Azadinium;Azadinium_concinnum;	1	2	0	0	3	1	1	2	10	4	1	7	0	3	6	3	4	2	2	1	5	0	21	9	13	15	13	15	14	13	4	16	15	2	3	12	0	14	1	5	5
OTU_979578;size=798;	Eukaryota;Alveolata;Dinophyta;Dinophyceae;Dinophyceae_X;Dinophyceae_XX;Azadinium;Azadinium_trinitatum;	0	0	0	0	0	0	0	0	0	0	0	0	0	0	0	2	0	0	0	0	0	0	4	0	0	1	2	3	0	1	0	1	0	0	0	0	0	0	0	1	0
OTU_9715648;size=76;	Eukaryota;Alveolata;Dinophyta;Dinophyceae;Dinophyceae_X;Dinophyceae_XX;Azadinium;Azadinium_trinitatum;	9	14	2	1	16	2	10	8	26	10	20	26	1	5	20	11	4	17	8	7	35	3	30	8	5	16	14	7	14	5	13	26	8	17	10	28	4	8	9	17	13
OTU_9710613;size=158;	Eukaryota;Alveolata;Dinophyta;Dinophyceae;Dinophyceae_X;Dinophyceae_XX;Azadinium;	0	0	0	0	0	0	0	0	0	0	0	0	0	0	0	0	0	0	0	0	0	0	0	0	0	0	0	1	0	0	1	0	0	0	0	1	0	0	0	0	0
OTU_975133;size=165;	Eukaryota;Alveolata;Dinophyta;Dinophyceae;Dinophyceae_X;Dinophyceae_XX;Posoniella;Posoniella_tricarinelloides;	0	3	0	0	0	0	1	0	0	0	0	0	0	0	0	0	0	2	5	5	0	0	0	0	0	0	0	0	0	0	2	0	0	0	0	0	0	2	0	0	0
OTU_9710318;size=29;	Eukaryota;Archaeplastida;Streptophyta;	12	0	0	0	2	0	3	1	0	0	1	0	0	0	0	0	2	0	0	0	4	0	0	0	0	0	0	0	0	0	0	2	0	0	0	0	0	0	0	0	0
OTU_971594;size=2148;	Eukaryota;Archaeplastida;Chlorophyta;Pyramimonadales;Pyramimonadales_X;Pyramimonadales_XX;Pterosperma;	5	7	0	0	11	3	5	3	2	3	3	4	1	0	0	3	16	15	48	0	23	2	3	5	0	6	20	3	1	14	6	7	4	3	5	4	3	6	38	9	14
OTU_978546;size=89;	Eukaryota;Archaeplastida;Chlorophyta;Pyramimonadales;Pyramimonadales_X;Pyramimonadales_XX;Pterosperma;Pterosperma_cristatum;	0	1	0	0	0	0	1	0	0	0	0	0	0	0	0	0	0	0	0	0	0	0	0	0	0	0	0	0	0	0	0	0	0	0	0	0	0	0	0	0	0
OTU_973732;size=820;	Eukaryota;Archaeplastida;Chlorophyta;Pyramimonadales;Pyramimonadales_X;Pyramimonadales_XX;Pterosperma;Pterosperma_cristatum;	0	0	0	0	0	0	1	0	0	0	0	1	0	1	0	0	0	0	3	0	0	0	1	0	0	2	4	2	0	1	0	0	0	0	0	1	0	3	3	1	1
OTU_972617;size=786;	Eukaryota;Archaeplastida;Chlorophyta;Pyramimonadales;Pyramimonadales_X;Pyramimonadales_XX;Pterosperma;Pterosperma_cristatum;	0	0	0	0	0	0	4	0	3	2	0	6	0	0	0	0	0	0	5	0	3	0	2	0	0	0	0	0	0	0	1	2	0	0	0	0	0	3	1	0	0
OTU_974417;size=348;	Eukaryota;Archaeplastida;Chlorophyta;Pyramimonadales;Pyramimonadales_X;Pyramimonadales_XX;Pterosperma;Pterosperma_cristatum;	0	0	0	0	0	0	4	0	0	1	1	13	0	0	0	0	0	0	0	0	0	0	1	3	0	4	14	3	2	14	4	3	0	1	4	4	1	9	16	2	4
OTU_976345;size=134;	Eukaryota;Stramenopiles;Ochrophyta;Bolidophyceae-and-relatives;Bolidophyceae-and-relatives_X;Bolidophyceae-and-relatives_XX;Bolidomonas;	0	0	0	0	0	0	0	0	2	1	0	0	0	0	0	0	0	0	0	0	0	0	0	0	0	0	0	0	0	0	0	0	0	0	0	0	0	0	0	0	0
OTU_976973;size=64;	Eukaryota;Stramenopiles;Ochrophyta;Bolidophyceae-and-relatives;Bolidophyceae-and-relatives_X;Bolidophyceae-and-relatives_XX;Bolidomonas;	0	0	0	0	0	0	0	0	0	0	0	0	0	0	0	0	0	0	0	0	0	0	0	0	0	0	2	2	0	0	0	0	0	0	0	0	0	0	0	0	0
OTU_97900;size=4064;	Eukaryota;Stramenopiles;Ochrophyta;Bolidophyceae-and-relatives;Bolidophyceae-and-relatives_X;Bolidophyceae-and-relatives_XX;Bolidomonas;Bolidomonas_pacifica;	30	43	0	6	25	10	34	43	53	37	25	0	1	7	3	27	21	46	47	1	79	6	58	54	43	41	64	30	16	52	71	32	45	55	34	19	28	33	22	33	39
OTU_97449;size=12049;	Eukaryota;Stramenopiles;Ochrophyta;Bolidophyceae-and-relatives;Bolidophyceae-and-relatives_X;Bolidophyceae-and-relatives_XX;Bolidomonas;Bolidomonas_sp.;	0	0	0	0	0	0	0	0	0	0	0	0	0	0	0	0	0	0	0	0	0	0	0	0	0	0	0	0	0	0	0	0	0	0	0	1	0	0	0	0	0
OTU_97883;size=5974;	Eukaryota;Stramenopiles;Ochrophyta;Bolidophyceae-and-relatives;Bolidophyceae-and-relatives_X;Bolidophyceae-and-relatives_XX;Bolidomonas;Bolidomonas_sp.;	0	5	0	0	17	3	5	10	12	7	8	5	0	0	2	26	6	1	51	0	72	0	14	16	22	8	17	13	1	25	21	14	8	16	14	9	15	16	1	11	18
OTU_9712705;size=5;	Eukaryota;Archaeplastida;Streptophyta;Klebsormidiophyceae;Klebsormidiophyceae_X;Klebsormidiophyceae_XX;Interfilum;Interfilum_paradoxum;	0	0	0	0	0	0	0	0	0	0	0	0	0	0	0	0	0	0	0	0	0	0	2	0	0	0	0	0	0	0	0	0	0	0	0	0	0	0	0	0	0
OTU_973113;size=527;	Eukaryota;Excavata;Discoba;Euglenozoa;Euglenida;Euglenales;Rapaza;Rapaza_viridis;	0	0	0	0	0	0	0	0	0	0	2	0	0	0	1	0	0	0	0	0	0	0	0	0	0	0	0	0	0	0	0	0	0	0	0	0	0	0	0	0	0
OTU_974385;size=428;	Eukaryota;Excavata;Discoba;Euglenozoa;Euglenida;Eutreptiales;Eutreptiella;	0	0	0	0	0	0	0	0	0	0	0	0	0	0	0	0	0	0	0	0	0	0	0	0	0	0	0	0	0	0	0	0	0	0	0	0	0	0	0	1	0
OTU_97419;size=11935;	Eukaryota;Hacrobia;Cryptophyta;Cryptophyceae;Cryptophyceae_X;Cryptomonadales;Geminigera;Geminigera_cryophila;	0	0	0	0	0	0	0	0	0	0	0	0	0	0	0	0	0	0	0	0	0	0	0	0	0	0	0	0	0	0	0	0	0	0	0	0	0	0	0	1	0
OTU_97617;size=6271;	Eukaryota;Hacrobia;Cryptophyta;Cryptophyceae;Cryptophyceae_X;Cryptomonadales;Geminigera;Geminigera_cryophila;	0	0	0	0	0	0	0	0	0	0	0	0	0	0	0	4	0	0	0	0	0	0	0	0	0	0	0	0	0	0	0	0	0	0	0	0	0	0	0	0	0
OTU_976951;size=180;	Eukaryota;Hacrobia;Cryptophyta;Cryptophyceae;Cryptophyceae_X;Cryptomonadales;Rhodomonas;	2	2	0	0	0	2	0	0	0	0	0	0	0	0	0	0	0	11	1	0	0	0	0	0	0	0	0	0	0	0	0	0	0	0	0	0	0	0	0	0	0
OTU_973193;size=503;	Eukaryota;Hacrobia;Cryptophyta;Cryptophyceae;Cryptophyceae_X;Cryptomonadales;Rhodomonas;Rhodomonas_abbreviata;	16	3	0	0	7	6	5	2	0	0	1	2	0	0	0	0	10	0	7	4	5	0	0	2	0	1	0	1	0	0	0	1	0	0	0	0	0	0	0	0	0
OTU_9715509;size=4;	Eukaryota;Hacrobia;Cryptophyta;Cryptophyceae;Cryptophyceae_X;Cryptomonadales;Storeatula;Storeatula_major;	1	0	0	0	0	0	0	0	0	0	0	0	0	0	0	0	0	0	0	0	0	0	0	0	0	0	0	0	0	0	0	0	0	0	0	0	0	0	0	0	0
OTU_973006;size=502;	Eukaryota;Hacrobia;Cryptophyta;Cryptophyceae;Cryptophyceae_X;Cryptomonadales;Storeatula;Storeatula_major;	84	80	0	0	41	17	5	3	0	0	14	5	1	1	7	18	4	23	2	3	6	0	0	0	0	0	0	1	0	0	0	1	0	2	0	0	0	5	0	1	0
OTU_9714420;size=12;	Eukaryota;Hacrobia;Cryptophyta;Cryptophyceae;Cryptophyceae_X;Cryptomonadales;Teleaulax;Teleaulax_amphioxeia;	2	0	0	0	0	2	0	0	0	0	2	0	0	1	0	1	1	0	0	0	0	0	1	0	0	0	0	0	0	0	0	0	0	0	0	0	0	4	0	1	0
OTU_9772;size=88963;	Eukaryota;Hacrobia;Cryptophyta;Cryptophyceae;Cryptophyceae_X;Cryptomonadales;Teleaulax;Teleaulax_amphioxeia;	28	14	0	4	10	5	0	2	0	3	15	0	0	18	28	52	38	3	0	7	7	0	9	2	8	7	2	0	1	0	2	46	6	7	2	0	0	24	17	11	6
OTU_971195;size=2369;	Eukaryota;Hacrobia;Cryptophyta;Cryptophyceae;Cryptophyceae_X;Cryptomonadales;Teleaulax;Teleaulax_amphioxeia;	52	14	0	0	0	9	1	2	3	2	0	0	4	46	212	25	0	0	0	0	4	0	14	0	31	9	3	4	0	0	6	0	1	4	0	0	0	0	11	1	2
OTU_9716386;size=4;	Eukaryota;Hacrobia;Haptophyta;Pavlovophyceae;Pavlovales;Pavlovaceae;Exanthemachrysis;	0	0	0	0	0	0	0	0	0	2	0	0	0	0	0	0	3	4	2	0	0	0	0	0	0	0	0	0	0	1	0	0	0	0	0	0	0	0	0	0	0
OTU_974390;size=156;	Eukaryota;Hacrobia;Haptophyta;Pavlovophyceae;Pavlovales;Pavlovaceae;Exanthemachrysis;Exanthemachrysis_gayraliae;	0	0	0	0	0	0	0	0	0	0	0	0	0	0	0	0	2	24	21	0	0	7	1	1	0	2	0	1	0	1	2	8	8	5	0	0	0	5	0	4	0
OTU_97211;size=28036;	Eukaryota;Hacrobia;Haptophyta;Prymnesiophyceae;Clade-D;Clade-D_X;Clade-D_XX;Clade-D_XX_sp._strain1;	37	584	40	77	534	72	196	169	162	154	401	217	18	142	296	495	230	130	84	66	844	12	278	117	133	111	124	61	84	182	357	739	234	218	63	316	199	472	292	291	345
OTU_972402;size=855;	Eukaryota;Hacrobia;Haptophyta;Prymnesiophyceae;cladeE;cladeE_X;cladeE_XX;cladeE_XX_sp.;	2	13	2	3	0	4	0	0	0	4	6	1	0	2	11	16	4	1	0	0	21	2	0	3	0	0	0	0	0	0	0	16	0	0	0	4	4	5	3	1	1
OTU_97521;size=9459;	Eukaryota;Stramenopiles;Ochrophyta;Chrysophyceae-Synurophyceae;Chrysophyceae-Synurophyceae_X;Clade-C;Pedospumella;Pedospumella_encystans;	0	0	0	0	81	0	0	1	16	0	0	0	0	6	26	0	0	2	0	0	0	0	0	0	0	1	2	2	0	0	0	15	0	0	0	0	0	0	0	0	0
OTU_972464;size=736;	Eukaryota;Stramenopiles;Ochrophyta;Chrysophyceae-Synurophyceae;Chrysophyceae-Synurophyceae_X;Clade-C;Poterioochromonas;	5	0	0	1	2	0	1	2	0	5	0	0	0	1	3	0	1	0	0	20	0	0	0	1	0	1	0	0	2	0	4	0	0	4	0	2	10	0	0	0	4
OTU_9710487;size=17;	Eukaryota;Stramenopiles;Ochrophyta;Chrysophyceae-Synurophyceae;Chrysophyceae-Synurophyceae_X;Clade-C;Chrysoxys;Chrysoxys_sp.;	0	0	0	0	0	0	0	0	0	0	0	7	0	0	0	0	7	0	0	0	0	0	0	0	0	0	0	0	0	0	0	0	3	0	0	0	0	0	0	0	0
OTU_973346;size=402;	Eukaryota;Stramenopiles;Ochrophyta;Bacillariophyta;Bacillariophyta_X;Polar-centric-Mediophyceae;Hyalosira;Hyalosira_sp.;	3	0	0	5	0	18	16	1	0	2	0	0	0	0	0	0	0	0	0	0	0	0	0	0	0	0	0	0	0	1	0	0	0	0	0	0	0	0	0	0	3
OTU_976983;size=82;	Eukaryota;Stramenopiles;Ochrophyta;Chrysomerophyceae;Chrysomerophyceae_X;Chrysomerophyceae_XX;	0	0	0	0	0	0	0	0	0	0	0	0	0	0	0	0	0	0	0	0	0	0	0	0	0	0	0	0	0	0	0	1	0	1	0	0	0	0	0	0	0
OTU_971560;size=1609;	Eukaryota;Stramenopiles;Ochrophyta;Phaeophyceae;Phaeophyceae_X;Phaeophyceae_XX;Costaria;Costaria_costata;	0	0	0	0	0	0	0	0	0	0	0	0	0	0	0	0	0	2	0	0	0	0	0	0	0	0	0	0	0	0	0	0	0	0	0	0	0	0	0	0	0
OTU_9714488;size=4;	Eukaryota;Stramenopiles;Ochrophyta;Pinguiophyceae;Pinguiochrysidales;Pinguiochrysidaceae;Phaeomonas;Phaeomonas_parva;	0	0	0	0	0	0	0	0	0	0	0	0	0	0	0	0	0	0	0	0	0	0	0	0	0	0	0	0	0	0	0	0	0	0	0	0	0	5	0	0	0
OTU_973557;size=287;	Eukaryota;Stramenopiles;Ochrophyta;Pinguiophyceae;Pinguiochrysidales;Pinguiochrysidaceae;Phaeomonas;Phaeomonas_parva;	0	0	0	0	0	0	0	0	0	0	0	0	0	0	0	0	0	2	0	0	3	0	15	2	1	2	0	0	0	0	4	17	7	2	0	0	0	18	0	11	0
OTU_975413;size=143;	Eukaryota;Stramenopiles;Ochrophyta;Pinguiophyceae;Pinguiochrysidales;Pinguiochrysidaceae;Pinguiochrysis;Pinguiochrysis_pyriformis;	0	0	0	0	0	0	0	0	0	0	0	0	0	0	0	0	0	75	12	0	10	0	0	0	0	0	2	0	0	0	0	4	2	0	0	2	0	6	1	0	9
OTU_977176;size=66;	Eukaryota;Stramenopiles;Stramenopiles_X;Bicoecea;Anoecales;Caecitellaceae;Caecitellus;Caecitellus_parvulus;	0	0	0	0	1	0	1	3	0	0	0	0	0	0	0	0	0	0	0	0	0	0	0	0	0	0	0	0	0	0	0	0	0	0	0	0	0	0	0	0	0
OTU_979209;size=23;	Eukaryota;Stramenopiles;Stramenopiles_X;Bicoecea;Anoecales;Cafeteriaceae;Pseudobodo;Pseudobodo_tremulans;	0	0	0	0	0	0	0	0	6	7	0	0	0	0	0	0	0	0	0	0	0	0	0	0	0	0	0	0	0	0	0	0	0	0	0	0	0	0	0	0	0
OTU_975567;size=146;	Eukaryota;Stramenopiles;Stramenopiles_X;MOCH;MOCH-2;MOCH-2_X;MOCH-2_XX;MOCH-2_XX_sp.;	0	0	0	0	0	0	0	0	0	0	0	0	0	0	0	0	1	0	0	0	0	0	0	0	0	0	0	0	0	0	0	0	0	0	0	0	0	0	0	0	0
OTU_973569;size=628;	Eukaryota;Archaeplastida;Chlorophyta;Mamiellophyceae;Mamiellales;Bathycoccaceae;	0	233	8	64	21	70	174	104	221	116	1303	281	21	357	496	293	51	80	17	57	473	17	83	24	43	12	7	4	4	6	36	755	42	53	21	3	26	53	28	31	11
OTU_9716612;size=4;	Eukaryota;Stramenopiles;Stramenopiles_X;MOCH;MOCH-2;MOCH-2_X;MOCH-2_XX;MOCH-2_XX_sp.;	0	0	0	0	0	0	0	0	0	0	0	0	0	0	0	0	0	0	0	0	0	0	1	0	4	0	2	0	1	0	1	4	0	2	0	0	0	0	0	0	0
OTU_97994;size=7100;	Eukaryota;Stramenopiles;Stramenopiles_X;MOCH;MOCH-2;MOCH-2_X;MOCH-2_XX;MOCH-2_XX_sp.;	37	53	0	5	42	34	42	102	22	45	96	64	7	3	10	15	22	17	42	15	179	2	102	116	87	65	94	49	36	79	86	83	45	68	36	85	47	101	134	78	129
OTU_971527;size=4320;	Eukaryota;Stramenopiles;Stramenopiles_X;MOCH;MOCH-2;MOCH-2_X;MOCH-2_XX;MOCH-2_XX_sp.;	24	123	0	32	45	23	60	69	29	53	85	37	2	2	7	7	18	163	195	39	320	5	146	105	119	76	113	62	48	96	92	61	57	90	35	64	65	113	136	51	109
OTU_97686;size=13436;	Eukaryota;Stramenopiles;Stramenopiles_X;MOCH;MOCH-2;MOCH-2_X;MOCH-2_XX;MOCH-2_XX_sp.;	41	77	0	8	109	27	115	78	51	56	135	57	16	20	23	156	54	278	125	53	581	24	151	189	80	84	220	109	81	239	179	157	159	152	111	209	134	321	656	190	252
OTU_97968;size=4472;	Eukaryota;Stramenopiles;Stramenopiles_X;MOCH;MOCH-5;MOCH-5_X;MOCH-5_XX;MOCH-5_XX_sp.;	4	294	298	52	28	0	197	43	32	14	27	0	0	0	2	8	17	2	16	29	214	0	1	1	1	9	4	2	0	0	6	0	0	2	9	22	3	3	2	7	6
OTU_97332;size=15442;	Eukaryota;Stramenopiles;Stramenopiles_X;MOCH;MOCH-5;MOCH-5_X;MOCH-5_XX;MOCH-5_XX_sp.;	84	247	303	72	86	48	258	62	1636	75	250	331	1	1	2	0	42	91	1377	101	135	33	358	231	80	220	242	127	25	44	300	80	544	251	111	258	415	285	93	147	896
OTU_97444;size=10050;	Eukaryota;Stramenopiles;Stramenopiles_X;Stramenopiles_XX;Stramenopiles_XXX;Stramenopiles_XXXX;Talaroneis;Talaroneis_posidoniae;	19	0	0	0	0	0	0	1	0	0	0	0	0	0	0	0	0	0	0	0	0	0	0	0	0	1	0	0	0	0	0	0	0	0	0	0	0	0	0	0	0
OTU_975729;size=569;	Eukaryota;Archaeplastida;Chlorophyta;Mamiellophyceae;Dolichomastigales;Crustomastigaceae;Crustomastigaceae_X;	2	0	0	0	0	0	0	0	0	0	0	0	0	0	0	0	0	0	0	0	0	0	0	0	0	0	0	0	0	0	0	0	0	0	0	0	0	0	0	0	0
OTU_973011;size=1349;	Eukaryota;Archaeplastida;Chlorophyta;Mamiellophyceae;Dolichomastigales;Crustomastigaceae;Crustomastigaceae_X;	5	0	0	0	0	0	0	0	0	0	0	0	0	0	0	0	0	0	0	0	0	0	0	0	0	0	0	0	0	0	0	0	0	0	0	0	0	0	0	0	0
OTU_977297;size=205;	Eukaryota;Archaeplastida;Chlorophyta;Mamiellophyceae;Dolichomastigales;Crustomastigaceae;Crustomastigaceae_X;Crustomastigaceae_X_sp._strain9;	0	0	0	0	0	0	0	0	0	0	0	0	0	0	0	0	0	0	0	0	0	0	0	0	0	0	0	0	0	0	0	1	0	0	0	0	0	0	0	0	0
OTU_978321;size=37;	Eukaryota;Archaeplastida;Chlorophyta;Mamiellophyceae;Dolichomastigales;Crustomastigaceae;Crustomastigaceae_X;Crustomastigaceae_X_sp._strain9;	0	0	0	0	0	0	0	0	0	0	0	0	0	0	0	0	0	0	0	0	0	0	0	0	0	0	0	0	0	0	0	1	0	0	0	0	0	0	0	0	0
OTU_972581;size=817;	Eukaryota;Archaeplastida;Chlorophyta;Mamiellophyceae;Dolichomastigales;Crustomastigaceae;Crustomastigaceae_X;Crustomastigaceae_X_sp._strain9;	2	0	0	0	0	0	1	0	0	0	0	0	0	0	0	0	0	3	0	0	0	0	0	0	0	0	0	0	0	0	0	0	0	0	0	0	0	0	0	0	0
OTU_974169;size=588;	Eukaryota;Archaeplastida;Chlorophyta;Mamiellophyceae;Dolichomastigales;Crustomastigaceae;Crustomastigaceae_X;Crustomastigaceae_X_sp._strain9;	3	0	0	0	0	0	1	0	0	0	0	3	0	0	0	0	0	0	0	0	0	0	0	0	0	0	0	0	0	0	0	0	0	0	0	0	0	0	0	0	0
OTU_978367;size=50;	Eukaryota;Archaeplastida;Chlorophyta;Mamiellophyceae;Dolichomastigales;Crustomastigaceae;Crustomastix;Crustomastix_stigmata;	0	6	0	0	0	0	0	0	0	4	6	0	0	0	0	6	3	0	0	0	5	0	0	0	0	0	0	0	0	0	0	0	0	0	0	0	0	0	0	0	0
OTU_9716327;size=8;	Eukaryota;Archaeplastida;Chlorophyta;Mamiellophyceae;Mamiellales;Bathycoccaceae;Bathycoccus;Bathycoccus_prasinos;	0	0	0	0	0	0	1	0	0	0	0	0	0	0	1	0	0	0	0	0	0	0	0	0	0	0	0	0	0	0	0	0	0	0	0	0	0	0	0	0	0
OTU_9714771;size=4;	Eukaryota;Archaeplastida;Chlorophyta;Mamiellophyceae;Mamiellales;Bathycoccaceae;Bathycoccus;Bathycoccus_prasinos;	0	0	0	0	0	0	1	0	1	0	1	0	0	0	1	0	0	0	0	0	0	0	0	0	0	0	0	0	0	0	0	0	0	0	0	0	0	0	0	0	0
OTU_9712170;size=14;	Eukaryota;Archaeplastida;Chlorophyta;Mamiellophyceae;Mamiellales;Bathycoccaceae;Bathycoccus;Bathycoccus_prasinos;	0	0	0	0	0	0	0	0	0	0	0	1	0	1	1	0	0	0	0	0	0	0	0	0	0	0	0	0	0	0	0	2	0	0	0	0	0	0	0	0	0
OTU_9712296;size=574;	Eukaryota;Archaeplastida;Chlorophyta;Mamiellophyceae;Mamiellales;Bathycoccaceae;Bathycoccus;Bathycoccus_prasinos;	0	0	0	0	0	0	0	0	0	0	1	0	0	1	0	1	0	1	0	0	0	0	0	0	0	0	0	0	0	0	0	3	0	0	0	0	0	0	0	0	0
OTU_977103;size=621;	Eukaryota;Archaeplastida;Chlorophyta;Mamiellophyceae;Mamiellales;Bathycoccaceae;Bathycoccus;Bathycoccus_prasinos;	0	0	0	0	0	0	1	0	1	2	9	3	0	2	3	2	0	0	0	0	0	0	0	0	0	0	0	0	0	0	0	7	0	1	0	0	0	2	0	0	0
OTU_975;size=954808;	Eukaryota;Archaeplastida;Chlorophyta;Mamiellophyceae;Mamiellales;Bathycoccaceae;Bathycoccus;Bathycoccus_prasinos;	1	578	26	134	53	97	319	190	618	223	2975	590	54	714	1325	731	93	187	26	104	1108	26	235	31	72	10	6	11	8	15	85	1594	48	110	31	20	42	83	37	63	12
OTU_9781;size=74568;	Eukaryota;Archaeplastida;Chlorophyta;Mamiellophyceae;Mamiellales;Bathycoccaceae;Ostreococcus;	1	0	0	0	0	0	0	0	0	1	0	0	0	0	0	0	0	0	0	0	0	0	0	0	0	0	0	0	0	0	0	0	0	0	0	0	0	0	0	0	0
OTU_9713269;size=37;	Eukaryota;Archaeplastida;Chlorophyta;Mamiellophyceae;Mamiellales;Bathycoccaceae;Ostreococcus;Ostreococcus_tauri;	0	0	0	0	0	0	0	0	0	0	0	0	0	0	0	0	0	0	0	0	0	0	0	0	0	0	0	0	0	0	0	1	0	0	0	0	0	0	0	0	0
OTU_9714275;size=12;	Eukaryota;Archaeplastida;Chlorophyta;Mamiellophyceae;Mamiellales;Bathycoccaceae;Ostreococcus;Ostreococcus_tauri;	0	0	0	0	0	0	0	0	0	0	0	0	0	0	0	1	1	0	0	0	0	0	0	0	0	0	0	0	0	0	0	0	0	0	0	0	0	0	0	0	0
OTU_9715056;size=20;	Eukaryota;Archaeplastida;Chlorophyta;Mamiellophyceae;Mamiellales;Bathycoccaceae;Ostreococcus;Ostreococcus_tauri;	0	0	0	0	0	0	1	0	0	0	0	0	0	0	0	0	1	0	0	0	4	0	0	0	0	0	0	0	0	0	0	0	0	0	0	0	0	0	0	0	0
OTU_974389;size=1637;	Eukaryota;Archaeplastida;Chlorophyta;Mamiellophyceae;Mamiellales;Bathycoccaceae;Ostreococcus;Ostreococcus_tauri;	0	2	0	0	0	0	1	0	0	0	0	0	0	0	0	3	1	0	2	0	0	0	0	0	0	0	0	0	0	0	0	0	0	0	0	0	0	0	0	0	0
OTU_971;size=2272866;	Eukaryota;Archaeplastida;Chlorophyta;Mamiellophyceae;Mamiellales;Bathycoccaceae;Ostreococcus;Ostreococcus_tauri;	2	111	19	35	1	126	60	10	34	181	0	10	0	8	42	1491	1162	35	9	57	1534	55	70	6	8	16	7	3	4	0	11	926	6	5	1	2	8	8	0	17	0
OTU_9715938;size=4;	Eukaryota;Archaeplastida;Chlorophyta;Mamiellophyceae;Mamiellales;Mamiellaceae;Mamiella;Mamiella_gilva;	1	0	0	0	8	4	1	0	0	2	2	0	0	0	0	1	1	22	21	6	3	0	1	0	0	0	0	0	0	1	0	0	0	0	0	0	0	0	0	0	0
OTU_971011;size=3914;	Eukaryota;Archaeplastida;Chlorophyta;Mamiellophyceae;Mamiellales;Mamiellaceae;Mamiella;Mamiella_gilva;	6	8	0	0	41	3	5	5	1	5	6	0	0	0	4	8	9	112	25	13	7	0	6	2	0	1	0	0	3	0	1	1	2	2	0	0	0	4	0	0	0
OTU_97340;size=15390;	Eukaryota;Archaeplastida;Chlorophyta;Mamiellophyceae;Mamiellales;Mamiellaceae;Mantoniella;Mantoniella_squamata;	5	15	0	0	75	24	6	7	0	4	11	0	0	8	4	12	14	91	46	11	23	4	144	44	81	5	13	4	8	2	34	54	26	74	4	0	51	305	141	69	51
OTU_9713017;size=18;	Eukaryota;Archaeplastida;Chlorophyta;Prasino-Clade-V;Prasino-Clade-V_X;Pycnococcaceae;Pseudoscourfieldia;Pseudoscourfieldia_marina;	0	2	0	0	3	0	1	3	1	1	13	12	0	0	4	0	0	0	31	0	9	0	24	9	1	3	5	1	0	4	8	22	4	4	0	1	0	3	4	5	9
OTU_97241;size=20882;	Eukaryota;Archaeplastida;Chlorophyta;Prasino-Clade-V;Prasino-Clade-V_X;Pycnococcaceae;Pseudoscourfieldia;Pseudoscourfieldia_marina;	1	1	0	0	9	3	0	11	2	7	18	28	1	0	13	3	0	10	27	0	22	0	22	12	6	6	8	1	0	8	13	31	1	5	1	8	0	24	18	6	12
[truncated: 46 more rows]

## Sheet: photo&mixotrophic18S_criteria
Taxa from the 18S OTUs dataset that are considered photosynthetic or mixotrophic eukaryote
[truncated: 62 more rows]

[truncated: 1 more sheets: heterotroph&indetm_18S_criteria]
